# Supplementary material for: Glutathione-dependent redox balance characterizes the distinct metabolic properties of follicular and marginal zone B cells
Source: Nat Commun. 2022 Apr 4;13:1789. doi: 10.1038/s41467-022-29426-x (PMC8980022; doi:10.1038/s41467-022-29426-x)
Supplement: Supplementary file 3 — Supplementary Dataset 1 [file 41467_2022_29426_MOESM3_ESM.xlsx]

## Sheet: Fig. 1j
Supplementary Data 1 - relative to Fig. 1j - List of genes included in the GO: 0072593 relative to the MZB versus FoB comparison
ENTREZID	gene	ENSEMBL	p_val	avg_log2FC	p_val_adj	SYMBOL
17717	mt-Nd2	ENSMUSG00000064345	7.9931e-72	914465	1.31471e-67	ND2
17709	mt-Co2	ENSMUSG00000064354	9.77649e-65	852066	1.60804e-60	COX2
13627	Eef1a1	ENSMUSG00000037742	3.74858e-34	735550	6.16566e-30	Eef1a1
13058	Cybb	ENSMUSG00000015340	5.76264e-29	593310	9.47839e-25	Cybb
13058	Cybb	ENSMUSG00000015340	5.76264e-29	593310	9.47839e-25	Cybb
13058	Cybb	ENSMUSG00000015340	5.76264e-29	593310	9.47839e-25	Cybb
22177	Tyrobp	ENSMUSG00000030579	1.41425e-17	568592	2.32617e-13	Tyrobp
13057	Cyba	ENSMUSG00000006519	4.15088e-14	444614	6.82737e-10	Cyba
13057	Cyba	ENSMUSG00000006519	4.15088e-14	444614	6.82737e-10	Cyba
13057	Cyba	ENSMUSG00000006519	4.15088e-14	444614	6.82737e-10	Cyba
276770	Eif5a	ENSMUSG00000078812	1.51311e-07	377015	0.00248876	Eif5a
67184	Ndufa13	ENSMUSG00000036199	7.62776e-06	345542	0.125461	Ndufa13
11951	Atp5g1	ENSMUSG00000006057	0.0755064	282736	1241.93	Atp5g1
108155	Ogt	ENSMUSG00000034160	0.114645	278599	1885.69	Ogt
15519	Hsp90aa1	ENSMUSG00000021270	0.410742	263169	6755.89	Hsp90aa1
15519	Hsp90aa1	ENSMUSG00000021270	0.410742	263169	6755.89	Hsp90aa1
67067	Romo1	ENSMUSG00000067847	1.51035	262381	24842.2	Romo1
21672	Prdx2	ENSMUSG00000005161	2.17302	258748	35741.8	Prdx2
21672	Prdx2	ENSMUSG00000005161	2.17302	258748	35741.8	Prdx2
21672	Prdx2	ENSMUSG00000005161	2.17302	258748	35741.8	Prdx2
11433	Acp5	ENSMUSG00000001348	2.94212	253028	48392	Acp5
12491	Cd36	ENSMUSG00000002944	5.87465	252741	96626.2	Cd36
12491	Cd36	ENSMUSG00000002944	5.87465	252741	96626.2	Cd36
12725	Clcn3	ENSMUSG00000004319	54.8461	225962	902108	Clcn3
57320	Park7	ENSMUSG00000028964	31.5103	222162	518281	Park7
57320	Park7	ENSMUSG00000028964	31.5103	222162	518281	Park7
57320	Park7	ENSMUSG00000028964	31.5103	222162	518281	Park7
18477	Prdx1	ENSMUSG00000028691	82.2054	210374	1000000	Prdx1
18477	Prdx1	ENSMUSG00000028691	82.2054	210374	1000000	Prdx1
18477	Prdx1	ENSMUSG00000028691	82.2054	210374	1000000	Prdx1
17970	Ncf2	ENSMUSG00000026480	176.6	209219	1000000	Ncf2
17970	Ncf2	ENSMUSG00000026480	176.6	209219	1000000	Ncf2
17970	Ncf2	ENSMUSG00000026480	176.6	209219	1000000	Ncf2
224109	Nrros	ENSMUSG00000052384	327.232	202472	1000000	Nrros
11669	Aldh2	ENSMUSG00000029455	242.847	200363	1000000	Aldh2
20963	Syk	ENSMUSG00000021457	681.134	185107	1000000	Syk
20963	Syk	ENSMUSG00000021457	681.134	185107	1000000	Syk
12043	Bcl2	ENSMUSG00000057329	4318.05	159170	1000000	Bcl2
68197	Ndufc2	ENSMUSG00000030647	5572.99	157178	1000000	Ndufc2
93757	Immp2l	ENSMUSG00000056899	6775.61	156196	1000000	Immp2l
22059	Trp53	ENSMUSG00000059552	7866.95	151741	1000000	Trp53
22059	Trp53	ENSMUSG00000059552	7866.95	151741	1000000	Trp53
17972	Ncf4	ENSMUSG00000071715	7000.82	150554	1000000	Ncf4
15510	Hspd1	ENSMUSG00000025980	16486.2	137742	1000000	Hspd1
11983	Atpif1	ENSMUSG00000054428	16777	136749	1000000	Atpif1
20655	Sod1	ENSMUSG00000022982	26465.3	129293	1000000	Sod1
20655	Sod1	ENSMUSG00000022982	26465.3	129293	1000000	Sod1
20655	Sod1	ENSMUSG00000022982	26465.3	129293	1000000	Sod1
20655	Sod1	ENSMUSG00000022982	26465.3	129293	1000000	Sod1
20655	Sod1	ENSMUSG00000022982	26465.3	129293	1000000	Sod1
20655	Sod1	ENSMUSG00000022982	26465.3	129293	1000000	Sod1
74747	Ddit4	ENSMUSG00000020108	33658.6	124207	1000000	Ddit4
56455	Dynll1	ENSMUSG00000009013	51350.1	107050	1000000	Dynll1
16176	Il1b	ENSMUSG00000027398	75481.2	105137	1000000	Il1b
56208	Becn1	ENSMUSG00000035086	80031.3	103359	1000000	Becn1
11758	Prdx6	ENSMUSG00000026701	95072.4	98532.7	1000000	Prdx6
20656	Sod2	ENSMUSG00000006818	95887.8	98237.8	1000000	Sod2
20656	Sod2	ENSMUSG00000006818	95887.8	98237.8	1000000	Sod2
22324	Vav1	ENSMUSG00000034116	97522.8	98074	1000000	Vav1
18438	P2rx4	ENSMUSG00000029470	98018.8	97951	1000000	P2rx4
18438	P2rx4	ENSMUSG00000029470	98018.8	97951	1000000	P2rx4
109815	Selenos	ENSMUSG00000075701	111236	93946.1	1000000	Selenos
20128	Trim30a	ENSMUSG00000030921	112236	93906.6	1000000	Trim30a
14775	Gpx1	ENSMUSG00000063856	94169.1	92440.3	1000000	Gpx1
14775	Gpx1	ENSMUSG00000063856	94169.1	92440.3	1000000	Gpx1
14775	Gpx1	ENSMUSG00000063856	94169.1	92440.3	1000000	Gpx1
16414	Itgb2	ENSMUSG00000000290	125247	91193	1000000	Itgb2
72461	Prcp	ENSMUSG00000061119	132348	89169.1	1000000	Prcp
22333	Vdac1	ENSMUSG00000020402	135589	88846.9	1000000	Vdac1
11796	Birc3	ENSMUSG00000032000	140417	87106.5	1000000	Birc3
68020	Apopt1	ENSMUSG00000037787	149009	86127.6	1000000	Coa8
15251	Hif1a	ENSMUSG00000021109	150406	85738.2	1000000	Hif1a
107338	Gbf1	ENSMUSG00000025224	152077	85559.2	1000000	Gbf1
15894	Icam1	ENSMUSG00000037405	158606	84277.9	1000000	Icam1
66725	Lrrk2	ENSMUSG00000036273	158904	83806.9	1000000	Lrrk2
14678	Gnai2	ENSMUSG00000032562	130120	81098	1000000	Gnai2
11848	Rhoa	ENSMUSG00000007815	128470	79604.5	1000000	Rhoa
19878	Rock2	ENSMUSG00000020580	194951	77435.4	1000000	Rock2
19878	Rock2	ENSMUSG00000020580	194951	77435.4	1000000	Rock2
17993	Ndufs4	ENSMUSG00000021764	194675	77312.8	1000000	Ndufs4
17993	Ndufs4	ENSMUSG00000021764	194675	77312.8	1000000	Ndufs4
68349	Ndufs3	ENSMUSG00000005510	202789	76137.6	1000000	Ndufs3
68349	Ndufs3	ENSMUSG00000111727	202789	76137.6	1000000	Ndufs3
50493	Txnrd1	ENSMUSG00000020250	207961	75791.8	1000000	Txnrd1
53381	Prdx4	ENSMUSG00000025289	234072	71850.1	1000000	Prdx4
53381	Prdx4	ENSMUSG00000025289	234072	71850.1	1000000	Prdx4
54683	Prdx5	ENSMUSG00000024953	246592	69179.4	1000000	Prdx5
54683	Prdx5	ENSMUSG00000024953	246592	69179.4	1000000	Prdx5
54683	Prdx5	ENSMUSG00000024953	246592	69179.4	1000000	Prdx5
15439	Hp	ENSMUSG00000031722	280780	65492.6	1000000	Hp
17969	Ncf1	ENSMUSG00000015950	277279	65432	1000000	Ncf1
17969	Ncf1	ENSMUSG00000015950	277279	65432	1000000	Ncf1
17969	Ncf1	ENSMUSG00000015950	277279	65432	1000000	Ncf1
381038	Parl	ENSMUSG00000033918	288162	64495.5	1000000	Parl
11757	Prdx3	ENSMUSG00000024997	302669	62705.4	1000000	Prdx3
14991	H2-M3	ENSMUSG00000016206	303684	62175.8	1000000	H2-M3
13430	Dnm2	ENSMUSG00000033335	343670	57848.6	1000000	Dnm2
208727	Hdac4	ENSMUSG00000026313	372018	54814.9	1000000	Hdac4
18024	Nfe2l2	ENSMUSG00000015839	379557	54027.4	1000000	Nfe2l2
13063	Cycs	ENSMUSG00000063694	382317	53533.6	1000000	Cycs
20848	Stat3	ENSMUSG00000004040	399976	51842.3	1000000	Stat3
17127	Smad3	ENSMUSG00000032402	404782	51373.6	1000000	Smad3
64384	Sirt3	ENSMUSG00000025486	409168	50961.6	1000000	Sirt3
14784	Grb2	ENSMUSG00000059923	394698	50417.7	1000000	Grb2
68346	Sirt5	ENSMUSG00000054021	425821	49264.7	1000000	Sirt5
19353	Rac1	ENSMUSG00000001847	423409	48817.4	1000000	Rac1
16423	Cd47	ENSMUSG00000055447	409435	47306.7	1000000	Cd47
12460	Ccs	ENSMUSG00000034108	452524	46662	1000000	Ccs
12460	Ccs	ENSMUSG00000034108	452524	46662	1000000	Ccs
18984	Por	ENSMUSG00000005514	454174	46511.6	1000000	Por
16337	Insr	ENSMUSG00000005534	465084	45464.1	1000000	Insr
56321	Aatf	ENSMUSG00000018697	482178	43887.2	1000000	Aatf
73389	Hbp1	ENSMUSG00000002996	494980	42700.9	1000000	Hbp1
17527	Mpv17	ENSMUSG00000107283	516389	40744	1000000	Mpv17
17527	Mpv17	ENSMUSG00000107283	516389	40744	1000000	Mpv17
16452	Jak2	ENSMUSG00000024789	531373	39431.1	1000000	Jak2
56632	Sphk2	ENSMUSG00000057342	531115	39423.4	1000000	Sphk2
11651	Akt1	ENSMUSG00000001729	533724	39225.8	1000000	Akt1
12850	Coq7	ENSMUSG00000030652	533832	39184.2	1000000	Coq7
12850	Coq7	ENSMUSG00000030652	533832	39184.2	1000000	Coq7
227197	Ndufs1	ENSMUSG00000025968	537052	38932.6	1000000	Ndufs1
19261	Sirpa	ENSMUSG00000037902	540927	38533.3	1000000	Sirpa
19261	Sirpa	ENSMUSG00000037902	540927	38533.3	1000000	Sirpa
14870	Gstp1	ENSMUSG00000097830	543222	38366.1	1000000	Gstp1
14870	Gstp1	ENSMUSG00000060803	543222	38366.1	1000000	Gstp1
20416	Shc1	ENSMUSG00000042626	547152	38030.4	1000000	Shc1
11652	Akt2	ENSMUSG00000004056	553345	37487.3	1000000	Akt2
26420	Mapk9	ENSMUSG00000020366	554132	37416	1000000	Mapk9
13492	Drd5	ENSMUSG00000039358	566467	36279.7	1000000	Drd5
236900	Pdk3	ENSMUSG00000035232	578558	35287.9	1000000	Pdk3
16418	Eif6	ENSMUSG00000027613	578183	35222.7	1000000	Eif6
277360	Prex1	ENSMUSG00000039621	609757	32714.2	1000000	Prex1
11666	Abcd1	ENSMUSG00000031378	616535	32139.4	1000000	Abcd1
16549	Khsrp	ENSMUSG00000007670	629439	31087.8	1000000	Khsrp
266690	Cyb5r4	ENSMUSG00000032872	634742	30660.9	1000000	Cyb5r4
266690	Cyb5r4	ENSMUSG00000032872	634742	30660.9	1000000	Cyb5r4
106759	Ticam1	ENSMUSG00000047123	637471	30372.8	1000000	Ticam1
80385	Tusc2	ENSMUSG00000010054	642966	29975.6	1000000	Tusc2
11605	Gla	ENSMUSG00000031266	645932	29648.9	1000000	Gla
19219	Ptger4	ENSMUSG00000039942	648590	29454.7	1000000	Ptger4
11797	Birc2	ENSMUSG00000057367	668180	27965.1	1000000	Birc2
20751	Spr	ENSMUSG00000033735	672658	27514.3	1000000	Spr
12257	Tspo	ENSMUSG00000041736	672355	27140.6	1000000	Tspo
12257	Tspo	ENSMUSG00000041736	672355	27140.6	1000000	Tspo
14381	G6pdx	ENSMUSG00000031400	679281	26997.5	1000000	G6pdx
230676	Szt2	ENSMUSG00000033253	697455	25553.4	1000000	Szt2
101488143	Hbb-bs	ENSMUSG00000073940	721425	23709.7	1000000	Hbb-bt
15129	Hbb-bs	ENSMUSG00000052305	721425	23709.7	1000000	Hbb-b1
75597	Ndufaf2	ENSMUSG00000068184	724145	23484.5	1000000	Ndufaf2
18105	Nqo2	ENSMUSG00000046949	724079	23419.2	1000000	Nqo2
19766	Ripk1	ENSMUSG00000021408	739499	22299.2	1000000	Ripk1
64383	Sirt2	ENSMUSG00000015149	771310	19875.3	1000000	Sirt2
21898	Tlr4	ENSMUSG00000039005	782557	18907.9	1000000	Tlr4
21898	Tlr4	ENSMUSG00000039005	782557	18907.9	1000000	Tlr4
56532	Ripk3	ENSMUSG00000022221	785512	18722.9	1000000	Ripk3
68891	Cd177	ENSMUSG00000052212	792308	18132.4	1000000	Cd177
14088	Fancc	ENSMUSG00000021461	795426	17911	1000000	Fancc
15277	Hk2	ENSMUSG00000000628	817953	16200	1000000	Hk2
230738	Zc3h12a	ENSMUSG00000042677	821583	16076.9	1000000	Zc3h12a
230738	Zc3h12a	ENSMUSG00000042677	821583	16076.9	1000000	Zc3h12a
230738	Zc3h12a	ENSMUSG00000042677	821583	16076.9	1000000	Zc3h12a
77777	Ulbp1	ENSMUSG00000079685	819702	16059.8	1000000	Ulbp1
77777	Ulbp1	ENSMUSG00000115960	819702	16059.8	1000000	Ulbp1
13982	Esr1	ENSMUSG00000019768	839159	14590.4	1000000	Esr1
16409	Itgam	ENSMUSG00000030786	852158	13611.6	1000000	Itgam
16409	Itgam	ENSMUSG00000030786	852158	13611.6	1000000	Itgam
16409	Itgam	ENSMUSG00000030786	852158	13611.6	1000000	Itgam
21803	Tgfb1	ENSMUSG00000002603	861550	13210.8	1000000	Tgfb1
12359	Cat	ENSMUSG00000027187	871918	12309.5	1000000	Cat
12359	Cat	ENSMUSG00000027187	871918	12309.5	1000000	Cat
12359	Cat	ENSMUSG00000027187	871918	12309.5	1000000	Cat
12359	Cat	ENSMUSG00000027187	871918	12309.5	1000000	Cat
217203	Tmem106a	ENSMUSG00000034947	872324	12083.5	1000000	Tmem106a
11891	Rab27a	ENSMUSG00000032202	884777	11167.6	1000000	Rab27a
101488143	Hbb-bt	ENSMUSG00000073940	886646	11058.9	1000000	Hbb-bt
11898	Ass1	ENSMUSG00000076441	887191	11038.8	1000000	Ass1
16173	Il18	ENSMUSG00000039217	891312	10679.4	1000000	Il18
11820	App	ENSMUSG00000022892	901912	9872.07	1000000	App
26409	Map3k7	ENSMUSG00000028284	903577	9836.03	1000000	Map3k7
67588	Rnf41	ENSMUSG00000025373	921716	8498.84	1000000	Rnf41
14289	Fpr2	ENSMUSG00000052270	923786	8234.09	1000000	Fpr2
13197	Gadd45a	ENSMUSG00000036390	926928	8105.08	1000000	Gadd45a
17394	Mmp8	ENSMUSG00000005800	930396	7742.12	1000000	Mmp8
17394	Mmp8	ENSMUSG00000005800	930396	7742.12	1000000	Mmp8
56484	Foxo3	ENSMUSG00000048756	941628	6983.24	1000000	Foxo3
56484	Foxo3	ENSMUSG00000048756	941628	6983.24	1000000	Foxo3
26416	Mapk14	ENSMUSG00000053436	944893	6802.98	1000000	Mapk14
140742	Sesn1	ENSMUSG00000038332	948758	6661.21	1000000	Sesn1
269823	Pon3	ENSMUSG00000029759	946927	6512.94	1000000	Pon3
18439	P2rx7	ENSMUSG00000029468	953538	6021.56	1000000	P2rx7
71893	Noxo1	ENSMUSG00000019320	960148	5530.34	1000000	Noxo1
71893	Noxo1	ENSMUSG00000019320	960148	5530.34	1000000	Noxo1
11793	Atg5	ENSMUSG00000038160	968499	5084.33	1000000	Atg5
53881	Slc5a3	ENSMUSG00000089774	971086	4725.27	1000000	Slc5a3
11629	Aif1	ENSMUSG00000024397	973361	4548.42	1000000	Aif1
230784	Sesn2	ENSMUSG00000028893	973362	4548.42	1000000	Sesn2
12189	Brca1	ENSMUSG00000017146	974383	4480.64	1000000	Brca1
11596	Ager	ENSMUSG00000015452	976662	4303.04	1000000	Ager
18390	Oprm1	ENSMUSG00000000766	978959	4124.32	1000000	Oprm1
16365	Acod1	ENSMUSG00000022126	982268	3878.24	1000000	Acod1
11977	Atp7a	ENSMUSG00000033792	982939	3860.38	1000000	Atp7a
98496	Pid1	ENSMUSG00000045658	988890	3386.18	1000000	Pid1
98496	Pid1	ENSMUSG00000045658	988890	3386.18	1000000	Pid1
98496	Pid1	ENSMUSG00000045658	988890	3386.18	1000000	Pid1
319801	Tigar	ENSMUSG00000038028	995069	2951.11	1000000	Tigar
21926	Tnf	ENSMUSG00000024401	996505	2883.58	1000000	Tnf
21926	Tnf	ENSMUSG00000024401	996505	2883.58	1000000	Tnf
15937	Ier3	ENSMUSG00000003541	998812	2648.42	1000000	Ier3
14063	F2rl1	ENSMUSG00000021678	987969	1665.33	1000000	F2rl1
14360	Fyn	ENSMUSG00000019843	984518	1526.01	1000000	Fyn
14218	Sh3pxd2a	ENSMUSG00000053617	982205	1346.79	1000000	Sh3pxd2a
14218	Sh3pxd2a	ENSMUSG00000053617	982205	1346.79	1000000	Sh3pxd2a
14218	Sh3pxd2a	ENSMUSG00000053617	982205	1346.79	1000000	Sh3pxd2a
11847	Arg2	ENSMUSG00000021125	981369	1174.03	1000000	Arg2
170752	Bco2	ENSMUSG00000032066	981368	1174.03	1000000	Bco2
83429	Ctns	ENSMUSG00000005949	976343	816.187	1000000	Ctns
12633	Cflar	ENSMUSG00000026031	961695	-14.1084	1000000	Cflar
21899	Tlr6	ENSMUSG00000051498	964069	-106.628	1000000	Tlr6
21899	Tlr6	ENSMUSG00000051498	964069	-106.628	1000000	Tlr6
21899	Tlr6	ENSMUSG00000051498	964069	-106.628	1000000	Tlr6
70556	Slc25a33	ENSMUSG00000028982	962442	-211.898	1000000	Slc25a33
14778	Gpx3	ENSMUSG00000018339	962415	-246.173	1000000	Gpx3
14778	Gpx3	ENSMUSG00000018339	962415	-246.173	1000000	Gpx3
14778	Gpx3	ENSMUSG00000018339	962415	-246.173	1000000	Gpx3
16189	Il4	ENSMUSG00000000869	962415	-246.173	1000000	Il4
18125	Nos1	ENSMUSG00000029361	962415	-246.173	1000000	Nos1
18125	Nos1	ENSMUSG00000029361	962415	-246.173	1000000	Nos1
18125	Nos1	ENSMUSG00000029361	962415	-246.173	1000000	Nos1
18596	Pdgfrb	ENSMUSG00000024620	962415	-246.173	1000000	Pdgfrb
18764	Pkd2	ENSMUSG00000034462	962415	-246.173	1000000	Pkd2
18764	Pkd2	ENSMUSG00000034462	962415	-246.173	1000000	Pkd2
20617	Snca	ENSMUSG00000025889	962415	-246.173	1000000	Snca
20617	Snca	ENSMUSG00000025889	962415	-246.173	1000000	Snca
21825	Thbs1	ENSMUSG00000040152	962415	-246.173	1000000	Thbs1
15132	Hbb-bh1	ENSMUSG00000052217	962415	-246.173	1000000	Hbb-bh1
19369	Raet1d	ENSMUSG00000078452	962415	-246.173	1000000	Raet1b
11988	Slc7a2	ENSMUSG00000031596	959115	-492.303	1000000	Slc7a2
17295	Met	ENSMUSG00000009376	959115	-492.303	1000000	Met
19223	Ptgis	ENSMUSG00000017969	959115	-492.303	1000000	Ptgis
50873	Park2	ENSMUSG00000023826	959115	-492.303	1000000	Prkn
18127	Nos3	ENSMUSG00000028978	955816	-738.392	1000000	Nos3
18127	Nos3	ENSMUSG00000028978	955816	-738.392	1000000	Nos3
18127	Nos3	ENSMUSG00000028978	955816	-738.392	1000000	Nos3
381290	Atp2b4	ENSMUSG00000026463	955817	-738.392	1000000	Atp2b4
15978	Ifng	ENSMUSG00000055170	955817	-738.392	1000000	Ifng
15978	Ifng	ENSMUSG00000055170	955817	-738.392	1000000	Ifng
26874	Abcd2	ENSMUSG00000055782	952520	-984.439	1000000	Abcd2
19225	Ptgs2	ENSMUSG00000032487	949225	-1230.44	1000000	Ptgs2
12955	Cryab	ENSMUSG00000032060	945933	-1476.41	1000000	Cryab
18591	Pdgfb	ENSMUSG00000000489	945933	-1476.41	1000000	Pdgfb
237038	Nox1	ENSMUSG00000031257	945933	-1476.41	1000000	Nox1
237038	Nox1	ENSMUSG00000031257	945933	-1476.41	1000000	Nox1
237038	Nox1	ENSMUSG00000031257	945933	-1476.41	1000000	Nox1
237038	Nox1	ENSMUSG00000031257	945933	-1476.41	1000000	Nox1
19883	Rora	ENSMUSG00000032238	942642	-1722.33	1000000	Rora
17762	Mapt	ENSMUSG00000018411	941891	-1770.25	1000000	Mapt
16000	Igf1	ENSMUSG00000020053	939354	-1968.21	1000000	Igf1
58994	Smpd3	ENSMUSG00000031906	938614	-2015.34	1000000	Smpd3
14235	Foxm1	ENSMUSG00000001517	932782	-2459.84	1000000	Foxm1
14235	Foxm1	ENSMUSG00000001517	932782	-2459.84	1000000	Foxm1
13051	Cx3cr1	ENSMUSG00000052336	932783	-2459.84	1000000	Cx3cr1
