# Supplementary material for: Glutathione-dependent redox balance characterizes the distinct metabolic properties of follicular and marginal zone B cells
Source: Nat Commun. 2022 Apr 4;13:1789. doi: 10.1038/s41467-022-29426-x (PMC8980022; doi:10.1038/s41467-022-29426-x)
Supplement: Supplementary file 4 — Supplementary Dataset 2 [file 41467_2022_29426_MOESM4_ESM.xlsx]

## Sheet: Fig. 4a
Supplementary Data 2 - relative to Fig. 4a - List of Compass reactions relative to the comparison MZB versus FoB (Gclc fl/fl).
reaction_id	wilcoxon_statistic	cohens_d	p_value	adjusted_p_value	reaction_no_direction	reaction_name	formula	associated_genes	subsystem	EC_number	confidence	subsystem_priority
ACS_pos	15508	0.468221	2.77047e-05	9.56785e-05	ACS	acetyl-CoA synthetase	1.00 * ATP [c] + 1.00 * Coenzyme A [c] + 1.00 * acetate [c] --> 1.00 * AMP [c] + 1.00 * Diphosphate [c] + 1.00 * Acetyl-CoA [c] AACS; ACSS2	AACS; ACSS2	Glycolysis/gluconeogenesis	6.2.1.1	4	Glycolysis
ALCD2if_pos	12562	0.0249256	0.621377	0.700331	ALCD2if	alcohol dehydrogenase, forward rxn (ethanol -> acetaldehyde)	1.00 * Nicotinamide adenine dinucleotide [c] + 1.00 * ethanol [c] --> 1.00 * proton [c] + 1.00 * Nicotinamide adenine dinucleotide - reduced [c] + 1.00 * acetaldehyde [c] ADH1; ADH4; ADH5; ADH6A; ADH7; ADHFE1; ZADH2	ADH1; ADH4; ADH5; ADH6A; ADH7; ADHFE1; ZADH2	Glycolysis/gluconeogenesis	1.1.1.1	0	Glycolysis
ALCD2yf_pos	12153	0.0638551	0.98548	0.98866	ALCD2yf	alcohol dehydrogenase (ethanol, NADP), forward reaction	1.00 * Nicotinamide adenine dinucleotide phosphate [c] + 1.00 * ethanol [c] --> 1.00 * proton [c] + 1.00 * Nicotinamide adenine dinucleotide phosphate - reduced [c] + 1.00 * acetaldehyde [c] AKR1A1	AKR1A1	Glycolysis/gluconeogenesis	1.1.1.2	0	Glycolysis
ALDD2x_pos	14606	0.35932	0.00221769	0.00460581	ALDD2x	aldehyde dehydrogenase (acetaldehyde, NAD)	1.00 * Water [c] + 1.00 * Nicotinamide adenine dinucleotide [c] + 1.00 * acetaldehyde [c] --> 2.00 * proton [c] + 1.00 * Nicotinamide adenine dinucleotide - reduced [c] + 1.00 * acetate [c] ALDH1A1; ALDH1A2; ALDH1A3; ALDH1B1; ALDH3A1; ALDH3A2; ALDH3B1; ALDH3B3; ALDH7A1; ALDH9A1	ALDH1A1; ALDH1A2; ALDH1A3; ALDH1B1; ALDH3A1; ALDH3A2; ALDH3B1; ALDH3B3; ALDH7A1; ALDH9A1	Glycolysis/gluconeogenesis	1.2.1.3	0	Glycolysis
ALDD2xm_pos	14416	0.31175	0.00478834	0.00912688	ALDD2xm	aldehyde dehydrogenase (acetylaldehyde, NAD), mitochondrial	1.00 * Water [m] + 1.00 * Nicotinamide adenine dinucleotide [m] + 1.00 * acetaldehyde [m] --> 2.00 * proton [m] + 1.00 * Nicotinamide adenine dinucleotide - reduced [m] + 1.00 * acetate [m] ALDH1B1; ALDH2	ALDH1B1; ALDH2	Glycolysis/gluconeogenesis	1.2.1.3	0	Glycolysis
ALDD2y_pos	14626	0.335043	0.00203882	0.00427909	ALDD2y	aldehyde dehydrogenase (acetaldehyde, NADP)	1.00 * Water [c] + 1.00 * Nicotinamide adenine dinucleotide phosphate [c] + 1.00 * acetaldehyde [c] --> 2.00 * proton [c] + 1.00 * Nicotinamide adenine dinucleotide phosphate - reduced [c] + 1.00 * acetate [c] ALDH1A2; ALDH1B1; ALDH3A1; ALDH3A2; ALDH3B1; ALDH3B3; ALDH9A1	ALDH1A2; ALDH1B1; ALDH3A1; ALDH3A2; ALDH3B1; ALDH3B3; ALDH9A1	Glycolysis/gluconeogenesis	1.2.1.4	0	Glycolysis
DPGM_pos	14876	0.331893	0.000678048	0.00168609	DPGM	Diphosphoglyceromutase	1.00 * 3-Phospho-D-glyceroyl phosphate [c] --> 1.00 * proton [c] + 1.00 * 2,3-bisphosphonato-D-glycerate(5-) [c] BPGM; PGAM1; PGAM2	BPGM; PGAM1; PGAM2	Glycolysis/gluconeogenesis	5.4.2.1	0	Glycolysis
DPGase_pos	14876	0.331893	0.000678048	0.00168609	DPGase	Diphosphoglycerate phosphatase	1.00 * Water [c] + 1.00 * 2,3-bisphosphonato-D-glycerate(5-) [c] --> 1.00 * hydrogenphosphate [c] + 1.00 * 3-Phospho-D-glycerate [c] BPGM; PGAM1; PGAM2	BPGM; PGAM1; PGAM2	Glycolysis/gluconeogenesis	5.4.2.4	0	Glycolysis
ENO_neg	14008	0.31113	0.0209525	0.0352129	ENO	enolase	1.00 * D-Glycerate 2-phosphate [c] --> 1.00 * Water [c] + 1.00 * Phosphoenolpyruvate [c] ENO1; ENO2; ENO3	ENO1; ENO2; ENO3	Glycolysis/gluconeogenesis	4.2.1.11	0	Glycolysis
ENO_pos	16160	0.566179	5.44553e-07	2.71464e-06	ENO	enolase	1.00 * D-Glycerate 2-phosphate [c] --> 1.00 * Water [c] + 1.00 * Phosphoenolpyruvate [c] ENO1; ENO2; ENO3	ENO1; ENO2; ENO3	Glycolysis/gluconeogenesis	4.2.1.11	0	Glycolysis
FBA_neg	13161	0.164599	0.212863	0.277596	FBA	fructose-bisphosphate aldolase	1.00 * D-Fructose 1,6-bisphosphate [c] --> 1.00 * Dihydroxyacetone phosphate [c] + 1.00 * Glyceraldehyde 3-phosphate [c] ALDOART2; ALDOB; ALDOC	ALDOART2; ALDOB; ALDOC	Glycolysis/gluconeogenesis	4.1.2.13	0	Glycolysis
FBA_pos	12292	0.0419363	0.876813	0.901074	FBA	fructose-bisphosphate aldolase	1.00 * D-Fructose 1,6-bisphosphate [c] --> 1.00 * Dihydroxyacetone phosphate [c] + 1.00 * Glyceraldehyde 3-phosphate [c] ALDOART2; ALDOB; ALDOC	ALDOART2; ALDOB; ALDOC	Glycolysis/gluconeogenesis	4.1.2.13	0	Glycolysis
FBP_pos	15119	0.339218	0.000212809	0.000609905	FBP	fructose-bisphosphatase	1.00 * Water [c] + 1.00 * D-Fructose 1,6-bisphosphate [c] --> 1.00 * hydrogenphosphate [c] + 1.00 * D-Fructose 6-phosphate [c] FBP1; FBP2	FBP1; FBP2	Glycolysis/gluconeogenesis	3.1.3.11	0	Glycolysis
G6PPer_pos	14840	0.372859	0.000799062	0.00190283	G6PPer	glucose-6-phosphate phosphatase, edoplasmic reticular	1.00 * Water [r] + 1.00 * D-Glucose 6-phosphate [r] --> 1.00 * D-glucose [r] + 1.00 * hydrogenphosphate [r] G6PC; G6PC2; G6PC3	G6PC; G6PC2; G6PC3	Glycolysis/gluconeogenesis	3.1.3.9	4	Glycolysis
GAPD_neg	14971	0.392898	0.000435561	0.00114734	GAPD	glyceraldehyde-3-phosphate dehydrogenase	1.00 * hydrogenphosphate [c] + 1.00 * Nicotinamide adenine dinucleotide [c] + 1.00 * Glyceraldehyde 3-phosphate [c] --> 1.00 * proton [c] + 1.00 * Nicotinamide adenine dinucleotide - reduced [c] + 1.00 * 3-Phospho-D-glyceroyl phosphate [c] GAPDHS; GM15294	GAPDHS; GM15294	Glycolysis/gluconeogenesis	1.2.1.12	0	Glycolysis
GAPD_pos	15706	0.51585	8.99275e-06	3.47614e-05	GAPD	glyceraldehyde-3-phosphate dehydrogenase	1.00 * hydrogenphosphate [c] + 1.00 * Nicotinamide adenine dinucleotide [c] + 1.00 * Glyceraldehyde 3-phosphate [c] --> 1.00 * proton [c] + 1.00 * Nicotinamide adenine dinucleotide - reduced [c] + 1.00 * 3-Phospho-D-glyceroyl phosphate [c] GAPDHS; GM15294	GAPDHS; GM15294	Glycolysis/gluconeogenesis	1.2.1.12	0	Glycolysis
LDH_L_neg	13387	0.299083	0.126167	0.174953	LDH_L	L-lactate dehydrogenase	1.00 * Nicotinamide adenine dinucleotide [c] + 1.00 * (S)-lactate [c] --> 1.00 * proton [c] + 1.00 * pyruvate [c] + 1.00 * Nicotinamide adenine dinucleotide - reduced [c] LDHA; LDHAL6B; LDHB; LDHC; UEVLD	LDHA; LDHAL6B; LDHB; LDHC; UEVLD	Glycolysis/gluconeogenesis	1.1.1.27	0	Glycolysis
LDH_L_pos	13424	0.336509	0.115064	0.160892	LDH_L	L-lactate dehydrogenase	1.00 * Nicotinamide adenine dinucleotide [c] + 1.00 * (S)-lactate [c] --> 1.00 * proton [c] + 1.00 * pyruvate [c] + 1.00 * Nicotinamide adenine dinucleotide - reduced [c] LDHA; LDHAL6B; LDHB; LDHC; UEVLD	LDHA; LDHAL6B; LDHB; LDHC; UEVLD	Glycolysis/gluconeogenesis	1.1.1.27	0	Glycolysis
PDHm_pos	15199	0.403038	0.000142541	0.000422436	PDHm	pyruvate dehydrogenase	1.00 * Coenzyme A [m] + 1.00 * Nicotinamide adenine dinucleotide [m] + 1.00 * pyruvate [m] --> 1.00 * carbon dioxide [m] + 1.00 * Nicotinamide adenine dinucleotide - reduced [m] + 1.00 * Acetyl-CoA [m] DLAT; DLD; PDHA1; PDHA2; PDHB; PDHX	DLAT; DLD; PDHA1; PDHA2; PDHB; PDHX	Glycolysis/gluconeogenesis	2.3.1.12	0	Glycolysis
PEPCK_pos	12265	-0.0094818	0.903595	0.923071	PEPCK	Phosphoenolpyruvate carboxykinase (GTP)	1.00 * Oxaloacetate [c] + 1.00 * GTP [c] --> 1.00 * carbon dioxide [c] + 1.00 * Phosphoenolpyruvate [c] + 1.00 * GDP [c] PCK1	PCK1	Glycolysis/gluconeogenesis	4.1.1.32	0	Glycolysis
PEPCKm_pos	9824	-0.340653	0.00326699	0.00645972	PEPCKm	Phosphoenolpyruvate carboxykinase (GTP)	1.00 * GTP [m] + 1.00 * Oxaloacetate [m] --> 1.00 * carbon dioxide [m] + 1.00 * GDP [m] + 1.00 * Phosphoenolpyruvate [m] PCK1; PCK2	PCK1; PCK2	Glycolysis/gluconeogenesis	4.1.1.32	0	Glycolysis
PGI_neg	14565	0.342446	0.00263012	0.00525776	PGI	glucose-6-phosphate isomerase	1.00 * D-Glucose 6-phosphate [c] --> 1.00 * D-Fructose 6-phosphate [c] GPI1	GPI1	Glycolysis/gluconeogenesis	5.3.1.9	0	Glycolysis
PGI_pos	15992	0.532855	1.59423e-06	7.22179e-06	PGI	glucose-6-phosphate isomerase	1.00 * D-Glucose 6-phosphate [c] --> 1.00 * D-Fructose 6-phosphate [c] GPI1	GPI1	Glycolysis/gluconeogenesis	5.3.1.9	0	Glycolysis
PGMT_neg	12614	0.138755	0.576048	0.657882	PGMT	phosphoglucomutase	1.00 * D-Glucose 1-phosphate [c] --> 1.00 * D-Glucose 6-phosphate [c] PGM1; PGM2	PGM1; PGM2	Glycolysis/gluconeogenesis	5.4.2.2	0	Glycolysis
PGMT_pos	15372	0.443783	5.79869e-05	0.000186185	PGMT	phosphoglucomutase	1.00 * D-Glucose 1-phosphate [c] --> 1.00 * D-Glucose 6-phosphate [c] PGM1; PGM2	PGM1; PGM2	Glycolysis/gluconeogenesis	5.4.2.2	0	Glycolysis
PGM_neg	16200	0.574236	4.19e-07	2.11364e-06	PGM	phosphoglycerate mutase	1.00 * D-Glycerate 2-phosphate [c] --> 1.00 * 3-Phospho-D-glycerate [c] BPGM; PGAM1; PGAM2	BPGM; PGAM1; PGAM2	Glycolysis/gluconeogenesis	5.4.2.1	0	Glycolysis
PGM_pos	15082	0.389759	0.000255319	0.000719083	PGM	phosphoglycerate mutase	1.00 * D-Glycerate 2-phosphate [c] --> 1.00 * 3-Phospho-D-glycerate [c] BPGM; PGAM1; PGAM2	BPGM; PGAM1; PGAM2	Glycolysis/gluconeogenesis	5.4.2.1	0	Glycolysis
TPI_neg	15588	0.537192	1.77097e-05	6.333e-05	TPI	triose-phosphate isomerase	1.00 * Dihydroxyacetone phosphate [c] --> 1.00 * Glyceraldehyde 3-phosphate [c] TPI1	TPI1	Glycolysis/gluconeogenesis	5.3.1.1	0	Glycolysis
TPI_pos	16406	0.60375	1.04525e-07	6.44502e-07	TPI	triose-phosphate isomerase	1.00 * Dihydroxyacetone phosphate [c] --> 1.00 * Glyceraldehyde 3-phosphate [c] TPI1	TPI1	Glycolysis/gluconeogenesis	5.3.1.1	0	Glycolysis
r0122_pos	13594	0.228243	0.0735812	0.107775	r0122	GTP:pyruvate O2-phosphotransferase Purine metabolism EC:2.7.1.40	1.00 * proton [c] + 1.00 * Phosphoenolpyruvate [c] + 1.00 * GDP [c] --> 1.00 * pyruvate [c] + 1.00 * GTP [c] PKLR	PKLR	Glycolysis/gluconeogenesis	2.7.1.40	0	Glycolysis
r0153_pos	13594	0.228243	0.0735812	0.107775	r0153	CTP:pyruvate O2-phosphotransferase EC:2.7.1.40	1.00 * proton [c] + 1.00 * Phosphoenolpyruvate [c] + 1.00 * CDP [c] --> 1.00 * pyruvate [c] + 1.00 * CTP [c] PKLR	PKLR	Glycolysis/gluconeogenesis	2.7.1.40	0	Glycolysis
r0165_pos	13554	0.212269	0.0820342	0.119578	r0165	UTP:pyruvate O2-phosphotransferase EC:2.7.1.40	1.00 * proton [c] + 1.00 * UDP [c] + 1.00 * Phosphoenolpyruvate [c] --> 1.00 * pyruvate [c] + 1.00 * UTP [c] PKLR	PKLR	Glycolysis/gluconeogenesis	2.7.1.40	0	Glycolysis
r0173_neg	13424	0.336516	0.115064	0.160892	r0173	(S)-Lactate:NAD+ oxidoreductase Glycolysis / Gluconeogenesis / Pyruvate metabolism EC:1.1.1.27	1.00 * Nicotinamide adenine dinucleotide [x] + 1.00 * (S)-lactate [x] --> 1.00 * proton [x] + 1.00 * Nicotinamide adenine dinucleotide - reduced [x] + 1.00 * pyruvate [x] LDHA; LDHB; LDHC	LDHA; LDHB; LDHC	Glycolysis/gluconeogenesis	1.1.1.27	0	Glycolysis
r0173_pos	13388	0.299127	0.125856	0.17456	r0173	(S)-Lactate:NAD+ oxidoreductase Glycolysis / Gluconeogenesis / Pyruvate metabolism EC:1.1.1.27	1.00 * Nicotinamide adenine dinucleotide [x] + 1.00 * (S)-lactate [x] --> 1.00 * proton [x] + 1.00 * Nicotinamide adenine dinucleotide - reduced [x] + 1.00 * pyruvate [x] LDHA; LDHB; LDHC	LDHA; LDHB; LDHC	Glycolysis/gluconeogenesis	1.1.1.27	0	Glycolysis
r0202_neg	7728	-0.492572	2.5152e-08	1.84245e-07	r0202	sn-Glycerol-3-phosphate:NAD+ 2-oxidoreductase Glycerophospholipid metabolism EC:1.1.1.8	1.00 * Nicotinamide adenine dinucleotide [x] + 1.00 * Glycerol 3-phosphate [x] --> 1.00 * proton [x] + 1.00 * Nicotinamide adenine dinucleotide - reduced [x] + 1.00 * Dihydroxyacetone phosphate [x] GPD1	GPD1	Glycolysis/gluconeogenesis	1.1.1.8	0	Glycolysis
r0202_pos	7728	-0.492572	2.5152e-08	1.84245e-07	r0202	sn-Glycerol-3-phosphate:NAD+ 2-oxidoreductase Glycerophospholipid metabolism EC:1.1.1.8	1.00 * Nicotinamide adenine dinucleotide [x] + 1.00 * Glycerol 3-phosphate [x] --> 1.00 * proton [x] + 1.00 * Nicotinamide adenine dinucleotide - reduced [x] + 1.00 * Dihydroxyacetone phosphate [x] GPD1	GPD1	Glycolysis/gluconeogenesis	1.1.1.8	0	Glycolysis
r0280_pos	12897	0.268975	0.360521	0.446677	r0280	dATP:pyruvate O2-phosphotransferase Purine metabolism EC:2.7.1.40	1.00 * proton [c] + 1.00 * Phosphoenolpyruvate [c] + 1.00 * dADP [c] --> 1.00 * pyruvate [c] + 1.00 * dATP [c] PKLR	PKLR	Glycolysis/gluconeogenesis	2.7.1.40	0	Glycolysis
r0354_pos	13221	0.16392	0.186488	0.249292	r0354	Glycolysis / Glyconeogenesis EC:2.7.1.1	1.00 * ITP(3-) [c] + 1.00 * D-glucose [c] --> 1.00 * proton [c] + 1.00 * IDP(3-) [c] + 1.00 * D-Glucose 6-phosphate [c] GCK; HK1; HK2; HK3	GCK; HK1; HK2; HK3	Glycolysis/gluconeogenesis	2.7.1.1	0	Glycolysis
r0355_pos	12592	0.0888159	0.595035	0.675437	r0355	Glycolysis / Glyconeogenesis EC:2.7.1.1	1.00 * dATP [c] + 1.00 * D-glucose [c] --> 1.00 * proton [c] + 1.00 * dADP [c] + 1.00 * D-Glucose 6-phosphate [c] GCK; HK1; HK2; HK3	GCK; HK1; HK2; HK3	Glycolysis/gluconeogenesis	2.7.1.1	0	Glycolysis
r0413_pos	13594	0.228243	0.0735812	0.107775	r0413	dATP:pyruvate O2-phosphotransferase Purine metabolism EC:2.7.1.40	1.00 * proton [c] + 1.00 * Phosphoenolpyruvate [c] + 1.00 * dGDP [c] --> 1.00 * pyruvate [c] + 1.00 * dGTP [c] PKLR	PKLR	Glycolysis/gluconeogenesis	2.7.1.40	0	Glycolysis
ACONTm_neg	11398	0.172667	0.334127	0.417314	ACONTm	Aconitate hydratase	1.00 * Citrate [m] --> 1.00 * Isocitrate [m] ACO1; ACO2	ACO1; ACO2	Citric acid cycle	4.2.1.3	0	TCA cycle
ACONTm_pos	11398	0.172667	0.334127	0.417314	ACONTm	Aconitate hydratase	1.00 * Citrate [m] --> 1.00 * Isocitrate [m] ACO1; ACO2	ACO1; ACO2	Citric acid cycle	4.2.1.3	0	TCA cycle
AKGDm_pos	15252	0.445038	0.000108729	0.000334562	AKGDm	2-oxoglutarate dehydrogenase	1.00 * 2-Oxoglutarate [m] + 1.00 * Coenzyme A [m] + 1.00 * Nicotinamide adenine dinucleotide [m] --> 1.00 * carbon dioxide [m] + 1.00 * Nicotinamide adenine dinucleotide - reduced [m] + 1.00 * Succinyl-CoA [m] DLD; DLST; OGDH; PDHX	DLD; DLST; OGDH; PDHX	Citric acid cycle	2.3.1.61	0	TCA cycle
CSm_pos	14591	0.203093	0.00236116	0.00486243	CSm	citrate synthase	1.00 * Water [m] + 1.00 * Acetyl-CoA [m] + 1.00 * Oxaloacetate [m] --> 1.00 * proton [m] + 1.00 * Coenzyme A [m] + 1.00 * Citrate [m] CSL	CSL	Citric acid cycle	4.1.3.7	0	TCA cycle
FUMm_neg	8652	-0.15875	1.02202e-05	3.8159e-05	FUMm	fumarase, mitochondrial	1.00 * Water [m] + 1.00 * Fumarate [m] --> 1.00 * (S)-malate(2-) [m] FH1	FH1	Citric acid cycle	4.2.1.2	0	TCA cycle
FUMm_pos	8652	-0.15875	1.02202e-05	3.8159e-05	FUMm	fumarase, mitochondrial	1.00 * Water [m] + 1.00 * Fumarate [m] --> 1.00 * (S)-malate(2-) [m] FH1	FH1	Citric acid cycle	4.2.1.2	0	TCA cycle
ICDHxm_pos	12051	0.183189	0.883744	0.90761	ICDHxm	Isocitrate dehydrogenase (NAD+)	1.00 * Nicotinamide adenine dinucleotide [m] + 1.00 * Isocitrate [m] --> 1.00 * 2-Oxoglutarate [m] + 1.00 * carbon dioxide [m] + 1.00 * Nicotinamide adenine dinucleotide - reduced [m] IDH3A; IDH3B; IDH3G	IDH3A; IDH3B; IDH3G	Citric acid cycle	1.1.1.41	0	TCA cycle
ICDHyrm_neg	9970	0.043665	0.0058124	0.0109086	ICDHyrm	Isocitrate dehydrogenase (NADP+)	1.00 * Nicotinamide adenine dinucleotide phosphate [m] + 1.00 * Isocitrate [m] --> 1.00 * Nicotinamide adenine dinucleotide phosphate - reduced [m] + 1.00 * 2-Oxoglutarate [m] + 1.00 * carbon dioxide [m] IDH2	IDH2	Citric acid cycle	1.1.1.42	4	TCA cycle
ICDHyrm_pos	15267	0.462118	0.000100631	0.000310547	ICDHyrm	Isocitrate dehydrogenase (NADP+)	1.00 * Nicotinamide adenine dinucleotide phosphate [m] + 1.00 * Isocitrate [m] --> 1.00 * Nicotinamide adenine dinucleotide phosphate - reduced [m] + 1.00 * 2-Oxoglutarate [m] + 1.00 * carbon dioxide [m] IDH2	IDH2	Citric acid cycle	1.1.1.42	4	TCA cycle
MDHm_neg	11892	-0.0608576	0.729499	0.790487	MDHm	malate dehydrogenase, mitochondrial	1.00 * Nicotinamide adenine dinucleotide [m] + 1.00 * (S)-malate(2-) [m] --> 1.00 * proton [m] + 1.00 * Nicotinamide adenine dinucleotide - reduced [m] + 1.00 * Oxaloacetate [m] MDH1; MDH2	MDH1; MDH2	Citric acid cycle	1.1.1.37	0	TCA cycle
MDHm_pos	15082	0.453356	0.000255319	0.000719083	MDHm	malate dehydrogenase, mitochondrial	1.00 * Nicotinamide adenine dinucleotide [m] + 1.00 * (S)-malate(2-) [m] --> 1.00 * proton [m] + 1.00 * Nicotinamide adenine dinucleotide - reduced [m] + 1.00 * Oxaloacetate [m] MDH1; MDH2	MDH1; MDH2	Citric acid cycle	1.1.1.37	0	TCA cycle
SUCD1m_neg	11156	0.162845	0.204235	0.268327	SUCD1m	succinate dehydrogenase	1.00 * Flavin adenine dinucleotide oxidized [m] + 1.00 * Succinate [m] --> 1.00 * Flavin adenine dinucleotide reduced [m] + 1.00 * Fumarate [m] SDHA; SDHB; SDHC; SDHD	SDHA; SDHB; SDHC; SDHD	Citric acid cycle	1.3.99.1	0	TCA cycle
SUCD1m_pos	16047	0.570928	1.12688e-06	5.27789e-06	SUCD1m	succinate dehydrogenase	1.00 * Flavin adenine dinucleotide oxidized [m] + 1.00 * Succinate [m] --> 1.00 * Flavin adenine dinucleotide reduced [m] + 1.00 * Fumarate [m] SDHA; SDHB; SDHC; SDHD	SDHA; SDHB; SDHC; SDHD	Citric acid cycle	1.3.99.1	0	TCA cycle
SUCOAS1m_neg	12319	0.47189	0.850172	0.879674	SUCOAS1m	Succinate--CoA ligase (GDP-forming)	1.00 * Coenzyme A [m] + 1.00 * GTP [m] + 1.00 * Succinate [m] --> 1.00 * hydrogenphosphate [m] + 1.00 * GDP [m] + 1.00 * Succinyl-CoA [m] SUCLG1; SUCLG2	SUCLG1; SUCLG2	Citric acid cycle	6.2.1.4	0	TCA cycle
SUCOAS1m_pos	12319	0.47189	0.850172	0.879674	SUCOAS1m	Succinate--CoA ligase (GDP-forming)	1.00 * Coenzyme A [m] + 1.00 * GTP [m] + 1.00 * Succinate [m] --> 1.00 * hydrogenphosphate [m] + 1.00 * GDP [m] + 1.00 * Succinyl-CoA [m] SUCLG1; SUCLG2	SUCLG1; SUCLG2	Citric acid cycle	6.2.1.4	0	TCA cycle
SUCOASm_neg	12319	0.47189	0.850172	0.879674	SUCOASm	Succinate--CoA ligase (ADP-forming)	1.00 * Coenzyme A [m] + 1.00 * ATP [m] + 1.00 * Succinate [m] --> 1.00 * ADP [m] + 1.00 * hydrogenphosphate [m] + 1.00 * Succinyl-CoA [m] SUCLA2; SUCLG1	SUCLA2; SUCLG1	Citric acid cycle	6.2.1.5	0	TCA cycle
SUCOASm_pos	12319	0.47189	0.850172	0.879674	SUCOASm	Succinate--CoA ligase (ADP-forming)	1.00 * Coenzyme A [m] + 1.00 * ATP [m] + 1.00 * Succinate [m] --> 1.00 * ADP [m] + 1.00 * hydrogenphosphate [m] + 1.00 * Succinyl-CoA [m] SUCLA2; SUCLG1	SUCLA2; SUCLG1	Citric acid cycle	6.2.1.5	0	TCA cycle
r0081_neg	7470	-0.247507	3.72322e-09	3.8449e-08	r0081	L-Alanine:2-oxoglutarate aminotransferase Glutamate metabolism / Alanine and aspartate metabolism EC:2.6.1.2	1.00 * 2-Oxoglutarate [m] + 1.00 * L-alanine [m] --> 1.00 * L-glutamate(1-) [m] + 1.00 * pyruvate [m] GPT; GPT2	GPT; GPT2	Citric acid cycle	2.6.1.2	0	TCA cycle
r0081_pos	7470	-0.247507	3.72322e-09	3.8449e-08	r0081	L-Alanine:2-oxoglutarate aminotransferase Glutamate metabolism / Alanine and aspartate metabolism EC:2.6.1.2	1.00 * 2-Oxoglutarate [m] + 1.00 * L-alanine [m] --> 1.00 * L-glutamate(1-) [m] + 1.00 * pyruvate [m] GPT; GPT2	GPT; GPT2	Citric acid cycle	2.6.1.2	0	TCA cycle
r0509_pos	11156	0.162845	0.204235	0.268327	r0509	Succinate:ubiquinone oxidoreductase Citrate cycle (TCA cycle) EC:1.3.5.1	1.00 * ubiquinone-10 [m] + 1.00 * Succinate [m] --> 1.00 * Ubiquinol-10 [m] + 1.00 * Fumarate [m] SDHA; SDHB; SDHC; SDHD	SDHA; SDHB; SDHC; SDHD	Citric acid cycle	1.3.5.1	0	TCA cycle
