# Supplementary material for: Glutathione-dependent redox balance characterizes the distinct metabolic properties of follicular and marginal zone B cells
Source: Nat Commun. 2022 Apr 4;13:1789. doi: 10.1038/s41467-022-29426-x (PMC8980022; doi:10.1038/s41467-022-29426-x)
Supplement: Supplementary file 5 — Supplementary Dataset 3 [file 41467_2022_29426_MOESM5_ESM.xlsx]

## Sheet: Fig. 4e
Supplementary Data 3 - relative to Fig. 4e - List of Compass reactions relative to the comparison Gclc-deficient versus control FoB.
reaction_id	wilcoxon_statistic	cohens_d	p_value	adjusted_p_value	reaction_no_direction	reaction_name	formula	associated_genes	EC_number	confidence	subsystem_priority
r0730_pos	393199	-0.0570707	0.2845	0.302703	r0730	(S)-Hydroxyoctanoyl-CoA:NAD+ oxidoreductase Fatty acid elongation in mitochondria / Fatty acid metabolism EC:1.1.1.211	1.00 * Nicotinamide adenine dinucleotide [m] + 1.00 * (S)-Hydroxyoctanoyl-CoA [m] --> 1.00 * proton [m] + 1.00 * Nicotinamide adenine dinucleotide - reduced [m] + 1.00 * 3-Oxooctanoyl-CoA [m] EHHADH; HADH; HADHA	EHHADH; HADH; HADHA	1.1.1.211	0	Glycolysis
r0714_pos	364449	-0.157102	0.000235259	0.000328085	r0714	(S)-3-Hydroxyhexadecanoyl-CoA:NAD+ oxidoreductase Fatty acid elongation in mitochondria / Fatty acid metabolism EC:1.1.1.211 EC:1.1.1.35	1.00 * Nicotinamide adenine dinucleotide [m] + 1.00 * (S)-3-Hydroxyhexadecanoyl-CoA [m] --> 1.00 * proton [m] + 1.00 * Nicotinamide adenine dinucleotide - reduced [m] + 1.00 * 3-oxopalmitoyl-CoA(4-) [m] EHHADH; HADH; HADHA	EHHADH; HADH; HADHA	1.1.1.35	0	Glycolysis
r0715_pos	424210	0.095378	0.0814669	0.091494	r0715	(S)-3-Hydroxyhexadecanoyl-CoA:NAD+ oxidoreductase Fatty acid elongation in mitochondria / Fatty acid metabolism EC:1.1.1.35 EC:1.1.1.211	1.00 * Nicotinamide adenine dinucleotide [x] + 1.00 * (S)-3-Hydroxyhexadecanoyl-CoA [x] --> 1.00 * proton [x] + 1.00 * Nicotinamide adenine dinucleotide - reduced [x] + 1.00 * 3-oxopalmitoyl-CoA(4-) [x] EHHADH; HADH; HADHA	EHHADH; HADH; HADHA	1.1.1.35	0	Glycolysis
r0718_pos	365434	-0.154863	0.000332639	0.000458368	r0718	(S)-3-Hydroxytetradecanoyl-CoA:NAD+ oxidoreductase Fatty acid elongation in mitochondria / Fatty acid metabolism EC:1.1.1.35 EC:1.1.1.211	1.00 * Nicotinamide adenine dinucleotide [m] + 1.00 * (S)-3-Hydroxytetradecanoyl-CoA [m] --> 1.00 * proton [m] + 1.00 * Nicotinamide adenine dinucleotide - reduced [m] + 1.00 * 3-Oxotetradecanoyl-CoA [m] EHHADH; HADH; HADHA	EHHADH; HADH; HADHA	1.1.1.35	0	Glycolysis
r0719_pos	426336	0.105599	0.0529831	0.0607033	r0719	(S)-3-Hydroxytetradecanoyl-CoA:NAD+ oxidoreductase Fatty acid elongation in mitochondria / Fatty acid metabolism EC:1.1.1.35 EC:1.1.1.211	1.00 * Nicotinamide adenine dinucleotide [x] + 1.00 * (S)-3-Hydroxytetradecanoyl-CoA [x] --> 1.00 * proton [x] + 1.00 * Nicotinamide adenine dinucleotide - reduced [x] + 1.00 * 3-Oxotetradecanoyl-CoA [x] EHHADH; HADH; HADHA	EHHADH; HADH; HADHA	1.1.1.35	0	Glycolysis
r0722_neg	466401	0.27548	2.5647e-08	4.14163e-08	r0722	(S)-3-Hydroxydodecanoyl-CoA:NAD+ oxidoreductase Fatty acid elongation in mitochondria / Fatty acid metabolism EC:1.1.1.35 EC:1.1.1.211	1.00 * Nicotinamide adenine dinucleotide [m] + 1.00 * (S)-3-Hydroxydodecanoyl-CoA [m] --> 1.00 * proton [m] + 1.00 * Nicotinamide adenine dinucleotide - reduced [m] + 1.00 * 3-Oxododecanoyl-CoA [m] EHHADH; HADH; HADHA	EHHADH; HADH; HADHA	1.1.1.35	0	Glycolysis
r0722_pos	365218	-0.155812	0.000308508	0.000427057	r0722	(S)-3-Hydroxydodecanoyl-CoA:NAD+ oxidoreductase Fatty acid elongation in mitochondria / Fatty acid metabolism EC:1.1.1.35 EC:1.1.1.211	1.00 * Nicotinamide adenine dinucleotide [m] + 1.00 * (S)-3-Hydroxydodecanoyl-CoA [m] --> 1.00 * proton [m] + 1.00 * Nicotinamide adenine dinucleotide - reduced [m] + 1.00 * 3-Oxododecanoyl-CoA [m] EHHADH; HADH; HADHA	EHHADH; HADH; HADHA	1.1.1.35	0	Glycolysis
r0723_pos	426336	0.105599	0.0529831	0.0607033	r0723	(S)-3-Hydroxydodecanoyl-CoA:NAD+ oxidoreductase Fatty acid elongation in mitochondria / Fatty acid metabolism EC:1.1.1.211 EC:1.1.1.35	1.00 * Nicotinamide adenine dinucleotide [x] + 1.00 * (S)-3-Hydroxydodecanoyl-CoA [x] --> 1.00 * proton [x] + 1.00 * Nicotinamide adenine dinucleotide - reduced [x] + 1.00 * 3-Oxododecanoyl-CoA [x] EHHADH; HADH; HADHA	EHHADH; HADH; HADHA	1.1.1.35	0	Glycolysis
r0726_neg	240676	-0.269721	3.12326e-50	1.50016e-49	r0726	(S)-Hydroxydecanoyl-CoA:NAD+ oxidoreductase Fatty acid elongation in mitochondria / Fatty acid metabolism EC:1.1.1.35 EC:1.1.1.211	1.00 * Nicotinamide adenine dinucleotide [m] + 1.00 * (S)-Hydroxydecanoyl-CoA [m] --> 1.00 * proton [m] + 1.00 * Nicotinamide adenine dinucleotide - reduced [m] + 1.00 * 3-Oxodecanoyl-CoA [m] EHHADH; HADH; HADHA	EHHADH; HADH; HADHA	1.1.1.35	0	Glycolysis
r0726_pos	365405	-0.158646	0.000329299	0.000454849	r0726	(S)-Hydroxydecanoyl-CoA:NAD+ oxidoreductase Fatty acid elongation in mitochondria / Fatty acid metabolism EC:1.1.1.35 EC:1.1.1.211	1.00 * Nicotinamide adenine dinucleotide [m] + 1.00 * (S)-Hydroxydecanoyl-CoA [m] --> 1.00 * proton [m] + 1.00 * Nicotinamide adenine dinucleotide - reduced [m] + 1.00 * 3-Oxodecanoyl-CoA [m] EHHADH; HADH; HADHA	EHHADH; HADH; HADHA	1.1.1.35	0	Glycolysis
r0727_pos	426336	0.105599	0.0529831	0.0607033	r0727	(S)-Hydroxydecanoyl-CoA:NAD+ oxidoreductase Fatty acid elongation in mitochondria / Fatty acid metabolism EC:1.1.1.211 EC:1.1.1.35	1.00 * Nicotinamide adenine dinucleotide [x] + 1.00 * (S)-Hydroxydecanoyl-CoA [x] --> 1.00 * proton [x] + 1.00 * Nicotinamide adenine dinucleotide - reduced [x] + 1.00 * 3-Oxodecanoyl-CoA [x] EHHADH; HADH; HADHA	EHHADH; HADH; HADHA	1.1.1.35	0	Glycolysis
r0733_pos	393199	-0.0570707	0.2845	0.302703	r0733	(S)-Hydroxyhexanoyl-CoA:NAD+ oxidoreductase Fatty acid elongation in mitochondria / Fatty acid metabolism EC:1.1.1.211 EC:1.1.1.35	1.00 * Nicotinamide adenine dinucleotide [m] + 1.00 * (S)-Hydroxyhexanoyl-CoA [m] --> 1.00 * proton [m] + 1.00 * Nicotinamide adenine dinucleotide - reduced [m] + 1.00 * 3-Oxohexanoyl-CoA [m] EHHADH; HADH; HADHA	EHHADH; HADH; HADHA	1.1.1.35	0	Glycolysis
r0643_neg	400285	0.111972	0.66895	0.684425	r0643	(S)-Methylmalonate semialdehyde:NAD+ oxidoreductase Valine, leucine and isoleucine degradation EC:1.2.1.3	1.00 * Water [m] + 1.00 * Nicotinamide adenine dinucleotide [m] + 1.00 * 2-methyl-3-oxopropanoate [m] --> 2.00 * proton [m] + 1.00 * Nicotinamide adenine dinucleotide - reduced [m] + 1.00 * Methylmalonate [m] ALDH1B1; ALDH2; ALDH3A2; ALDH7A1; ALDH9A1	ALDH1B1; ALDH2; ALDH3A2; ALDH7A1; ALDH9A1	1.2.1.3	0	Glycolysis
r0643_pos	441141	0.150128	0.00104611	0.00139125	r0643	(S)-Methylmalonate semialdehyde:NAD+ oxidoreductase Valine, leucine and isoleucine degradation EC:1.2.1.3	1.00 * Water [m] + 1.00 * Nicotinamide adenine dinucleotide [m] + 1.00 * 2-methyl-3-oxopropanoate [m] --> 2.00 * proton [m] + 1.00 * Nicotinamide adenine dinucleotide - reduced [m] + 1.00 * Methylmalonate [m] ALDH1B1; ALDH2; ALDH3A2; ALDH7A1; ALDH9A1	ALDH1B1; ALDH2; ALDH3A2; ALDH7A1; ALDH9A1	1.2.1.3	0	Glycolysis
r0758_neg	404644	0.145707	0.974279	0.974891	r0758	5-Hydroxyindoleacetaldehyde:NAD+ oxidoreductase Tryptophan metabolism EC:1.2.1.3	1.00 * Water [c] + 1.00 * Nicotinamide adenine dinucleotide [c] + 1.00 * (5-hydroxyindol-3-yl)acetaldehyde [c] --> 2.00 * proton [c] + 1.00 * Nicotinamide adenine dinucleotide - reduced [c] + 1.00 * 5-Hydroxyindoleacetate [c] ALDH1B1; ALDH2; ALDH3A2; ALDH7A1; ALDH9A1	ALDH1B1; ALDH2; ALDH3A2; ALDH7A1; ALDH9A1	1.2.1.3	0	Glycolysis
r0645_pos	265392	-0.599412	9.61028e-37	1e-12	r0645	2-Aminomuconate semialdehyde:NAD+ 6-oxidoreductase Tryptophan metabolism EC:1.2.1.32	1.00 * Water [c] + 1.00 * Nicotinamide adenine dinucleotide [c] + 1.00 * 2-aminomuconate 6-semialdehyde(1-) [c] --> 2.00 * proton [c] + 1.00 * Nicotinamide adenine dinucleotide - reduced [c] + 1.00 * 2-aminomuconate(2-) [c] No genes		1.2.1.32	0	Glycolysis
r0652_neg	482635	0.344564	1.90605e-12	3.72382e-12	r0652	trans-Tetradec-2-enoyl-CoA reductase Fatty acid elongation in mitochondria EC:1.3.1.38	1.00 * Nicotinamide adenine dinucleotide phosphate [m] + 1.00 * Tetradecanoyl-CoA (n-C14:0CoA) [m] --> 1.00 * proton [m] + 1.00 * Nicotinamide adenine dinucleotide phosphate - reduced [m] + 1.00 * trans-tetradec-2-enoyl-CoA(4-) [m] MECR; PECR	MECR; PECR	1.3.1.38	0	Glycolysis
r0652_pos	365434	-0.154863	0.000332639	0.000458368	r0652	trans-Tetradec-2-enoyl-CoA reductase Fatty acid elongation in mitochondria EC:1.3.1.38	1.00 * Nicotinamide adenine dinucleotide phosphate [m] + 1.00 * Tetradecanoyl-CoA (n-C14:0CoA) [m] --> 1.00 * proton [m] + 1.00 * Nicotinamide adenine dinucleotide phosphate - reduced [m] + 1.00 * trans-tetradec-2-enoyl-CoA(4-) [m] MECR; PECR	MECR; PECR	1.3.1.38	0	Glycolysis
r0735_neg	482635	0.344564	1.90605e-12	3.72382e-12	r0735	trans-Dec-2-enoyl-CoA reductase Fatty acid elongation in mitochondria EC:1.3.1.38	1.00 * Nicotinamide adenine dinucleotide phosphate [m] + 1.00 * Decanoyl-CoA (n-C10:0CoA) [m] --> 1.00 * proton [m] + 1.00 * Nicotinamide adenine dinucleotide phosphate - reduced [m] + 1.00 * trans-Dec-2-enoyl-CoA [m] MECR; PECR	MECR; PECR	1.3.1.38	0	Glycolysis
r0735_pos	365193	-0.15577	0.000305824	0.000423709	r0735	trans-Dec-2-enoyl-CoA reductase Fatty acid elongation in mitochondria EC:1.3.1.38	1.00 * Nicotinamide adenine dinucleotide phosphate [m] + 1.00 * Decanoyl-CoA (n-C10:0CoA) [m] --> 1.00 * proton [m] + 1.00 * Nicotinamide adenine dinucleotide phosphate - reduced [m] + 1.00 * trans-Dec-2-enoyl-CoA [m] MECR; PECR	MECR; PECR	1.3.1.38	0	Glycolysis
r0655_neg	332512	0.0766238	4.88583e-11	9.02228e-11	r0655	3-Methylbutanoyl-CoA:(acceptor) 2,3-oxidoreductase Valine, leucine and isoleucine degradation EC:1.3.99.10	1.00 * Isovaleryl-CoA [m] + 1.00 * ubiquinone-10 [m] --> 1.00 * 3-methylbut-2-enoyl-CoA(4-) [m] + 1.00 * Ubiquinol-10 [m] ACADM; IVD	ACADM; IVD	1.3.99.10	0	Glycolysis
r0655_pos	281212	-0.548028	3.00127e-29	1e-12	r0655	3-Methylbutanoyl-CoA:(acceptor) 2,3-oxidoreductase Valine, leucine and isoleucine degradation EC:1.3.99.10	1.00 * Isovaleryl-CoA [m] + 1.00 * ubiquinone-10 [m] --> 1.00 * 3-methylbut-2-enoyl-CoA(4-) [m] + 1.00 * Ubiquinol-10 [m] ACADM; IVD	ACADM; IVD	1.3.99.10	0	Glycolysis
r0686_neg	446802	0.329982	0.000149887	0.000210999	r0686	L-1-Pyrroline-3-hydroxy-5-carboxylate:NADP+ oxidoreductase Arginine and proline metabolism EC:1.5.1.12	2.00 * Water [m] + 1.00 * Nicotinamide adenine dinucleotide phosphate [m] + 1.00 * L-1-Pyrroline-3-hydroxy-5-carboxylate [m] --> 1.00 * proton [m] + 1.00 * Nicotinamide adenine dinucleotide phosphate - reduced [m] + 1.00 * erythro-4-hydroxy-L-glutamate(1-) [m] ALDH4A1	ALDH4A1	1.5.1.12	0	Glycolysis
r0686_pos	306688	-0.402515	4.81151e-19	1e-12	r0686	L-1-Pyrroline-3-hydroxy-5-carboxylate:NADP+ oxidoreductase Arginine and proline metabolism EC:1.5.1.12	2.00 * Water [m] + 1.00 * Nicotinamide adenine dinucleotide phosphate [m] + 1.00 * L-1-Pyrroline-3-hydroxy-5-carboxylate [m] --> 1.00 * proton [m] + 1.00 * Nicotinamide adenine dinucleotide phosphate - reduced [m] + 1.00 * erythro-4-hydroxy-L-glutamate(1-) [m] ALDH4A1	ALDH4A1	1.5.1.12	0	Glycolysis
r0653_pos	364449	-0.157102	0.000235259	0.000328085	r0653	myristoyl-CoA:acetylCoA C-myristoyltransferase Fatty acid elongation in mitochondria / Fatty acid metabolism EC:2.3.1.16	1.00 * Coenzyme A [m] + 1.00 * 3-oxopalmitoyl-CoA(4-) [m] --> 1.00 * Acetyl-CoA [m] + 1.00 * Tetradecanoyl-CoA (n-C14:0CoA) [m] ACAA1B; ACAA2; HADHB	ACAA1B; ACAA2; HADHB	2.3.1.16	0	Glycolysis
r0724_neg	365218	-0.155812	0.000308508	0.000427057	r0724	Decanoyl-CoA:acetyl-CoA C-acyltransferase Fatty acid elongation in mitochondria / Fatty acid metabolism EC:2.3.1.16	1.00 * Acetyl-CoA [m] + 1.00 * Decanoyl-CoA (n-C10:0CoA) [m] --> 1.00 * Coenzyme A [m] + 1.00 * 3-Oxododecanoyl-CoA [m] ACAA1B; ACAA2; HADHB	ACAA1B; ACAA2; HADHB	2.3.1.16	0	Glycolysis
r0724_pos	466401	0.27548	2.5647e-08	4.14163e-08	r0724	Decanoyl-CoA:acetyl-CoA C-acyltransferase Fatty acid elongation in mitochondria / Fatty acid metabolism EC:2.3.1.16	1.00 * Acetyl-CoA [m] + 1.00 * Decanoyl-CoA (n-C10:0CoA) [m] --> 1.00 * Coenzyme A [m] + 1.00 * 3-Oxododecanoyl-CoA [m] ACAA1B; ACAA2; HADHB	ACAA1B; ACAA2; HADHB	2.3.1.16	0	Glycolysis
r0732_pos	393199	-0.0570707	0.2845	0.302703	r0732	Hexanoyl-CoA:acetyl-CoA C-acyltransferase Fatty acid elongation in mitochondria / Fatty acid metabolism EC:2.3.1.16	1.00 * Coenzyme A [m] + 1.00 * 3-Oxooctanoyl-CoA [m] --> 1.00 * Acetyl-CoA [m] + 1.00 * Hexanoyl-CoA [m] ACAA1B; ACAA2; HADHB	ACAA1B; ACAA2; HADHB	2.3.1.16	0	Glycolysis
r0660_neg	365218	-0.155812	0.000308508	0.000427057	r0660	(S)-3-Hydroxydodecanoyl-CoA hydro-lyase Fatty acid elongation in mitochondria / Fatty acid metabolism EC:4.2.1.17	1.00 * (S)-3-Hydroxydodecanoyl-CoA [m] --> 1.00 * Water [m] + 1.00 * trans-Dodec-2-enoyl-CoA [m] ECHS1; EHHADH; HADHA	ECHS1; EHHADH; HADHA	4.2.1.17	0	Glycolysis
r0660_pos	466401	0.27548	2.5647e-08	4.14163e-08	r0660	(S)-3-Hydroxydodecanoyl-CoA hydro-lyase Fatty acid elongation in mitochondria / Fatty acid metabolism EC:4.2.1.17	1.00 * (S)-3-Hydroxydodecanoyl-CoA [m] --> 1.00 * Water [m] + 1.00 * trans-Dodec-2-enoyl-CoA [m] ECHS1; EHHADH; HADHA	ECHS1; EHHADH; HADHA	4.2.1.17	0	Glycolysis
r0661_pos	426336	0.105599	0.0529831	0.0607033	r0661	(S)-3-Hydroxydodecanoyl-CoA hydro-lyase Fatty acid elongation in mitochondria / Fatty acid metabolism EC:4.2.1.17	1.00 * Water [x] + 1.00 * trans-Dodec-2-enoyl-CoA [x] --> 1.00 * (S)-3-Hydroxydodecanoyl-CoA [x] ECHS1; EHHADH; HADHA	ECHS1; EHHADH; HADHA	4.2.1.17	0	Glycolysis
r0669_pos	363199	-0.171931	0.000149942	0.000210999	r0669	(S)-3-Hydroxyisobutyryl-CoA hydro-lyase Valine, leucine and isoleucine degradation EC:4.2.1.17	1.00 * Water [m] + 1.00 * 2-Methylprop-2-enoyl-CoA [m] --> 1.00 * 3-hydroxy-2-methylpropanoyl-CoA(4-) [m] ECHS1; EHHADH; HADHA	ECHS1; EHHADH; HADHA	4.2.1.17	0	Glycolysis
r0717_pos	424210	0.095378	0.0814669	0.091494	r0717	(S)-3-Hydroxyhexadecanoyl-CoA hydro-lyase Fatty acid elongation in mitochondria / Fatty acid metabolism EC:4.2.1.17	1.00 * trans-Hexadec-2-enoyl-CoA [x] + 1.00 * Water [x] --> 1.00 * (S)-3-Hydroxyhexadecanoyl-CoA [x] ECHS1; EHHADH; HADHA	ECHS1; EHHADH; HADHA	4.2.1.17	0	Glycolysis
r0720_pos	365434	-0.154863	0.000332639	0.000458368	r0720	(S)-3-Hydroxytetradecanoyl-CoA hydro-lyase Fatty acid elongation in mitochondria / Fatty acid metabolism EC:4.2.1.17	1.00 * Water [m] + 1.00 * trans-tetradec-2-enoyl-CoA(4-) [m] --> 1.00 * (S)-3-Hydroxytetradecanoyl-CoA [m] ECHS1; EHHADH; HADHA	ECHS1; EHHADH; HADHA	4.2.1.17	0	Glycolysis
r0721_pos	426336	0.105599	0.0529831	0.0607033	r0721	(S)-3-Hydroxytetradecanoyl-CoA hydro-lyase Fatty acid elongation in mitochondria / Fatty acid metabolism EC:4.2.1.17	1.00 * Water [x] + 1.00 * trans-tetradec-2-enoyl-CoA(4-) [x] --> 1.00 * (S)-3-Hydroxytetradecanoyl-CoA [x] ECHS1; EHHADH; HADHA	ECHS1; EHHADH; HADHA	4.2.1.17	0	Glycolysis
r0728_neg	365405	-0.158646	0.000329299	0.000454849	r0728	(S)-Hydroxydecanoyl-CoA hydro-lyase Fatty acid elongation in mitochondria / Fatty acid metabolism EC:4.2.1.17	1.00 * (S)-Hydroxydecanoyl-CoA [m] --> 1.00 * Water [m] + 1.00 * trans-Dec-2-enoyl-CoA [m] ECHS1; EHHADH; HADHA	ECHS1; EHHADH; HADHA	4.2.1.17	0	Glycolysis
r0728_pos	240676	-0.269721	3.12326e-50	1.50016e-49	r0728	(S)-Hydroxydecanoyl-CoA hydro-lyase Fatty acid elongation in mitochondria / Fatty acid metabolism EC:4.2.1.17	1.00 * (S)-Hydroxydecanoyl-CoA [m] --> 1.00 * Water [m] + 1.00 * trans-Dec-2-enoyl-CoA [m] ECHS1; EHHADH; HADHA	ECHS1; EHHADH; HADHA	4.2.1.17	0	Glycolysis
r0729_pos	426336	0.105599	0.0529831	0.0607033	r0729	(S)-Hydroxydecanoyl-CoA hydro-lyase Fatty acid elongation in mitochondria / Fatty acid metabolism EC:4.2.1.17	1.00 * Water [x] + 1.00 * trans-dec-2-enoyl-CoA(4-) [x] --> 1.00 * (S)-Hydroxydecanoyl-CoA [x] ECHS1; EHHADH; HADHA	ECHS1; EHHADH; HADHA	4.2.1.17	0	Glycolysis
r0731_pos	393199	-0.0570707	0.2845	0.302703	r0731	(S)-Hydroxyoctanoyl-CoA hydro-lyase Fatty acid elongation in mitochondria / Fatty acid metabolism EC:4.2.1.17	1.00 * Water [m] + 1.00 * (2E)-Octenoyl-CoA [m] --> 1.00 * (S)-Hydroxyoctanoyl-CoA [m] ECHS1; EHHADH; HADHA	ECHS1; EHHADH; HADHA	4.2.1.17	0	Glycolysis
r0734_pos	393199	-0.0570707	0.2845	0.302703	r0734	(S)-Hydroxyhexanoyl-CoA hydro-lyase Fatty acid elongation in mitochondria / Fatty acid metabolism EC:4.2.1.17	1.00 * Water [m] + 1.00 * (2E)-Hexenoyl-CoA [m] --> 1.00 * (S)-Hydroxyhexanoyl-CoA [m] ECHS1; EHHADH; HADHA	ECHS1; EHHADH; HADHA	4.2.1.17	0	Glycolysis
ACONTm_neg	355551	0.195886	7.29777e-06	1.08877e-05	ACONTm	Aconitate hydratase	1.00 * Citrate [m] --> 1.00 * Isocitrate [m] ACO1; ACO2	ACO1; ACO2	4.2.1.3	0	TCA cycle
ACONTm_pos	355551	0.195886	7.29777e-06	1.08877e-05	ACONTm	Aconitate hydratase	1.00 * Citrate [m] --> 1.00 * Isocitrate [m] ACO1; ACO2	ACO1; ACO2	4.2.1.3	0	TCA cycle
AKGDm_pos	476627	0.295003	8.23281e-11	1.48372e-10	AKGDm	2-oxoglutarate dehydrogenase	1.00 * 2-Oxoglutarate [m] + 1.00 * Coenzyme A [m] + 1.00 * Nicotinamide adenine dinucleotide [m] --> 1.00 * carbon dioxide [m] + 1.00 * Nicotinamide adenine dinucleotide - reduced [m] + 1.00 * Succinyl-CoA [m] DLD; DLST; OGDH; PDHX	DLD; DLST; OGDH; PDHX	2.3.1.61	0	TCA cycle
CSm_pos	438536	0.12645	0.00235357	0.00305917	CSm	citrate synthase	1.00 * Water [m] + 1.00 * Acetyl-CoA [m] + 1.00 * Oxaloacetate [m] --> 1.00 * proton [m] + 1.00 * Coenzyme A [m] + 1.00 * Citrate [m] CSL	CSL	4.1.3.7	0	TCA cycle
FUMm_neg	329020	0.082658	5.53678e-12	1.0612e-11	FUMm	fumarase, mitochondrial	1.00 * Water [m] + 1.00 * Fumarate [m] --> 1.00 * (S)-malate(2-) [m] FH1	FH1	4.2.1.2	0	TCA cycle
FUMm_pos	329020	0.082658	5.53678e-12	1.0612e-11	FUMm	fumarase, mitochondrial	1.00 * Water [m] + 1.00 * Fumarate [m] --> 1.00 * (S)-malate(2-) [m] FH1	FH1	4.2.1.2	0	TCA cycle
ICDHxm_pos	458853	0.356255	1.03828e-06	1.60155e-06	ICDHxm	Isocitrate dehydrogenase (NAD+)	1.00 * Nicotinamide adenine dinucleotide [m] + 1.00 * Isocitrate [m] --> 1.00 * 2-Oxoglutarate [m] + 1.00 * carbon dioxide [m] + 1.00 * Nicotinamide adenine dinucleotide - reduced [m] IDH3A; IDH3B; IDH3G	IDH3A; IDH3B; IDH3G	1.1.1.41	0	TCA cycle
ICDHyrm_neg	344010	0.20255	3.17425e-08	5.10267e-08	ICDHyrm	Isocitrate dehydrogenase (NADP+)	1.00 * Nicotinamide adenine dinucleotide phosphate [m] + 1.00 * Isocitrate [m] --> 1.00 * Nicotinamide adenine dinucleotide phosphate - reduced [m] + 1.00 * 2-Oxoglutarate [m] + 1.00 * carbon dioxide [m] IDH2	IDH2	1.1.1.42	4	TCA cycle
ICDHyrm_pos	475733	0.291496	1.40637e-10	2.51253e-10	ICDHyrm	Isocitrate dehydrogenase (NADP+)	1.00 * Nicotinamide adenine dinucleotide phosphate [m] + 1.00 * Isocitrate [m] --> 1.00 * Nicotinamide adenine dinucleotide phosphate - reduced [m] + 1.00 * 2-Oxoglutarate [m] + 1.00 * carbon dioxide [m] IDH2	IDH2	1.1.1.42	4	TCA cycle
MDHm_neg	421399	0.0914304	0.136938	0.150424	MDHm	malate dehydrogenase, mitochondrial	1.00 * Nicotinamide adenine dinucleotide [m] + 1.00 * (S)-malate(2-) [m] --> 1.00 * proton [m] + 1.00 * Nicotinamide adenine dinucleotide - reduced [m] + 1.00 * Oxaloacetate [m] MDH1; MDH2	MDH1; MDH2	1.1.1.37	0	TCA cycle
MDHm_pos	514725	0.490882	2.48048e-23	7.13557e-23	MDHm	malate dehydrogenase, mitochondrial	1.00 * Nicotinamide adenine dinucleotide [m] + 1.00 * (S)-malate(2-) [m] --> 1.00 * proton [m] + 1.00 * Nicotinamide adenine dinucleotide - reduced [m] + 1.00 * Oxaloacetate [m] MDH1; MDH2	MDH1; MDH2	1.1.1.37	0	TCA cycle
SUCD1m_neg	327471	0.0129479	2.04214e-12	3.9787e-12	SUCD1m	succinate dehydrogenase	1.00 * Flavin adenine dinucleotide oxidized [m] + 1.00 * Succinate [m] --> 1.00 * Flavin adenine dinucleotide reduced [m] + 1.00 * Fumarate [m] SDHA; SDHB; SDHC; SDHD	SDHA; SDHB; SDHC; SDHD	1.3.99.1	0	TCA cycle
SUCD1m_pos	489333	0.353398	2.03059e-14	4.29949e-14	SUCD1m	succinate dehydrogenase	1.00 * Flavin adenine dinucleotide oxidized [m] + 1.00 * Succinate [m] --> 1.00 * Flavin adenine dinucleotide reduced [m] + 1.00 * Fumarate [m] SDHA; SDHB; SDHC; SDHD	SDHA; SDHB; SDHC; SDHD	1.3.99.1	0	TCA cycle
SUCOAS1m_neg	289811	0.0413651	1.50896e-25	4.53329e-25	SUCOAS1m	Succinate--CoA ligase (GDP-forming)	1.00 * Coenzyme A [m] + 1.00 * GTP [m] + 1.00 * Succinate [m] --> 1.00 * hydrogenphosphate [m] + 1.00 * GDP [m] + 1.00 * Succinyl-CoA [m] SUCLG1; SUCLG2	SUCLG1; SUCLG2	6.2.1.4	0	TCA cycle
SUCOAS1m_pos	289811	0.0413651	1.50896e-25	4.53329e-25	SUCOAS1m	Succinate--CoA ligase (GDP-forming)	1.00 * Coenzyme A [m] + 1.00 * GTP [m] + 1.00 * Succinate [m] --> 1.00 * hydrogenphosphate [m] + 1.00 * GDP [m] + 1.00 * Succinyl-CoA [m] SUCLG1; SUCLG2	SUCLG1; SUCLG2	6.2.1.4	0	TCA cycle
SUCOASm_neg	289811	0.0413651	1.50896e-25	4.53329e-25	SUCOASm	Succinate--CoA ligase (ADP-forming)	1.00 * Coenzyme A [m] + 1.00 * ATP [m] + 1.00 * Succinate [m] --> 1.00 * ADP [m] + 1.00 * hydrogenphosphate [m] + 1.00 * Succinyl-CoA [m] SUCLA2; SUCLG1	SUCLA2; SUCLG1	6.2.1.5	0	TCA cycle
SUCOASm_pos	289811	0.0413651	1.50896e-25	4.53329e-25	SUCOASm	Succinate--CoA ligase (ADP-forming)	1.00 * Coenzyme A [m] + 1.00 * ATP [m] + 1.00 * Succinate [m] --> 1.00 * ADP [m] + 1.00 * hydrogenphosphate [m] + 1.00 * Succinyl-CoA [m] SUCLA2; SUCLG1	SUCLA2; SUCLG1	6.2.1.5	0	TCA cycle
r0081_neg	203950	-0.450218	2.74667e-74	3.62185e-73	r0081	L-Alanine:2-oxoglutarate aminotransferase Glutamate metabolism / Alanine and aspartate metabolism EC:2.6.1.2	1.00 * 2-Oxoglutarate [m] + 1.00 * L-alanine [m] --> 1.00 * L-glutamate(1-) [m] + 1.00 * pyruvate [m] GPT; GPT2	GPT; GPT2	2.6.1.2	0	TCA cycle
r0081_pos	203950	-0.450218	2.74667e-74	3.62185e-73	r0081	L-Alanine:2-oxoglutarate aminotransferase Glutamate metabolism / Alanine and aspartate metabolism EC:2.6.1.2	1.00 * 2-Oxoglutarate [m] + 1.00 * L-alanine [m] --> 1.00 * L-glutamate(1-) [m] + 1.00 * pyruvate [m] GPT; GPT2	GPT; GPT2	2.6.1.2	0	TCA cycle
r0509_pos	327471	0.0129479	2.04214e-12	3.9787e-12	r0509	Succinate:ubiquinone oxidoreductase Citrate cycle (TCA cycle) EC:1.3.5.1	1.00 * ubiquinone-10 [m] + 1.00 * Succinate [m] --> 1.00 * Ubiquinol-10 [m] + 1.00 * Fumarate [m] SDHA; SDHB; SDHC; SDHD	SDHA; SDHB; SDHC; SDHD	1.3.5.1	0	TCA cycle
