# Supplementary material for: Glutathione-dependent redox balance characterizes the distinct metabolic properties of follicular and marginal zone B cells
Source: Nat Commun. 2022 Apr 4;13:1789. doi: 10.1038/s41467-022-29426-x (PMC8980022; doi:10.1038/s41467-022-29426-x)
Supplement: Supplementary file 6 — Supplementary Dataset 4 [file 41467_2022_29426_MOESM6_ESM.xlsx]

## Sheet: Sheet1
Supplementary Data 4 - List of surface antibodies for flow cytometry.
Antigen	Fluorochrome	Supplier (cat. number)	Clone
CD11b	Pacific Blue	BioLegend (101224)	M1/70
CD19	FITC	BD (557398)	1D3
CD19	BV785	BioLegend (115543)	6D5
CD1d	Pacific Blue	BioLegend (123517)	1B1
CD21/CD35	FITC	BioLegend (123408)	7E9
CD21/CD35	APC	BioLegend (123411)	7E9
CD23	PE	BioLegend (101608)	B3B4
CD23	Pacific Blue	BioLegend (101615)	B3B4
CD24	APC	Fisher Scientific (17-0242-82)	M1/69
CD35	BUV737	BD (741751)	8C12
CD45R/B220	PE	Immunostep (MO45RPE(V100))	RA3-6B2
CD93	BUV395	BD (740275)	AA4.1
CD95	BV421	BD (562633)	Jo2
GL-7	AF647	BioLegend (144606)	GL7
IgD	BV605	BD (63003)	11-26C.1
IgM	PE/Cy7	BioLegend (406514)	RMM-1
TCR beta	APC	Fisher Scientific (15380800)	H57-597
IgM	BUV395	BD (566217)	R6-60.2
CD93	BUV737	BD (741800)	AA4.1
ICAM-1	APC	Miltenyi Biotec (130-104-248)	REA171
VCAM-1	PE	Fisher Scientific (15586846)	429
