# Supplementary material for: Glutathione-dependent redox balance characterizes the distinct metabolic properties of follicular and marginal zone B cells
Source: Nat Commun. 2022 Apr 4;13:1789. doi: 10.1038/s41467-022-29426-x (PMC8980022; doi:10.1038/s41467-022-29426-x)
Supplement: Supplementary file 8 — Source Data [file 41467_2022_29426_MOESM8_ESM.zip]

Archive with 13 entries (13 files):
- source data figure 5.xlsx
- source data figure 6.xlsx
- source data figure 3.xlsx
- source data figure 4.xlsx
- source data figure 2.xlsx
- source data figure 1.xlsx
- source data figure 7.xlsx
- source data supp figure 6.xlsx
- source data supp figure 7.xlsx
- source data supp figure 2.xlsx
- source data supp figure 3.xlsx
- source data supp figure 1.xlsx
- source data supp figure 5.xlsx
