# Supplementary material for: Glutathione-dependent redox balance characterizes the distinct metabolic properties of follicular and marginal zone B cells
Source: Nat Commun. 2022 Apr 4;13:1789. doi: 10.1038/s41467-022-29426-x (PMC8980022; doi:10.1038/s41467-022-29426-x)
Supplement: Supplementary file 8 — Source Data [file 41467_2022_29426_MOESM8_ESM.zip › source data figure 5.xlsx]

## Sheet: Figure 5a
Figure 5a
21.04.202113:46:30Unknown UserDF214 FOB 0hLuminescence
Default, [ RLU ]
Time [hh:mm:ss]	H01	H02	H03	H04	H05	H06	H07	H08
SID
00:00:00	1174829	1150670	1157359	1268045	1371063	1607883	302	183
00:00:06	1176733	1154586	1161075	1271248	1375538	1614014	275	192
00:00:12	1181546	1153799	1163783	1273289	1376856	1620054	293	192
----- General Data -----
Measurement	Type: Nonequidistance Kinetic, Time: 21.04.2021 / 13:46:30, State: Valid Measurement
	3 measurements included, measurement No.3 at 12.240 sec. selected, 0.006 sec. average interval time
Template	Template loaded during measurement time : c:\programdata\...\luminescence.par; Modified template adjustments
Files	Data file : DF214 FOB 0h.dat - 21.04.2021 / 13:47:02 - Operator was Unknown User - Created with Version 5.24
	Template file : Luminescence.par - 15.11.2016 / 11:46:57 - Created by Unknown User - Created with Version 5.19 - Modified!
Reader	BertholdTech Mithras, Driver Version: 1.14, (1.0.14.0), S/N: 55-7002, Embedded Version: 1.29
	Plate Type: Berthold 96 - No:23300/23302
	Name ..................... Shake
	Duration [s] ............. 2.0 Speed .................... Normal
	Diameter ................. 2.0 Type ..................... Orbital
	Measurement Mode ......... by Plate Repeated operation ....... No
	Name ..................... Lumin. Repeated
	Total Time [s] ........... 30.0 Counting Time [s] ........ 0.50
	Cycle Time [s] ........... 3.8 Measurement Mode ......... by Plate
	Repeats .................. 3
	Emission Filter .......... No Filter
Calculation	Calculation Status : Valid Assay, Calculation Time : 21.04.2021 / 13:47:02
Program	MikroWin, Version 5.24; License No. : 115382
	Assembly Code A : 0006 0000 0000 0000 0000 FFFF
	Assembly Code B : 00E6 F715 C08F FC45 2DC0 B7AF
System	Operating System Name : Windows 10, System User : dfranchina
Printer	Printer Name : Brady IP 300
----- Threshold Statistics -----
Group	Assay	Set	Threshold Limits
Group 1	Default	1	+oo > Overload >= 2,1475E9 > #Value >= 0,0000 > _ > -oo
----- Kinetics Statistics -----
Description	Settings
Kinetic time setup:	Entire measurement time = 00:00:30, Interval time = 00:00:03
Readings to calculate	Kinetics Minimum = 1, Kinetics Maximum = 1, Maximal Slope = 2
Onsettime	KMIN(MES) + 0.5

## Sheet: Figure 5b-c
Figure 5b
FOB wt	FOB ko	MZB
122.744	142.081	148.439
117.064	155.833	153.862
125.39	148.015	149.752
120.346	139.894	149.956
Figure 5c
Measurement number	BatchName	WellId	NetPlateauTempAdj	Concentration (mM)
10	DF188_01	P96_A10	19.1874	11.4376
11	DF188_02	P96_A11	19.1548	11.4033
12	DF188_03	P96_A12	19.3687	11.5157
13	DF188_04	P96_B01	19.3409	11.4843
14	DF188_05	P96_B02	19.1435	11.3522
15	DF188_06	P96_B03	19.0215	11.2653
16	DF188_07	P96_B04	19.4202	11.4867
17	DF188_08	P96_B05	19.0858	11.2742
18	DF188_09	P96_B06	19.0655	11.2478
19	DF188_10	P96_B07	19.4268	11.4462
20	DF188_11	P96_B08	19.23	11.3158
21	DF188_12	P96_B09	19.0969	11.2231
22	DF188_13	P96_B10	19.2713	11.3111
23	DF188_14	P96_B11	19.2641	11.2924
24	DF188_15	P96_B12	19.3978	11.3562
25	DF188_16	P96_C01	19.8174	11.5869
26	DF188_17	P96_C02	19.368	11.3099
27	DF188_18	P96_C03	19.6147	11.4393
28	DF188_19	P96_C04	20.322	11.8362
29	DF188_20	P96_C05	19.8036	11.52
30	DF188_21	P96_C06	20.1574	11.7107

## Sheet: Figure 5d-e
Figure 5d
	DF175_IGC_Gclc_Mb1_1_1	DF175_IGC_Gclc_Mb1_1_2	DF175_IGC_Gclc_Mb1_1_3	DF175_IGC_Gclc_Mb1_2_1	DF175_IGC_Gclc_Mb1_2_2	DF175_IGC_Gclc_Mb1_2_3	DF175_IGC_Gclc_Mb1_3_1	DF175_IGC_Gclc_Mb1_3_2	DF175_IGC_Gclc_Mb1_3_3	DF175_IGC_Gclc_Mb1_4_1	DF175_IGC_Gclc_Mb1_4_2	DF175_IGC_Gclc_Mb1_4_3	DF175_IGC_Gclc_Mb1_5_1	DF175_IGC_Gclc_Mb1_5_2	DF175_IGC_Gclc_Mb1_5_3	DF175_IGC_Gclc_Mb1_6_1	DF175_IGC_Gclc_Mb1_6_2	DF175_IGC_Gclc_Mb1_6_3	DF175_IGC_Gclc_Mb1_7_1	DF175_IGC_Gclc_Mb1_7_2	DF175_IGC_Gclc_Mb1_7_3	DF175_IGC_Gclc_Mb1_8_1		CI (DF175_IGC_Gclc_Mb1_1_1)	CI (DF175_IGC_Gclc_Mb1_1_2)	CI (DF175_IGC_Gclc_Mb1_1_3)	CI (DF175_IGC_Gclc_Mb1_2_1)	CI (DF175_IGC_Gclc_Mb1_2_2)	CI (DF175_IGC_Gclc_Mb1_2_3)	CI (DF175_IGC_Gclc_Mb1_3_1)	CI (DF175_IGC_Gclc_Mb1_3_2)	CI (DF175_IGC_Gclc_Mb1_3_3)	CI (DF175_IGC_Gclc_Mb1_4_1)	CI (DF175_IGC_Gclc_Mb1_4_2)	CI (DF175_IGC_Gclc_Mb1_4_3)	CI (DF175_IGC_Gclc_Mb1_5_1)	CI (DF175_IGC_Gclc_Mb1_5_2)	CI (DF175_IGC_Gclc_Mb1_5_3)	CI (DF175_IGC_Gclc_Mb1_6_1)	CI (DF175_IGC_Gclc_Mb1_6_2)	CI (DF175_IGC_Gclc_Mb1_6_3)	CI (DF175_IGC_Gclc_Mb1_7_1)	CI (DF175_IGC_Gclc_Mb1_7_2)	CI (DF175_IGC_Gclc_Mb1_7_3)	CI (DF175_IGC_Gclc_Mb1_8_1)		R2 (DF175_IGC_Gclc_Mb1_1_1)	R2 (DF175_IGC_Gclc_Mb1_1_2)	R2 (DF175_IGC_Gclc_Mb1_1_3)
Lactate_261;-1;501582
261 (M0)	0.719294	0.628722	0.800293	0.761167	0.838429	0.747015	0.826979	0.793614	0.808605	0.8328	0.805517	0.789192	0.588212	0.654822	0.572717	0.626356	0.721059	0.707491	0.804958	0.713509	0.720992	0.874936		0.00122877	0.00150767	0.000959727	0.00104294	0.000683869	0.00124413	0.000837652	0.00103936	0.000840872	0.00076615	0.00086177	0.000953848	0.00157087	0.00147046	0.00188425	0.0016263	0.00114478	0.00120768	0.00086563	0.00126172	0.00122253	0.0004003		0.999996	0.999992	0.999998
262 (M1)	0.0041463	0.00518983	0.00211771	0.00273647	0.00196744	0.00290925	0.00208487	0.00240988	0.00298197	0.0016603	0.00235994	0.00210145	0.00204995	0.00199893	0.00254595	0.00167742	0.000598706	0.000481425	-0.000303333	0.000309355	-0.00029572	-0.00136387		0.00124626	0.00152914	0.000973393	0.00105779	0.000693606	0.00126185	0.00084958	0.00105416	0.000852845	0.00077706	0.000874041	0.00096743	0.00159324	0.00149139	0.00191108	0.00164946	0.00116108	0.00122487	0.000877956	0.00127969	0.00123993	0.000405999		0.999996	0.999992	0.999998
263 (M2)	0.0147517	0.0191823	0.00980363	0.0118876	0.00789567	0.0127772	0.0085817	0.0102808	0.00946448	0.00834596	0.00953486	0.010289	0.0181914	0.0153785	0.01918	0.0165513	0.0124303	0.01298	0.00839823	0.012278	0.0120713	0.00468903		0.00122965	0.00150876	0.00096042	0.00104369	0.000684363	0.00124503	0.000838257	0.00104011	0.000841479	0.000766704	0.000862392	0.000954537	0.001572	0.00147152	0.00188561	0.00162747	0.00114561	0.00120855	0.000866256	0.00126264	0.00122341	0.000400589		0.999996	0.999992	0.999998
264 (M3)	0.263532	0.349108	0.189129	0.225709	0.152687	0.23901	0.16355	0.195118	0.180179	0.158291	0.183772	0.199712	0.393975	0.329909	0.408168	0.357809	0.267562	0.280922	0.188248	0.275682	0.268982	0.122389		0.00119192	0.00146246	0.000930947	0.00101167	0.000663361	0.00120682	0.000812533	0.00100819	0.000815656	0.000743175	0.000835927	0.000925245	0.00152376	0.00142636	0.00182775	0.00157753	0.00111045	0.00117146	0.000839672	0.00122389	0.00118586	0.000388295		0.999996	0.999992	0.999998
Measurement number	BatchName	WellId	NetPlateauTempAdj	Concentration (mM)
9	DF175_01	P96_B01	3.21805	0.855427
10	DF175_02	P96_B02	3.22391	0.883955
11	DF175_03	P96_B03	3.31394	0.955477
12	DF175_04	P96_B04	3.31261	0.980271
13	DF175_05	P96_B05	3.25668	0.977172
14	DF175_06	P96_B06	3.29492	1.02214
15	DF175_07	P96_B07	3.27881	1.03935
16	DF175_08	P96_B08	3.30217	1.07667
17	DF175_09	P96_B09	3.31868	1.11048
18	DF175_10	P96_B10	3.28026	1.11626
19	DF175_11	P96_B11	3.279	1.14097
20	DF175_12	P96_B12	3.39209	1.2239
21	DF175_13	P96_C01	3.52357	1.31613
22	DF175_14	P96_C02	3.45053	1.30421
23	DF175_15	P96_C03	3.5061	1.35772
24	DF175_16	P96_C04	3.34811	1.3026
25	DF175_17	P96_C05	3.20492	1.25504
26	DF175_18	P96_C06	3.21192	1.28383
27	DF175_19	P96_C07	3.2178	1.31203
28	DF175_20	P96_C08	3.20344	1.32993
29	DF175_21	P96_C09	3.20588	1.35636
30	DF175_22	P96_C10	3.30818	1.43343
31	DF175_23	P96_C11	3.19693	1.40212
32	DF175_24	P96_C12	3.17879	1.41805
Figure 5e
Glycolytic PDC flux (M3 LACTATE/M2 CITRATE)
	0.267256	0.205802	0.179615	0.180592	0.377351	0.302098	0.244304	0.122389
	0.0261217	0.0278519	0.0241215	0.0163374	0.00925945	0.00738602	0.00556762	0.00882658
	10.2312	7.38915	7.44626	11.0539	40.7531	40.9013	43.8794	13.866
[truncated: 19 more columns]

## Sheet: Figure 5f-i
Figure 5f
FOB wt	FOB ko	MZB
391.577	292.325	290.83
445.013	338.698	331.12
450.884	334.708	332.728
405.507	303.594	298.503
Figure 5g
N of cells	% AREA				mito are per cell (PERCENT ARE)								mean
3	3.222	MAX_tomm WT NT9			1.074	1.074	1.074						1.074	1.026	1.07	1.237
5	5.879	MAX_tomm WT NT8			1.1758	1.1758	1.1758	1.1758	1.1758				1.1758	1.105	1.118	1.179	1.216	1.325
4	4.102	MAX_tomm WT NT7			1.0255	1.0255	1.0255	1.0255					1.0255	0.949	1.138	1.202	1.233
4	4.146	MAX_tomm WT NT6			1.0365	1.0365	1.0365	1.0365					1.0365	0.923	1.007	1.046	1.06
6	4.611	MAX_tomm WT NT5			0.7685	0.7685	0.7685	0.7685	0.7685	0.7685			0.7685	0.62	0.742	0.769	0.799	0.8	0.841
8	9.473	MAX_tomm WT NT4			1.184125	1.184125	1.184125	1.184125	1.184125	1.184125	1.184125	1.184125	1.184125	1.098	1.124	1.151	1.238	1.347	1.354	1.383	1.421
3	4.118	MAX_tomm WT NT3			1.372666667	1.372666667	1.372666667						1.372666667	1.322	1.472	1.559
2	3.155	MAX_tomm KO NT10			1.5775	1.5775							1.5775	1.593	1.598
4	5.630	MAX_tomm KO NT9			1.4075	1.4075	1.4075	1.4075					1.4075	1.348	1.379	1.437	1.612
3	3.888	MAX_tomm KO NT8			1.296	1.296	1.296						1.296	1.088	1.136	1.338
2	3.017	MAX_tomm KO NT7			1.5085	1.5085							1.5085	1.435	1.552
2	2.828	MAX_tomm KO NT6			1.414	1.414							1.414	1.284	1.386
3	4.863	MAX_tomm KO NT5			1.621	1.621	1.621						1.621	1.428	1.633	1.703
4	4.839	MAX_tomm KO NT4			1.20975	1.20975	1.20975	1.20975					1.20975	1.163	1.172	1.215	1.22
3	4.734	MAX_tomm KO NT3			1.578	1.578	1.578						1.578	1.53	1.538	1.662
3	4.850	MAX_tomm KO NT2			1.616666667	1.616666667	1.616666667						1.616666667	1.537	1.597	1.619
3	5.253	MAX_tomm KO NT			1.751	1.751	1.751						1.751	1.673	1.872	1.877
Figure 5h
					Sample Name	Target Name	Cт
WT1	mtco	18.0125	17.9428		KO	mtco	17.9428	34.2641	-16.3213	-17.0436	0.722231	0.606159
WT1	mtco	17.8731
WT2	mtco	18.0038	17.9802		KO	mtco	17.9802	34.9415	-16.9613		0.0822325	0.944595
WT2	mtco	17.9565
WT3	mtco	18.2614	18.0445		KO	mtco	18.0445	34.5523	-16.5079		0.535691	0.689828
WT3	mtco	17.8275
KO1	mtco	18.2369	17.952		WT	mtco	17.952	35.3385	-17.3866		-0.343016	1.26841
KO1	mtco	17.667
KO2	mtco	17.6743	17.5394		WT	mtco	17.5394	34.9862	-17.4468		-0.403247	1.32248
KO2	mtco	17.4046
KO3	mtco	18.0329	17.9653		WT	mtco	17.9653	34.2625	-16.2973		0.746263	0.596146
KO3	mtco	17.8976
WT1	18srna	15.7474	15.6254		KO	18srna	15.6254	34.2641	-18.6388	-18.315	-0.323744	1.25157
WT1	18srna	15.5034
WT2	18srna	15.6731	15.6809		KO	18srna	15.6809	34.9415	-19.2605		-0.945526	1.92589
WT2	18srna	15.6888
WT3	18srna	15.8154	15.5931		KO	18srna	15.5931	34.5523	-18.9592		-0.64418	1.56285
WT3	18srna	15.3708
KO1	18srna	16.5533	16.3122		WT	18srna	16.3122	35.3385	-19.0263		-0.711279	1.63726
KO1	18srna	16.0712
KO2	18srna	16.5289	16.4681		WT	18srna	16.4681	34.9862	-18.5181		-0.203093	1.15116
KO2	18srna	16.4073
KO3	18srna	16.958	16.8619		WT	18srna	16.8619	34.2625	-17.4006		0.914372	0.530575
KO3	18srna	16.7658
Figure 5i
wt dilated	ko dilated
16	48
13	58
17	58
11	49
13	28
20	65
19	66
11	60
17	72
19	53
9.2	74
17	51
14	58
13	61
8.9	65
18	60
25	53
11	57
11	63
24	56
18	52
23	67
18	50
16	50
21	51
17	61
11	64
16	61
12	54
16	66
16	50
16	41
18	80
15	41
23	47
21	60
12	67
23	44
19	70
15	67
19	48
15	66
20	68
12	45
20	74
19	50
13	40
20	49
22	65
11	78
12	52
16	40
15	63
6.9	59
16	49
28	45
20	51
6.1	68
21	62
20	62
16	71
21	52
22	65
20	47
19	70
20	64
17	71
17	61
24	51
8	47
13	51
14	53
11	64
19	68
19	54
16	60
16	37
14	48
24	50
6.7	75
17	66
13	58
15	70
14	75
19	62
17	61
14	69
11	66
15	67
17	60
14	62
18	65
23	43
17	73
17	51
21	60
22	43
21	57
20	72
6	73
20	65
	48
	72
	60
	74
	72
	48
	62
	47
	58
	54
	41
	67
	52
	55
	61
	61
	46
	64
	65
	60
	70
	45

## Sheet: Figure 5j
Figure 5j
Sample	Lymphocytes/Single Cells/live 19/fob | Mean (Comp-FITC-A :: null)	Lymphocytes/Single Cells/live 19/mzb | Mean (Comp-FITC-A :: null)
spleen_Tube_FULL 2nd_001.fcs	4.37	5.36
spleen_Tube_001_002.fcs	253	420
spleen_Tube_002_003.fcs	247	415
spleen_Tube_003_004.fcs	225	392
spleen_Tube_004_005.fcs	221	380
spleen_Tube_005_006.fcs	251	436
spleen_Tube_006_007.fcs	252	436
spleen_Tube_007_008.fcs	374	445
spleen_Tube_008_009.fcs	360	461
spleen_Tube_009_010.fcs	378	453
spleen_Tube_010_011.fcs	374	448
spleen_Tube_011_012.fcs	372	443
spleen_Tube_012_013.fcs	380	472
Mean	284	400
SD	107	122

## Sheet: Figure 5k
Figure 5k
Sample	Lymphocytes/Single Cells/Single Cells/live 19/fob | Mean (Comp-APC-A :: null)	Lymphocytes/Single Cells/Single Cells/live 19/fob | Mean (Comp-FITC-A :: null)
Spleen_Tube_FMO APC_014.fcs	14.2	6522
Spleen_Tube_FMO FITC_015.fcs	87706	341
Spleen_Tube_KO_001_016.fcs	6555	1042
Spleen_Tube_KO_002_017.fcs	6355	1025
Spleen_Tube_KO_003_018.fcs	7376	1138
Spleen_Tube_KO_004_019.fcs	7489	1130
Spleen_Tube_KO_005_020.fcs	8374	1305
Spleen_Tube_KO_006_021.fcs	8275	1278
Spleen_Tube_KO_007_022.fcs	8863	1130
Spleen_Tube_KO_008_023.fcs	9857	1192
Spleen_Tube_001_008.fcs	4044	723
Spleen_Tube_002_009.fcs	3795	695
Spleen_Tube_003_010.fcs	4514	764
Spleen_Tube_004_011.fcs	4602	768
Spleen_Tube_005_012.fcs	3749	731
Spleen_Tube_006_013.fcs	3535	718
Mean	10944	1281
SD	20629	1423

## Sheet: Figure 5l-m
Figure 5l
14.04.202119:54:33Unknown UserDF211 210414 GCLC MB1 ATP 5H ACLuminescence
Default, [ RLU ]
Time [hh:mm:ss]	A01	B01	C01	D01	E01	A02	B02	C02	D02	E02	A03	B03	C03	D03	E03	A04	B04	C04	D04	E04	A05	B05	C05	D05	E05	A06	B06	C06	D06	E06
SID
00:00:00	1183697	1949010	1842387	1720271	2041201	1126418	1911480	1729578	1899757	1965968	1022889	1894294	1717580	1930625	1995948	928995	1384826	1282102	1310224	1364117	754149	1406909	706232	872476	1144602	879935	1320931	947691	1090481	1290430
00:00:23	1213860	1999068	1884932	1763438	2095378	1151566	1944132	1766302	1939667	2010864	1043681	1931623	1757252	1976959	2041082	949751	1412143	1309135	1345924	1392587	770493	1430254	720892	890880	1172120	904707	1345173	971494	1119463	1320529
00:00:46	1247363	2043791	1935246	1803805	2144576	1178728	1988224	1802771	1984691	2055157	1070027	1969509	1793217	2015989	2088423	973444	1438984	1341421	1375483	1426355	790891	1461790	736880	913053	1194468	923468	1374449	990465	1143998	1351515
----- General Data -----
Measurement	Type: Nonequidistance Kinetic, Time: 14.04.2021 / 19:54:33, State: Timeout Error
	3 measurements included, measurement No.3 at 46.510 sec. selected, 0.023 sec. average interval time
Template	Template loaded during measurement time : c:\programdata\...\luminescence.par; Modified template adjustments
Files	Data file : DF211 210414 GCLC MB1 ATP 5H ACTIVATION FOB 2DG.dat - 14.04.2021 / 19:55:57 - Operator was Unknown User - Created with Version 5.24
	Template file : Luminescence.par - 15.11.2016 / 11:46:57 - Created by Unknown User - Created with Version 5.19 - Modified!
Reader	BertholdTech Mithras, Driver Version: 1.14, (1.0.14.0), S/N: 55-7002, Embedded Version: 1.29
	Plate Type: Berthold 96 - No:23300/23302
	Name ..................... Shake
	Duration [s] ............. 2.0 Speed .................... Normal
	Diameter ................. 2.0 Type ..................... Orbital
	Measurement Mode ......... by Plate Repeated operation ....... No
	Name ..................... Lumin. Repeated
	Total Time [s] ........... 30.0 Counting Time [s] ........ 0.50
	Cycle Time [s] ........... 3.8 Measurement Mode ......... by Plate
	Repeats .................. 3
	Emission Filter .......... No Filter
Calculation	Calculation Status : Valid Assay, Calculation Time : 14.04.2021 / 19:55:57
Program	MikroWin, Version 5.24; License No. : 115382
	Assembly Code A : 0006 0000 0000 0000 0000 FFFF
	Assembly Code B : 00E6 F715 C08F FC45 2DC0 B7AF
System	Operating System Name : Windows 10, System User : dfranchina
Printer	Printer Name : Brady IP 300
----- Threshold Statistics -----
Group	Assay	Set	Threshold Limits
Group 1	Default	1	+oo > Overload >= 2,1475E9 > #Value >= 0,0000 > _ > -oo
----- Kinetics Statistics -----
Description	Settings
Kinetic time setup:	Entire measurement time = 00:00:30, Interval time = 00:00:03
Readings to calculate	Kinetics Minimum = 1, Kinetics Maximum = 1, Maximal Slope = 2
Onsettime	KMIN(MES) + 0.5
Figure 5m
Sample	Lymphocytes/Single Cells/LIVE/19 po/ANN V_Y586_20-A subset | Freq. of Parent
ACT nt_A7_wt1.fcs	7.14
ACT nt_A8_wt2.fcs	7.52
ACT nt_A9_wt3.fcs	7.81
ACT nt_A10_ko1.fcs	7.18
ACT nt_A11_ko2.fcs	7.77
ACT nt_A12_ko3.fcs	9.04
ACT 2DG 0.125mM_F7_wt1.fcs	7.58
ACT 2DG 0.125mM_F8_wt2.fcs	10.3
ACT 2DG 0.125mM_F9_wt3.fcs	7.9
ACT 2DG 0.125mM_F10_ko1.fcs	7.12
ACT 2DG 0.125mM_F11_ko2.fcs	12.7
ACT 2DG 0.125mM_F12_ko3.fcs	9.96
ACT 2DG 0.25mM_E7_wt1.fcs	7.49
ACT 2DG 0.25mM_E8_wt2.fcs	7.02
ACT 2DG 0.25mM_E9_wt3.fcs	7.32
ACT 2DG 0.25mM_E10_ko1.fcs	6.54
ACT 2DG 0.25mM_E11_ko2.fcs	7.63
ACT 2DG 0.25mM_E12_ko3.fcs	7.12
ACT 2DG 0.5mM_D7_wt1.fcs	7
ACT 2DG 0.5mM_D8_wt2.fcs	7.98
ACT 2DG 0.5mM_D9_wt3.fcs	7.34
ACT 2DG 0.5mM_D10_ko1.fcs	8.2
ACT 2DG 0.5mM_D11_ko2.fcs	6.25
ACT 2DG 0.5mM_D12_ko3.fcs	8
ACT 2DG 1mM_C7_wt1.fcs	6.54
ACT 2DG 1mM_C8_wt2.fcs	7.72
ACT 2DG 1mM_C9_wt3.fcs	7.5
ACT 2DG 1mM_C10_ko1.fcs	6.41
ACT 2DG 1mM_C11_ko2.fcs	7.12
ACT 2DG 1mM_C12_ko3.fcs	6.52
ACT 2DG 2mM_B7_wt1.fcs	6.49
ACT 2DG 2mM_B8_wt2.fcs	6.14
ACT 2DG 2mM_B9_wt3.fcs	7.35
ACT 2DG 2mM_B10_ko1.fcs	6.24
ACT 2DG 2mM_B11_ko2.fcs	7.01
ACT 2DG 2mM_B12_ko3.fcs	9.07
FMO_G12_PE FMO.fcs	0
NA nt_A1_wt1.fcs	4.03
NA nt_A2_wt2.fcs	4.3
NA nt_A3_wt3.fcs	3.93
NA nt_A4_ko1.fcs	5.9
NA nt_A5_ko2.fcs	7.59
NA nt_A6_ko3.fcs	7.14
NA 2DG 0.125mM_F1_wt1.fcs	4.69
NA 2DG 0.125mM_F2_wt2.fcs	4.42
NA 2DG 0.125mM_F3_wt3.fcs	4.39
NA 2DG 0.125mM_F4_ko1.fcs	5.32
NA 2DG 0.125mM_F5_ko2.fcs	5.94
NA 2DG 0.125mM_F6_ko3.fcs	6.93
NA 2DG 0.25mM_E1_wt1.fcs	4.25
NA 2DG 0.25mM_E2_wt2.fcs	4.43
NA 2DG 0.25mM_E3_wt3.fcs	4.06
NA 2DG 0.25mM_E4_ko1.fcs	4.74
NA 2DG 0.25mM_E5_ko2.fcs	5.46
NA 2DG 0.25mM_E6_ko3.fcs	5.61
NA 2DG 0.5mM_D1_wt1.fcs	4.37
NA 2DG 0.5mM_D2_wt2.fcs	4.59
NA 2DG 0.5mM_D3_wt3.fcs	4.9
NA 2DG 0.5mM_D4_ko1.fcs	4.81
NA 2DG 0.5mM_D5_ko2.fcs	6.01
NA 2DG 0.5mM_D6_ko3.fcs	7.64
NA 2DG 1mM_C1_wt1.fcs	4.47
NA 2DG 1mM_C2_wt2.fcs	4.13
NA 2DG 1mM_C3_wt3.fcs	4.86
NA 2DG 1mM_C4_ko1.fcs	5.58
NA 2DG 1mM_C5_ko2.fcs	6.52
NA 2DG 1mM_C6_ko3.fcs	5.92
NA 2DG 2mM_B1_wt1.fcs	3.58
NA 2DG 2mM_B2_wt2.fcs	3.73
NA 2DG 2mM_B3_wt3.fcs	4.18
NA 2DG 2mM_B4_ko1.fcs	5.21
NA 2DG 2mM_B5_ko2.fcs	5.86
NA 2DG 2mM_B6_ko3.fcs	7.24
Mean	6.31
SD	1.86
