# Supplementary material for: Glutathione-dependent redox balance characterizes the distinct metabolic properties of follicular and marginal zone B cells
Source: Nat Commun. 2022 Apr 4;13:1789. doi: 10.1038/s41467-022-29426-x (PMC8980022; doi:10.1038/s41467-022-29426-x)
Supplement: Supplementary file 8 — Source Data [file 41467_2022_29426_MOESM8_ESM.zip › source data figure 6.xlsx]

## Sheet: Figure 5a
Figure 5a
21.04.202113:46:30Unknown UserDF214 FOB 0hLuminescence
Default, [ RLU ]
Time [hh:mm:ss]	H01	H02	H03	H04	H05	H06	H07	H08
SID
00:00:00	1174829	1150670	1157359	1268045	1371063	1607883	302	183
00:00:06	1176733	1154586	1161075	1271248	1375538	1614014	275	192
00:00:12	1181546	1153799	1163783	1273289	1376856	1620054	293	192
----- General Data -----
Measurement	Type: Nonequidistance Kinetic, Time: 21.04.2021 / 13:46:30, State: Valid Measurement
	3 measurements included, measurement No.3 at 12.240 sec. selected, 0.006 sec. average interval time
Template	Template loaded during measurement time : c:\programdata\...\luminescence.par; Modified template adjustments
Files	Data file : DF214 FOB 0h.dat - 21.04.2021 / 13:47:02 - Operator was Unknown User - Created with Version 5.24
	Template file : Luminescence.par - 15.11.2016 / 11:46:57 - Created by Unknown User - Created with Version 5.19 - Modified!
Reader	BertholdTech Mithras, Driver Version: 1.14, (1.0.14.0), S/N: 55-7002, Embedded Version: 1.29
	Plate Type: Berthold 96 - No:23300/23302
	Name ..................... Shake
	Duration [s] ............. 2.0 Speed .................... Normal
	Diameter ................. 2.0 Type ..................... Orbital
	Measurement Mode ......... by Plate Repeated operation ....... No
	Name ..................... Lumin. Repeated
	Total Time [s] ........... 30.0 Counting Time [s] ........ 0.50
	Cycle Time [s] ........... 3.8 Measurement Mode ......... by Plate
	Repeats .................. 3
	Emission Filter .......... No Filter
Calculation	Calculation Status : Valid Assay, Calculation Time : 21.04.2021 / 13:47:02
Program	MikroWin, Version 5.24; License No. : 115382
	Assembly Code A : 0006 0000 0000 0000 0000 FFFF
	Assembly Code B : 00E6 F715 C08F FC45 2DC0 B7AF
System	Operating System Name : Windows 10, System User : dfranchina
Printer	Printer Name : Brady IP 300
----- Threshold Statistics -----
Group	Assay	Set	Threshold Limits
Group 1	Default	1	+oo > Overload >= 2,1475E9 > #Value >= 0,0000 > _ > -oo
----- Kinetics Statistics -----
Description	Settings
Kinetic time setup:	Entire measurement time = 00:00:30, Interval time = 00:00:03
Readings to calculate	Kinetics Minimum = 1, Kinetics Maximum = 1, Maximal Slope = 2
Onsettime	KMIN(MES) + 0.5

## Sheet: Figure 5b-c
Figure 5b
FOB wt	FOB ko	MZB
122.744	142.081	148.439
117.064	155.833	153.862
125.39	148.015	149.752
120.346	139.894	149.956
Figure 5c
Measurement number	BatchName	WellId	NetPlateauTempAdj	Concentration (mM)
10	DF188_01	P96_A10	19.1874	11.4376
11	DF188_02	P96_A11	19.1548	11.4033
12	DF188_03	P96_A12	19.3687	11.5157
13	DF188_04	P96_B01	19.3409	11.4843
14	DF188_05	P96_B02	19.1435	11.3522
15	DF188_06	P96_B03	19.0215	11.2653
16	DF188_07	P96_B04	19.4202	11.4867
17	DF188_08	P96_B05	19.0858	11.2742
18	DF188_09	P96_B06	19.0655	11.2478
19	DF188_10	P96_B07	19.4268	11.4462
20	DF188_11	P96_B08	19.23	11.3158
21	DF188_12	P96_B09	19.0969	11.2231
22	DF188_13	P96_B10	19.2713	11.3111
23	DF188_14	P96_B11	19.2641	11.2924
24	DF188_15	P96_B12	19.3978	11.3562
25	DF188_16	P96_C01	19.8174	11.5869
26	DF188_17	P96_C02	19.368	11.3099
27	DF188_18	P96_C03	19.6147	11.4393
28	DF188_19	P96_C04	20.322	11.8362
29	DF188_20	P96_C05	19.8036	11.52
30	DF188_21	P96_C06	20.1574	11.7107

## Sheet: Figure 5d-e
Figure 5d
	DF175_IGC_Gclc_Mb1_1_1	DF175_IGC_Gclc_Mb1_1_2	DF175_IGC_Gclc_Mb1_1_3	DF175_IGC_Gclc_Mb1_2_1	DF175_IGC_Gclc_Mb1_2_2	DF175_IGC_Gclc_Mb1_2_3	DF175_IGC_Gclc_Mb1_3_1	DF175_IGC_Gclc_Mb1_3_2	DF175_IGC_Gclc_Mb1_3_3	DF175_IGC_Gclc_Mb1_4_1	DF175_IGC_Gclc_Mb1_4_2	DF175_IGC_Gclc_Mb1_4_3	DF175_IGC_Gclc_Mb1_5_1	DF175_IGC_Gclc_Mb1_5_2	DF175_IGC_Gclc_Mb1_5_3	DF175_IGC_Gclc_Mb1_6_1	DF175_IGC_Gclc_Mb1_6_2	DF175_IGC_Gclc_Mb1_6_3	DF175_IGC_Gclc_Mb1_7_1	DF175_IGC_Gclc_Mb1_7_2	DF175_IGC_Gclc_Mb1_7_3	DF175_IGC_Gclc_Mb1_8_1		CI (DF175_IGC_Gclc_Mb1_1_1)	CI (DF175_IGC_Gclc_Mb1_1_2)	CI (DF175_IGC_Gclc_Mb1_1_3)	CI (DF175_IGC_Gclc_Mb1_2_1)	CI (DF175_IGC_Gclc_Mb1_2_2)	CI (DF175_IGC_Gclc_Mb1_2_3)	CI (DF175_IGC_Gclc_Mb1_3_1)	CI (DF175_IGC_Gclc_Mb1_3_2)	CI (DF175_IGC_Gclc_Mb1_3_3)	CI (DF175_IGC_Gclc_Mb1_4_1)	CI (DF175_IGC_Gclc_Mb1_4_2)	CI (DF175_IGC_Gclc_Mb1_4_3)	CI (DF175_IGC_Gclc_Mb1_5_1)	CI (DF175_IGC_Gclc_Mb1_5_2)	CI (DF175_IGC_Gclc_Mb1_5_3)	CI (DF175_IGC_Gclc_Mb1_6_1)	CI (DF175_IGC_Gclc_Mb1_6_2)	CI (DF175_IGC_Gclc_Mb1_6_3)	CI (DF175_IGC_Gclc_Mb1_7_1)	CI (DF175_IGC_Gclc_Mb1_7_2)	CI (DF175_IGC_Gclc_Mb1_7_3)	CI (DF175_IGC_Gclc_Mb1_8_1)		R2 (DF175_IGC_Gclc_Mb1_1_1)	R2 (DF175_IGC_Gclc_Mb1_1_2)	R2 (DF175_IGC_Gclc_Mb1_1_3)
Lactate_261;-1;501582
261 (M0)	0.719294	0.628722	0.800293	0.761167	0.838429	0.747015	0.826979	0.793614	0.808605	0.8328	0.805517	0.789192	0.588212	0.654822	0.572717	0.626356	0.721059	0.707491	0.804958	0.713509	0.720992	0.874936		0.00122877	0.00150767	0.000959727	0.00104294	0.000683869	0.00124413	0.000837652	0.00103936	0.000840872	0.00076615	0.00086177	0.000953848	0.00157087	0.00147046	0.00188425	0.0016263	0.00114478	0.00120768	0.00086563	0.00126172	0.00122253	0.0004003		0.999996	0.999992	0.999998
262 (M1)	0.0041463	0.00518983	0.00211771	0.00273647	0.00196744	0.00290925	0.00208487	0.00240988	0.00298197	0.0016603	0.00235994	0.00210145	0.00204995	0.00199893	0.00254595	0.00167742	0.000598706	0.000481425	-0.000303333	0.000309355	-0.00029572	-0.00136387		0.00124626	0.00152914	0.000973393	0.00105779	0.000693606	0.00126185	0.00084958	0.00105416	0.000852845	0.00077706	0.000874041	0.00096743	0.00159324	0.00149139	0.00191108	0.00164946	0.00116108	0.00122487	0.000877956	0.00127969	0.00123993	0.000405999		0.999996	0.999992	0.999998
263 (M2)	0.0147517	0.0191823	0.00980363	0.0118876	0.00789567	0.0127772	0.0085817	0.0102808	0.00946448	0.00834596	0.00953486	0.010289	0.0181914	0.0153785	0.01918	0.0165513	0.0124303	0.01298	0.00839823	0.012278	0.0120713	0.00468903		0.00122965	0.00150876	0.00096042	0.00104369	0.000684363	0.00124503	0.000838257	0.00104011	0.000841479	0.000766704	0.000862392	0.000954537	0.001572	0.00147152	0.00188561	0.00162747	0.00114561	0.00120855	0.000866256	0.00126264	0.00122341	0.000400589		0.999996	0.999992	0.999998
264 (M3)	0.263532	0.349108	0.189129	0.225709	0.152687	0.23901	0.16355	0.195118	0.180179	0.158291	0.183772	0.199712	0.393975	0.329909	0.408168	0.357809	0.267562	0.280922	0.188248	0.275682	0.268982	0.122389		0.00119192	0.00146246	0.000930947	0.00101167	0.000663361	0.00120682	0.000812533	0.00100819	0.000815656	0.000743175	0.000835927	0.000925245	0.00152376	0.00142636	0.00182775	0.00157753	0.00111045	0.00117146	0.000839672	0.00122389	0.00118586	0.000388295		0.999996	0.999992	0.999998
Measurement number	BatchName	WellId	NetPlateauTempAdj	Concentration (mM)
9	DF175_01	P96_B01	3.21805	0.855427
10	DF175_02	P96_B02	3.22391	0.883955
11	DF175_03	P96_B03	3.31394	0.955477
12	DF175_04	P96_B04	3.31261	0.980271
13	DF175_05	P96_B05	3.25668	0.977172
14	DF175_06	P96_B06	3.29492	1.02214
15	DF175_07	P96_B07	3.27881	1.03935
16	DF175_08	P96_B08	3.30217	1.07667
17	DF175_09	P96_B09	3.31868	1.11048
18	DF175_10	P96_B10	3.28026	1.11626
19	DF175_11	P96_B11	3.279	1.14097
20	DF175_12	P96_B12	3.39209	1.2239
21	DF175_13	P96_C01	3.52357	1.31613
22	DF175_14	P96_C02	3.45053	1.30421
23	DF175_15	P96_C03	3.5061	1.35772
24	DF175_16	P96_C04	3.34811	1.3026
25	DF175_17	P96_C05	3.20492	1.25504
26	DF175_18	P96_C06	3.21192	1.28383
27	DF175_19	P96_C07	3.2178	1.31203
28	DF175_20	P96_C08	3.20344	1.32993
29	DF175_21	P96_C09	3.20588	1.35636
30	DF175_22	P96_C10	3.30818	1.43343
31	DF175_23	P96_C11	3.19693	1.40212
32	DF175_24	P96_C12	3.17879	1.41805
Figure 5e
Glycolytic PDC flux (M3 LACTATE/M2 CITRATE)
	0.267256	0.205802	0.179615	0.180592	0.377351	0.302098	0.244304	0.122389
	0.0261217	0.0278519	0.0241215	0.0163374	0.00925945	0.00738602	0.00556762	0.00882658
	10.2312	7.38915	7.44626	11.0539	40.7531	40.9013	43.8794	13.866
[truncated: 19 more columns]

## Sheet: Figure 6a
Figure 6a
Compound	RT	Type	PK	IP	Isotopic Pattern Score (%)	Filename	Actual RT	Area	ISTD Response	m/z (Delta)	Adduct	Lib Match Name	Library Score (%)	Final Units	m/z (Expected)	% CV	%RSD	%Diff	Response Ratio	Calculated Amt	Theoretical Amt	Sample Name	Protein Name	Batch Order	Status	Peak Label	Group	Sample Type	Level	Sample ID	Comments	Height	RT Delta	Formula	Sample Amt	Std Add Amount	m/z (Apex)	ISTD Amt	Integration Mode	Active	Excluded	Channel	IR	LS	FI	Confirm	Num Isotopes Matched	Library Match Rank	SI/Dot Product
Succinate	4.04	Target Compound	Pass	Pass	98	DF193_LC-pHILIC-EnergyMet_FOB_exbl_1	4.06	2747776	N/A	.1551 (ppm)	M-H	N/A	N/A		1170193	N/A	N/A	N/A	0	N/A	N/A			1	Processed	T1		Unknown				254325	0.02	C4H6O4	N/A	N/A	1170193	0	Method	TRUE	FALSE		N/A	Fail	N/A	Identified	1 of 2
Succinate	4.04	Target Compound	Pass	Pass	100	DF193_LC-pHILIC-EnergyMet_FOB_exbl_2	4.06	4321839	N/A	.8070 (ppm)	M-H	N/A	N/A		1170193	N/A	N/A	N/A	0	N/A	N/A			2	Processed	T1		Unknown				326323	0.02	C4H6O4	N/A	N/A	1170194	0	Method	TRUE	FALSE		N/A	Fail	N/A	Identified	2 of 2
Succinate	4.04	Target Compound	Pass	Pass	100	DF193_LC-pHILIC-EnergyMet_FOB_ko_1_1	4.03	26655908	N/A	.9374 (ppm)	M-H	N/A	N/A		1170193	N/A	N/A	N/A	0	N/A	N/A			3	Processed	T1		Unknown				2103510	-0.01	C4H6O4	N/A	N/A	1170194	0	Method	TRUE	FALSE		N/A	Fail	N/A	Identified	2 of 3
Succinate	4.04	Target Compound	Pass	Pass	100	DF193_LC-pHILIC-EnergyMet_FOB_ko_1_2	4.04	34525034	N/A	.4810 (ppm)	M-H	N/A	N/A		1170193	N/A	N/A	N/A	0	N/A	N/A			4	Processed	T1		Unknown				2450878	0	C4H6O4	N/A	N/A	1170194	0	Method	TRUE	FALSE		N/A	Fail	N/A	Identified	2 of 3
Succinate	4.04	Target Compound	Pass	Pass	100	DF193_LC-pHILIC-EnergyMet_FOB_ko_2_1	4.05	32071155	N/A	.7418 (ppm)	M-H	N/A	N/A		1170193	N/A	N/A	N/A	0	N/A	N/A			5	Processed	T1		Unknown				2293536	0.01	C4H6O4	N/A	N/A	1170194	0	Method	TRUE	FALSE		N/A	Fail	N/A	Identified	2 of 3
Succinate	4.04	Target Compound	Pass	Pass	100	DF193_LC-pHILIC-EnergyMet_FOB_ko_2_2	4.05	38250948	N/A	.8722 (ppm)	M-H	N/A	N/A		1170193	N/A	N/A	N/A	0	N/A	N/A			6	Processed	T1		Unknown				2762722	0.01	C4H6O4	N/A	N/A	1170194	0	Method	TRUE	FALSE		N/A	Fail	N/A	Identified	3 of 3
Succinate	4.04	Target Compound	Pass	Pass	100	DF193_LC-pHILIC-EnergyMet_FOB_ko_3_1	4.07	31519965	N/A	.6766 (ppm)	M-H	N/A	N/A		1170193	N/A	N/A	N/A	0	N/A	N/A			7	Processed	T1		Unknown				2268230	0.03	C4H6O4	N/A	N/A	1170194	0	Method	TRUE	FALSE		N/A	Fail	N/A	Identified	3 of 3
Succinate	4.04	Target Compound	Pass	Pass	100	DF193_LC-pHILIC-EnergyMet_FOB_ko_3_2	4.04	31732093	N/A	.6766 (ppm)	M-H	N/A	N/A		1170193	N/A	N/A	N/A	0	N/A	N/A			8	Processed	T1		Unknown				2405661	0	C4H6O4	N/A	N/A	1170194	0	Method	TRUE	FALSE		N/A	Fail	N/A	Identified	2 of 3
Succinate	4.04	Target Compound	Pass	Pass	100	DF193_LC-pHILIC-EnergyMet_FOB_ko_4_1	4.06	33016811	N/A	.7418 (ppm)	M-H	N/A	N/A		1170193	N/A	N/A	N/A	0	N/A	N/A			9	Processed	T1		Unknown				2367137	0.02	C4H6O4	N/A	N/A	1170194	0	Method	TRUE	FALSE		N/A	Fail	N/A	Identified	2 of 3
Succinate	4.04	Target Compound	Pass	Pass	100	DF193_LC-pHILIC-EnergyMet_FOB_ko_4_2	4.07	29975996	N/A	.8722 (ppm)	M-H	N/A	N/A		1170193	N/A	N/A	N/A	0	N/A	N/A			10	Processed	T1		Unknown				2722136	0.03	C4H6O4	N/A	N/A	1170194	0	Method	TRUE	FALSE		N/A	Fail	N/A	Identified	2 of 3
Succinate	4.04	Target Compound	Pass	Pass	100	DF193_LC-pHILIC-EnergyMet_FOB_ko_4_MS2	4.05	35546855	N/A	.7418 (ppm)	M-H	Succinate	87		1170193	N/A	N/A	N/A	0	N/A	N/A			11	Processed	T1		Unknown				2654211	0.01	C4H6O4	N/A	N/A	1170194	0	Method	TRUE	FALSE		N/A	Pass	N/A	Confirmed	2 of 3	N/A	N/A
Succinate	4.04	Target Compound	Pass	Pass	100	DF193_LC-pHILIC-EnergyMet_FOB_wt_1_1	4.07	14150316	N/A	.5462 (ppm)	M-H	N/A	N/A		1170193	N/A	N/A	N/A	0	N/A	N/A			12	Processed	T1		Unknown				1031647	0.03	C4H6O4	N/A	N/A	1170194	0	Method	TRUE	FALSE		N/A	Fail	N/A	Identified	2 of 3
Succinate	4.04	Target Compound	Pass	Pass	100	DF193_LC-pHILIC-EnergyMet_FOB_wt_1_2	4.05	18946079	N/A	.7418 (ppm)	M-H	N/A	N/A		1170193	N/A	N/A	N/A	0	N/A	N/A			13	Processed	T1		Unknown				1377605	0.01	C4H6O4	N/A	N/A	1170194	0	Method	TRUE	FALSE		N/A	Fail	N/A	Identified	2 of 3
Succinate	4.04	Target Compound	Pass	Pass	100	DF193_LC-pHILIC-EnergyMet_FOB_wt_2_1	4.07	14835699	N/A	.3506 (ppm)	M-H	N/A	N/A		1170193	N/A	N/A	N/A	0	N/A	N/A			14	Processed	T1		Unknown				1097627	0.03	C4H6O4	N/A	N/A	1170194	0	Method	TRUE	FALSE		N/A	Fail	N/A	Identified	2 of 3
Succinate	4.04	Target Compound	Pass	Pass	100	DF193_LC-pHILIC-EnergyMet_FOB_wt_2_2	4.05	21317613	N/A	.7418 (ppm)	M-H	N/A	N/A		1170193	N/A	N/A	N/A	0	N/A	N/A			15	Processed	T1		Unknown				1580179	0.01	C4H6O4	N/A	N/A	1170194	0	Method	TRUE	FALSE		N/A	Fail	N/A	Identified	2 of 3
Succinate	4.04	Target Compound	Pass	Pass	100	DF193_LC-pHILIC-EnergyMet_FOB_wt_3_1	4.07	14314055	N/A	.4158 (ppm)	M-H	N/A	N/A		1170193	N/A	N/A	N/A	0	N/A	N/A			16	Processed	T1		Unknown				1128848	0.03	C4H6O4	N/A	N/A	1170194	0	Method	TRUE	FALSE		N/A	Fail	N/A	Identified	2 of 3
Succinate	4.04	Target Compound	Pass	Pass	100	DF193_LC-pHILIC-EnergyMet_FOB_wt_3_2	4.05	18289460	N/A	.7418 (ppm)	M-H	N/A	N/A		1170193	N/A	N/A	N/A	0	N/A	N/A			17	Processed	T1		Unknown				1388617	0.01	C4H6O4	N/A	N/A	1170194	0	Method	TRUE	FALSE		N/A	Fail	N/A	Identified	2 of 3
Succinate	4.04	Target Compound	Pass	Pass	100	DF193_LC-pHILIC-EnergyMet_FOB_wt_4_1	4.07	19428586	N/A	.3506 (ppm)	M-H	N/A	N/A		1170193	N/A	N/A	N/A	0	N/A	N/A			18	Processed	T1		Unknown				1406146	0.03	C4H6O4	N/A	N/A	1170194	0	Method	TRUE	FALSE		N/A	Fail	N/A	Identified	2 of 3
Succinate	4.04	Target Compound	Pass	Pass	100	DF193_LC-pHILIC-EnergyMet_FOB_wt_4_2	4.05	17792137	N/A	.5462 (ppm)	M-H	N/A	N/A		1170193	N/A	N/A	N/A	0	N/A	N/A			19	Processed	T1		Unknown				1384603	0.01	C4H6O4	N/A	N/A	1170194	0	Method	TRUE	FALSE		N/A	Fail	N/A	Identified	2 of 3
Succinate	4.04	Target Compound	Fail	N/A	N/A	STDSmix_01	N/F	N/F	N/A	N/F	N/A	N/A	N/A		1170193	N/A	N/A	N/A	N/F	N/F	N/A			20	Processed	T1		Unknown				N/F	N/F	C4H6O4	N/F	N/A	N/F	0	Method	TRUE	FALSE		N/A	N/A	N/A	NotFound	N/A
[truncated: 17 more columns]

## Sheet: Figure 6b-e
Figure 6b-e
Time (minutes)	Gclc Mb1 Cre-															Gclc Mb1 Cre+
1.31055	101.896	107.575	106.528	103.803	97.5231	94.3562	95.006	100.764	94.3699	84.1055	93.9705	99.9662	105.928	87.6425	89.1702	81.5014	75.5289	92.6147	67.8905	67.8983	70.461	64.2303
8.31364	96.23	103.471	107.636	100.522	89.5408	91.804	90.2855	99.5438	89.1408	80.6048	81.9714	90.4812	104.955	75.926	82.2092	76.3665	72.6089	90.4302	62.8186	61.9689	66.9944	56.6218
15.3139	95.5536	103.781	108.059	99.8657	90.1354	91.434	89.7072	101.008	87.8213	80.1304	35.624131*	89.0772	104.335	69.9716	81.5473	73.4242	70.1587	59.628116*	59.914	60.9935	65.4774	36.9102
22.4188	38.7252	48.0189	53.9576	42.8333	38.1233	42.0175	38.19	52.0398	36.2751	31.5817	32.0108	30.1758	55.3591	30.7121	36.5287	32.7293	28.3316	55.954	23.5728	23.8687	38.1581	21.5389
29.4258	35.5554	44.434	49.3012	39.2551	34.5199	38.2863	34.9343	48.7401	33.6487	28.7846	29.4453	28.6015	51.2456	26.4812	33.2218	30.9761	26.7464	52.9121	21.9	23.0228	35.4636	20.9153
36.4322	33.466	42.4605	46.8124	37.2822	31.7968	36.7753	33.5931	47.2667	32.2153	27.075	28.3706	27.2657	49.8204	24.6144	31.5275	31.0594	27.3499	51.9856	21.5684	23.045	34.5015	20.2055
43.5151	258.322	308.724	282.427	292.931	270.729	276.495	270.665	278.495	283.824	249.869	262.801	288.044	272.213	246.081	276.948	80.1709	89.2313	85.5452	65.6336	69.4797	62.8221	50.9496
50.5205	269.39	323.71	301.29	301.103	298.748	293.283	276.111	294.793	316.79	267.526	280.031	291.511	294.836	263.509	289.38	70.9439	80.9954	83.1401	62.3278	65.7267	61.2403	44.886
57.53	237.27	287.424	278.369	266.328	269.116	278.027	238.562	282.838	283.338	235.869	253.015	239.081	277.701	221.576	258.995	62.6255	68.4591	73.028	56.9865	59.2637	55.4528	39.8297
64.6162	58.3001	73.6022	56.4417	82.2737	60.7674	46.4892	57.1871	48.401	81.5155	43.7557	50.0519	38.0694	50.4086	55.0369	42.1493	22.6165	19.9689	23.9523	20.1948	21.0268	21.2186	17.2356
71.6177	39.9132	49.8183	45.0864	56.0552	47.1932	37.3514	38.5885	41.3583	56.0948	37.6811	36.7641	33.4872	41.3913	43.4297	38.3681	19.4769	19.1761	22.6573	17.9213	19.9231	19.1552	16.1736
78.6218	36.9444	41.3912	40.9217	47.1299	41.4963	34.4066	33.7313	38.0013	47.2268	35.4483	33.5955	31.0176	38.6876	38.1478	37.4681	18.3086	17.3509	21.5468	18.1344	17.896	18.1427	15.966

## Sheet: Figure 6f-i
Figure 6f-i
Time (minutes)	WT_CI								KO_CI
1.30925	32.0997	40.6724	38.4469	42.053	35.9271	43.0085	46.2137	50.9901	40.911	41.9169	38.3718	43.4502	40.3836	34.6848
8.79807	29.4397	36.6755	34.1422	36.067	29.5572	35.807	39.1518	42.9609	37.0136	38.0598	34.7175	39.3097	36.8099	31.6107
16.2871	26.5831	33.9452	30.4627	31.9908	26.5942	32.5714	35.7248	38.5861	34.0232	34.4832	32.6012	35.4451	33.5213	29.5847
23.8687	39306077	37.1007	34.1721	40.31	43062908	37.3967	40.5119	45.9061	35.0331	35.4246	33.2777	36.7886	34.0605	30.1658
31.3622	38806031	35.3543	33.1683	40.0988	29916662	36.3121	38.8396	46.8061	35.0165	34.2374	33.0835	36.9494	31.5255	30.5482
38.9388	16.1005	21.079	21.0453	20.697	16.7561	22.6891	22.6937	22.2217	19.9649	20.3963	18.9962	20.9336	19.8589	18.0156
46.4336	14.6561	20.2386	19.666	20.0316	14.5627	20.1459	21.6391	21.8257	18.3719	18.5295	17.7977	18.946	18.113	16.8508
54.0125	10.3185	15.6105	15.4351	14.3192	10.0336	12.0932	16.5144	15.4685	12.4641	12.3083	11.954	12.9742	11.6424	12.1101
61.511	10.7463	14.0404	14.0834	13.4351	10.9986	12.0223	15.4807	14.4566	11.4256	10.6921	11.5144	11.3368	10.0473	11.463
Time (minutes)	WT_CII								KO_CI
1.30925	36.359	35.0901	38.5342	43.3582	42.4735	42.1105	43.2742	44.1203		47.7958	39.9774	39.8538	35.8382	27.8563
8.79807	33.0799	32.0921	31.7762	38.5491	35.0388	35.7284	37.2593	35.2184		44.0886	36.7935	36.3028	32.9565	26.1499
16.2871	30.8021	29.4783	27.7351	35.8112	31.7549	31.5423	33.2055	31.2263		42.3507	32.642	33.2998	30.0063	25.2587
23.8687	33.3411	35032739	35.7981	44.5165	38.2604	43.0256	38.5882	38.5078		25.641062*	27.692458*	35.135	31.5221	29.8271
31.3622	34709563	31766802	28.2069	36.233	30.2821	33.9475	29.5862	30.044		28.3747	23.145882*	27.0209	25.8602	21.6177
38.9388	20.0638	17.9751	25.0058	30.9742	28.3188	28.2012	28.4554	26.9153		20.8843	21.0488	21.2328	19.3093	14.8247
46.4336	23.2427	21.8165	29.0893	35.6264	33.1557	33.5744	33.1114	32.5757		22.8624	23.0962	23.929	20.2162	15.5248
54.0125	-7.00941	-9.23379	-8.43968	-0.073604	-6.30888	-7.20285	-5.30782	-12.0723		-6.53226	-7.47925	-8.18633	-9.19242	-11.2754
61.511	-6.25721	-8.33859	-7.16103	0.64897	-6.33498	-6.94503	-5.19854	-10.1921		-6.71593	-6.46335	-8.24897	-8.24789	-10.2912
Time (minutes)	WT_CIII								KO_CIII
1.30925	38.6102		43.7114	47.7359	44.653	41.1201		46.1906	53.8396	54.686	40.4168	43.8047	58.9363	61.1958	42.9666	36.3659
8.79807	34.2341		34.3763	37.6973	35.2138	32.7255		37.9892	47.5698	47.5994	34.624	37.7082	52.3132	52.8249	37.414	28.4951
16.2871	31.3123		31.4162	36.1776	32.4364	31.4911		34.8197	44.6002	45.7443	32.5651	36.0141	48.938	49.9562	34.9773	25.1756
23.8687	42.2446		41.92	50.9558	42.748	57.4865		57.2691	72.2747	75.5147	51.6716	56.0586	69.2493	73.9806	71.0274	60.2589
31.3622	45.1999		43.9242	50.2749	47.5189	50.6432		53.8696	70.5875	69.6242	49.8711	54.0103	68.0674	69.3967	71.4415	62.9277
38.9388	26.2452		28.1511	37.7894	29.8048	42.4499		39.6094	42.089	50.6182	29.9503	43.2279	38.9761	51.8301	46.8339	40.181
46.4336	27.2836		31.5883	39.4004	31.9308	38.0898		39.0807	44.0883	49.8438	31.0948	39.9768	41.9708	48.665	44.0608	42.3078
54.0125	3.41393		4.12421	22.1694	6.56693	20.9628		18.1642	11.2421	25.9967	4.11878	20.5482	10.4209	26.4134	10.884	20.6512
61.511	1.61335		2.1585	29.6013	3.9121	19.1595		15.2275	8.15852	22.2873	1.01966	17.0513	6.55162	22.2352	5.61212	18.018
Time (minutes)	WT_CIV								KO_CIV
1.30925				42.881	41.6626	38.7213	42.2718	43.8477	52.7633	50.2803	42.2015	37.7833	58.1896	55.0233	30.4824
8.79807				34.9505	34.5088	32.1244	34.7297	36.4609	45.4999	45.2886	37.2059	34.5202	51.905	49.4124	26.9763
16.2871				32.3093	31.5806	29.3307	31.9449	32.9022	43.5029	42.6288	35.1771	30.6911	48.9943	46.8318	26.4362
23.8687				82.9243	76.8183	86.0585	79.8713	90.2158	92.3348	92.3953	89.9299	87.3631	94.0567	87.3737	81.3313
31.3622				63.2385	63.16844*	63.8525	63.2385	72.0546			84.3937	81.1638	82.6466	78.7051	77.3466
38.9388				40.8171	43.6364	47.172584*	42.2268	46.4374	58.572				56.4003	22.3462	57.8559
46.4336				39.4406	42.1352	39.751358*	40.7879	44.1926	54.0485				53.3059	25.1885	52.4744
54.0125				17.9093	24.1377	18.0663	21.0235	22.3214	25.3538	25.7094	24.6836	22.7599	24.1096	25.8191	17.0922
61.511				17.6812	22.1033	16.8799	19.8923	20.9395	24.2285	25.6763	25.4541	22.5377	25.1409	24.4815	19.0506

## Sheet: Figure 6j
Figure 6j
##BLOCKS= 1
Plate:	Plate1	01.mars	PlateFormat	Kinetic	Absorbance	Raw	FALSE	121	3600	30				1	450	1	12	96	1	8
	Temperature(¡C)	1	2	3	4	5	6	7	8	9	10	11	12
00:00:00	26.sept	0,0471	0,0464	0,0379	0,0452	0	0,0001	0,0001	0,0001	0	0	0,0001	0
		0,0518	0,0495	0,0387	0,0523	-0,0001	0,0001	0	0	0	0	0	0
		0,0697	0,0454	0,0389	0,0496	0	0	0	0,0001	0	0	0	0
	ko	0,0472	0,0566	0,0384	0,0486	-0,0001	0	0	0	0	0	0	0
		0,0538	0,0458	0,0375	0,0506	-0,0001	0	0	0	0	0	0	0
		0,053	0,0495	0,0397	0,0494	0	0	0	0	0	0	0	0
		0,0492	0,0462	0,0389	0,0469	-0,0001	0	0	0	0	0	0	0
	wt	0,0496	0,0481	0,0414	0,0457	-0,0001	0	0	0	0	0	0	0
00:00:30	26.sept	0,0476	0,0465	0,0378	0,0467	0	0	0	0,0001	0	0	0	0
		0,0518	0,0498	0,0386	0,0534	0	0,0001	0,0001	0,0001	0,0001	0	0	0
		0,0975	0,0456	0,0388	0,0514	-0,0001	0	0,0001	0	0	0	0	0
		0,0474	0,047	0,0384	0,0508	-0,0001	0	0	0	0	0	0	0
		0,0541	0,0465	0,0372	0,0519	-0,0001	0	0	0	0	0	0	0
		0,0531	0,0494	0,0397	0,0519	-0,0001	0	0	0	0	0	0	0
		0,0498	0,0464	0,0386	0,0464	-0,0001	0	0	0	0	0	0	0
		0,0515	0,0484	0,0416	0,0462	-0,0001	0	0	0	0	0	0	0
00:01:00	26.sept	0,0483	0,0467	0,0381	0,0484	-0,0001	0	0	0	0	0	-0,0001	0
		0,0528	0,0503	0,0387	0,0555	-0,0001	0	0	0,0001	0	0	0	0
		0,1007	0,0459	0,0389	0,0529	-0,0001	0	0	0	0	0	0	0
		0,0486	0,0474	0,0385	0,0532	-0,0001	0	0	0	0	0	0	0
		0,0565	0,0466	0,0387	0,0542	-0,0001	0	0	0	0	0	0	0
		0,0546	0,0495	0,04	0,0536	-0,0001	0	0	0	0	0	0	0
		0,051	0,0471	0,0385	0,0466	-0,0001	0	0	0	0	0	0	0
		0,052	0,0495	0,0416	0,0463	-0,0001	0	0	0	0	0	0	0
00:01:30	26.sept	0,0494	0,0469	0,038	0,0503	0	0	0	0	0	0,0001	0	0
		0,0542	0,0506	0,0388	0,0569	-0,0001	0	0	0	0	0,0001	0	0
		0,051	0,046	0,0389	0,055	-0,0001	0	0	0	0	0	0	0
		0,0496	0,0478	0,0385	0,0547	-0,0001	0	0	0	0	0	0	0
		0,0582	0,0471	0,0384	0,0558	0	0	0	0	0	0	0	0
		0,0568	0,0504	0,0401	0,0558	-0,0001	0	0	0	0	0	0	0
		0,0527	0,0471	0,039	0,0469	-0,0001	0	0	0	0	0,0001	0	0
		0,0538	0,0493	0,0417	0,0465	-0,0001	0	0	0	0	0	0	0
00:02:00	26.sept	0,0525	0,0472	0,0379	0,0523	-0,0001	0	0	0	0	0	0	0,0001
		0,0548	0,0507	0,0387	0,0593	-0,0001	0	0	0	0	0	0	0
		0,097	0,0464	0,0389	0,0571	-0,0001	0	0	0	0	0	0	0
		0,0504	0,0484	0,0385	0,0565	-0,0001	0	0	0	0	0	0	0
		0,0603	0,0476	0,0382	0,0588	-0,0001	0	0	0	0	0	0	0
		0,0584	0,0511	0,0403	0,0578	-0,0001	0	0	0	0	0	0	0
		0,054	0,0476	0,0385	0,0469	-0,0001	0	0	0	0	0	0	0
		0,0553	0,0496	0,0417	0,0465	-0,0001	0	0	0	0	0	0	0
00:02:30	26.sept	0,0508	0,0473	0,038	0,0542	0	0	0	0	0	0,0001	0	0
		0,0556	0,0514	0,0387	0,0609	-0,0001	0	0	0	0	0	0	0
		0,0516	0,0473	0,039	0,059	-0,0001	0	0	0	0	0	0	0
		0,0513	0,0486	0,0385	0,0586	-0,0001	0	0	0	0	0	0	0
		0,0625	0,0481	0,0384	0,06	-0,0001	0	0	0	0	0	0	0
		0,0606	0,0587	0,0403	0,0599	-0,0001	0	0	0	0	0	0	0
		0,0673	0,0479	0,0386	0,0476	-0,0001	0	0	0	0	0	0	0
		0,0571	0,0513	0,0417	0,0468	-0,0001	0	0	0	0	0	0	0
00:03:00	26.sept	0,0518	0,0476	0,038	0,0558	0	0	0	0,0001	0	0	0	0
		0,0569	0,0514	0,0388	0,0632	-0,0001	0	0	0	0	0	0	0
		0,0522	0,0514	0,039	0,0612	-0,0001	0	0	0	0	0	0	0
		0,0523	0,0493	0,0385	0,0606	-0,0001	0	0	0	0	0	0	0
		0,0648	0,0487	0,0384	0,0627	-0,0001	0	0	0	0	0	0	0
		0,0628	0,0522	0,0404	0,0643	-0,0001	0	0	0	0	0	0	0
		0,0581	0,0485	0,0395	0,0472	-0,0001	0	0	0	0	0	0	0
		0,0581	0,0507	0,0417	0,0469	-0,0001	0	0	0	0	0	0	0
00:03:30	27	0,0527	0,0479	0,038	0,0598	-0,0001	0	0	0	0	0	0	0,0001
		0,0579	0,0517	0,0388	0,0649	-0,0001	0	0	0	0	0	0	0
		0,0531	0,0522	0,039	0,0633	-0,0001	0	0	0	0	0	0	0
		0,0534	0,0498	0,0385	0,0629	-0,0001	0	0	0	0	0	0	0
		0,0668	0,0494	0,0385	0,0642	-0,0001	0	0	0	0	0	0	0
		0,0645	0,0529	0,0405	0,0645	-0,0001	0	0	0	0	0	0	0
		0,0591	0,0488	0,0391	0,0476	-0,0001	0	0	0	0	0	0	0
		0,0602	0,0513	0,0417	0,0473	-0,0001	0	0	0	0	0	0	0
00:04:00	27	0,0537	0,0483	0,0379	0,0596	0	0	0	0	0,0001	0,0001	0	0,0001
		0,0589	0,0526	0,0388	0,0673	-0,0001	0	0	0	0	0	0	0
		0,0574	0,0511	0,039	0,0658	-0,0001	0	0	0	0	0	0	0
		0,0543	0,0506	0,0386	0,065	-0,0001	0	0	0	0	0	0	0
		0,0694	0,05	0,0387	0,0676	-0,0001	0	0	0	0	0	0	0
		0,0668	0,0534	0,0404	0,0664	-0,0001	0	0	0	0	0	0	0
		0,0622	0,0494	0,0397	0,0494	-0,0001	0	0	0	0	0	0	0
		0,0622	0,0522	0,0418	0,0469	-0,0001	0	0	0	0	0	0	0
00:04:30	27	0,0548	0,0486	0,038	0,0614	0	0	0,0001	0	0	0	0	0,0001
		0,0603	0,0524	0,0388	0,0694	-0,0001	0	0,0001	0	0	0	0	0,0001
		0,1024	0,0488	0,0391	0,068	-0,0001	0	0	0	0	0	0	0
		0,0558	0,0506	0,0392	0,067	-0,0001	0	0	0	0	0	0	0
		0,0723	0,0504	0,0389	0,0698	-0,0001	0	0	0	0	0	0	0
		0,0692	0,0562	0,0405	0,0688	-0,0001	0	0	0	0	0	0	0
		0,0628	0,0498	0,04	0,0497	-0,0001	0	0	0	0	0	0	0
		0,0637	0,0523	0,0418	0,0471	-0,0001	0	0	0	0	0	0	0
00:05:00	27	0,0554	0,0489	0,0382	0,064	0	0	0	0	0	0	0	0
		0,061	0,0526	0,0389	0,0715	-0,0001	0	0	0	0	0	0	0
		0,0564	0,0481	0,039	0,0703	-0,0001	0	0	0	0	0	0	0
		0,0566	0,0514	0,0401	0,0695	-0,0001	0	0	0	0	0	0	0
		0,074	0,0512	0,0391	0,0723	-0,0001	0	0	0	0	0	0	0
		0,071	0,0545	0,0407	0,0714	-0,0001	0	0	0	0	0	0	0
		0,0643	0,0503	0,0404	0,0481	-0,0001	0	0	0	0	0	0	0
		0,0658	0,0525	0,0416	0,0477	-0,0001	0	0	0	0	0	0	0
00:05:30	27	0,0565	0,0493	0,0381	0,0649	0	0	0	0,0001	0	0	0,0001	0
		0,0618	0,0531	0,0389	0,0734	0	0	0	0,0001	0,0001	0	0,0001	0
		0,1083	0,0488	0,0389	0,0727	-0,0001	0	0,0001	0	0	0	0	0
		0,0576	0,0516	0,0402	0,0715	-0,0001	0	0	0	0	0	0	0
		0,0772	0,0517	0,0396	0,0745	-0,0001	0	0	0	0	0	0	0
		0,0737	0,0543	0,0407	0,0733	-0,0001	0	0	0	0	0	0	0
		0,0711	0,0508	0,04	0,0499	-0,0001	0	0	0	0	0	0	0
		0,0679	0,054	0,0418	0,0476	-0,0001	0	0	0	0	0	0	0
00:06:00	27	0,0574	0,0495	0,0379	0,0663	0	0	0	0	0	0	0	0
		0,0633	0,0536	0,039	0,0788	-0,0001	0	0	0	0,0001	0	0	0
		0,1275	0,0487	0,0391	0,0749	-0,0001	0	0	0	0	0	0	0
		0,0586	0,052	0,0407	0,0738	-0,0001	0	0	0	0	0	0	0
		0,0791	0,0524	0,04	0,0768	-0,0001	0	0	0	0	0	0	0
		0,0756	0,0548	0,0408	0,0759	-0,0001	0	0	0	0	0	0	0
		0,0697	0,0513	0,0396	0,0497	-0,0001	0	0	0	0	0	0	0
		0,0701	0,0545	0,042	0,0477	-0,0001	0	0	0	0	0	0	0
00:06:30	27	0,0586	0,0499	0,038	0,0691	0	0,0001	0,0001	0,0001	0,0001	0	0	0
		0,0645	0,0537	0,039	0,0778	0	0	0,0001	0,0001	0,0001	0	0	0
		0,0913	0,0492	0,039	0,0773	0	0	0	0,0001	0	0	0	0
		0,0598	0,0531	0,0416	0,0765	-0,0001	0	0	0	0	0	0	0
		0,0817	0,0531	0,0405	0,0793	0	0	0	0	0	0	0	0
		0,078	0,0588	0,0411	0,0786	0	0	0	0	0	0	0	0
		0,0695	0,0517	0,0398	0,0488	-0,0001	0	0	0	0	0	0	0
		0,0706	0,0541	0,0417	0,0481	0	0,0001	0	0	0	0,0001	0	0
00:07:00	27	0,0594	0,0501	0,0381	0,0713	0	0	0,0001	0,0001	0	0,0001	0,0001	0,0001
		0,0658	0,054	0,0388	0,0795	0	0	0	0	0	0	0	0
		0,1092	0,0494	0,0391	0,0794	0	0	0	0	0	0	0	0
		0,061	0,0534	0,0417	0,0784	-0,0001	0	0	0	0	0	0	0
		0,0843	0,0536	0,0414	0,0812	-0,0001	0	0	0	0	0	0	0
		0,0801	0,0568	0,0414	0,0808	-0,0001	0	0	0	0	0	0	0
		0,071	0,0522	0,0401	0,0489	-0,0001	0	0	0	0	0	0	0
		0,0722	0,0548	0,0419	0,0489	-0,0001	0	0	0	0	0	0	0
00:07:30	27.janv	0,0605	0,0504	0,0382	0,0714	0	0	0	0	0	0	0	0
		0,0667	0,0544	0,039	0,0809	-0,0001	0,0001	0	0	0	0	0	0
		0,0691	0,0499	0,0391	0,0816	0	0	0,0001	0	0	0	0	0
		0,0621	0,0541	0,0425	0,0809	0	0	0	0	0	0	0	0
		0,0865	0,0543	0,0422	0,0833	-0,0001	0	0	0	0	0	0	0
		0,0821	0,0577	0,042	0,0836	0	0	0	0	0	0	0	0
		0,073	0,0525	0,0412	0,0492	-0,0001	0	0	0	0	0	0	0
		0,0743	0,0553	0,0421	0,0488	-0,0001	0	0	0	0	0	0	0
00:08:00	27.janv	0,0613	0,0506	0,0383	0,076	0	0	0	0	0	0	0	0
		0,0677	0,0547	0,0393	0,0839	-0,0001	0	0,0001	0	0	0	0	0
		0,1096	0,0541	0,0392	0,0842	-0,0001	0	0	0	0	0	0	0
		0,0631	0,0546	0,0428	0,0833	-0,0001	0	0	0	0	0	0	0
		0,0896	0,0548	0,0431	0,0859	0	0	0	0	0	0	0	0
		0,0849	0,058	0,0431	0,0866	-0,0001	0	0	0	0	0	0	0
		0,075	0,053	0,0422	0,0494	-0,0001	0	0	0	0	0	0	0
		0,0764	0,0557	0,0426	0,049	-0,0001	0	0	0	0	0	0	0
00:08:30	27.janv	0,0624	0,051	0,0383	0,0747	0	0	0	0	0	0	0	0
		0,069	0,055	0,0388	0,0864	-0,0001	0	0	0	0	0	0	0
		0,1047	0,051	0,0393	0,0867	-0,0001	0,0001	0	0	0	0	0	0
		0,0642	0,0556	0,0425	0,0854	-0,0001	0	0	0	0	0	0	0
		0,0915	0,0557	0,0423	0,0888	-0,0001	0	0	0	0	0	0	0
		0,0866	0,0586	0,044	0,0886	-0,0001	0	0	0	0	0	0	0
		0,0764	0,0536	0,0431	0,05	-0,0001	0	0	0	0	0	0	0
		0,0777	0,0563	0,0439	0,0493	-0,0001	0	0	0	0	0	0	0
00:09:00	27.janv	0,0633	0,0514	0,0386	0,0804	0	0,0001	0,0001	0	0	0,0001	0,0001	0,0001
		0,0699	0,0554	0,0393	0,0882	-0,0001	0,0001	0	0	0	0,0001	0,0001	0
		0,0946	0,0538	0,0395	0,089	0	0	0	0	0	0	0	0
		0,0652	0,0555	0,0418	0,0876	-0,0001	0	0	0	0	0	0	0
		0,0939	0,056	0,0439	0,0911	-0,0001	0	0	0	0	0	0	0
		0,0946	0,0585	0,045	0,0912	-0,0001	0	0	0	0	0	0	0
		0,0782	0,054	0,0427	0,0513	-0,0001	0	0	0	0	0	0	0
		0,0794	0,0571	0,0468	0,0494	-0,0001	0	0	0	0	0	0	0
00:09:30	27.janv	0,0641	0,0514	0,0386	0,078	0	0	0	0	0	0	0,0001	0
		0,0707	0,056	0,0386	0,0903	0	0	0	0	0	0	0,0001	0
		0,0653	0,0508	0,0394	0,0913	0	0	0	0	0	0	0	0
		0,0661	0,0559	0,0415	0,09	-0,0001	0	0	0	0	0	0	0
		0,0958	0,0566	0,0446	0,0939	-0,0001	0	0	0	0	0	0	0
		0,0909	0,0594	0,0468	0,0941	-0,0001	0	0	0	0	0	0	0
		0,0801	0,0542	0,0426	0,0512	-0,0001	0	0	0	0	0	0	0
		0,0819	0,0572	0,0465	0,0496	-0,0001	0	0	0	0	0	0	0
00:10:00	27.janv	0,0653	0,0518	0,0389	0,0796	0	0,0001	0	0	0,0001	0	0,0001	0
		0,0723	0,0562	0,0388	0,0925	-0,0001	0,0001	0	0	0,0001	0,0001	0,0001	0
		0,1269	0,052	0,0396	0,0937	0	0	0	0	0	0	0	0
		0,0675	0,0569	0,0418	0,0923	-0,0001	0	0	0	0	0	0	0
		0,099	0,0573	0,0442	0,0963	-0,0001	0	0	0	0	0	0	0
		0,0936	0,0606	0,0471	0,0965	-0,0001	0	0	0	0	0	0	0
		0,082	0,0548	0,0427	0,0503	-0,0001	0	0	0	0	0	0	0
		0,0833	0,0576	0,0495	0,0499	-0,0001	0	0	0	0	0	0	0
00:10:30	27.janv	0,0663	0,0523	0,0391	0,0843	0	0,0001	0	0	0	0	0	0
		0,0734	0,0562	0,039	0,0944	-0,0001	0	0	0	0	0	0	0
		0,1219	0,0533	0,0396	0,096	-0,0001	0	0	0	0	0	0	0
		0,0685	0,0575	0,0416	0,0945	-0,0001	0	0	0	0	0	0	0
		0,1015	0,0579	0,0436	0,0985	-0,0001	0	0	0	0	0	0	0
		0,0957	0,061	0,0472	0,0983	-0,0001	0	0	0	0	0	0	0
		0,0839	0,0554	0,0428	0,0505	-0,0001	0	0	0	0	0	0	0
		0,0854	0,0583	0,0502	0,0501	-0,0001	0	0	0	0	0	0	0
00:11:00	27.janv	0,0673	0,0528	0,0391	0,0832	-0,0001	0	0	0	0	0	0,0001	0
		0,0745	0,0563	0,0391	0,0966	-0,0001	0	0	0	0	0	0	0
		0,0688	0,0532	0,0395	0,0983	-0,0001	0	0	0	0	0	0	0
		0,0697	0,0583	0,0418	0,0968	-0,0001	0	0	0	0	0	0	0
		0,1046	0,0587	0,0433	0,101	-0,0001	0	0	0	0	0	0	0
		0,0982	0,0619	0,0469	0,1006	-0,0001	0	0	0	0	0	0	0
		0,0858	0,0558	0,043	0,0516	-0,0001	0	0	0	0	0	0	0
		0,087	0,0587	0,0507	0,0503	-0,0001	0	0	0	0	0	0	0
00:11:30	27.janv	0,0684	0,053	0,0392	0,0846	0	0	0,0001	0,0001	0	0,0001	0	0
		0,0758	0,0568	0,0393	0,0986	0	0	0	0	0	0	0	0
		0,1059	0,0538	0,0395	0,1005	0	0	0	0	0	0	0	0
		0,0708	0,0586	0,0419	0,099	0	0	0	0	0	0	0	0
		0,1067	0,0591	0,043	0,103	0	0	0	0	0	0	0	0
		0,1006	0,062	0,0467	0,1033	0	0	0	0	0	0	0	0
		0,0876	0,0562	0,0433	0,0521	-0,0001	0	0	0	0	0	0	0
		0,0895	0,0593	0,051	0,0505	-0,0001	0	0	0	0	0	0	0
00:12:00	27.janv	0,0692	0,0532	0,0393	0,0866	0	0	0	0,0001	0	0	0,0001	0
		0,0763	0,0573	0,0393	0,1008	-0,0001	0	0	0	0	0	0	0
		0,1406	0,0526	0,0395	0,1031	0	0	0	0	0	0	0	0
		0,0716	0,059	0,0419	0,1015	-0,0001	0	0	0	0	0	0	0
		0,109	0,0596	0,0428	0,1056	0	0	0	0	0	0	0	0
		0,1026	0,0621	0,0468	0,1118	0	0	0	0	0	0	0	0
		0,0889	0,0567	0,0436	0,0522	-0,0001	0	0	0	0	0	0	0
		0,091	0,0602	0,0513	0,0508	-0,0001	0	0	0	0	0	0	0
00:12:30	27.janv	0,0703	0,0536	0,0393	0,089	0	0	0	0	0	0	0,0001	0,0001
		0,0779	0,0577	0,0395	0,1028	-0,0001	0	0	0	0	0	0	0
		0,1314	0,053	0,0394	0,1052	-0,0001	0	0	0	0	0	0	0
		0,073	0,0598	0,042	0,1036	-0,0001	0	0	0	0	0	0	0
		0,1118	0,0604	0,0427	0,108	-0,0001	0	0	0	0	0	0	0
		0,1049	0,0635	0,047	0,108	0	0	0	0	0	0	0	0
		0,0907	0,0571	0,0438	0,0526	-0,0001	0	0	0	0	0	0	0
		0,0922	0,0605	0,0515	0,0509	-0,0001	0	0	0	0	0	0	0
00:13:00	27.févr	0,0713	0,0538	0,0393	0,0895	0	0,0001	0	-0,0001	0	0	0	0
		0,0788	0,0582	0,0397	0,1048	-0,0001	0,0001	0	0	0	0	0	0
		0,1363	0,0567	0,0394	0,108	-0,0001	0	0	0	0	0	0	0
		0,0741	0,0601	0,0421	0,1063	-0,0001	0	0	0	0	0	0	0
		0,1141	0,0609	0,0427	0,11	-0,0001	0	0	0	0	0	0	0
		0,1068	0,0634	0,0472	0,1119	-0,0001	0	0	0	0	0	0	0
		0,0921	0,0574	0,0441	0,0514	-0,0001	0	0	0	0	0	0	0
		0,0938	0,0609	0,0517	0,0511	-0,0001	0	0	0	0	0	0	0
00:13:30	27.févr	0,0724	0,0547	0,0389	0,0909	0	0	0	0	0	0	0	0
		0,0801	0,0582	0,0399	0,1074	0	0	0	0	0	0	0	0
		0,1421	0,0536	0,0393	0,1101	-0,0001	0	0	0	0	0	0	0
		0,0751	0,0612	0,0422	0,1084	0	0	0	0	0	0	0	0
		0,1169	0,0614	0,043	0,1131	-0,0001	0	0	0	0	0	0	0
		0,1095	0,064	0,0476	0,1201	-0,0001	0	0	0	0	0	0	0
		0,0943	0,0581	0,0444	0,0526	-0,0001	0	0	0	0	0	0	0
		0,0958	0,0616	0,0519	0,0514	-0,0001	0	0	0	0	0	0	0
00:14:00	27.févr	0,0732	0,0544	0,039	0,0928	0	0	0	0	0	0	0	0
		0,0813	0,0589	0,04	0,1093	-0,0001	0	0,0001	0	0	0	0	0
		0,1171	0,0567	0,0394	0,1125	0	0	0	0	0	0	0	0
		0,0762	0,0616	0,042	0,1108	-0,0001	0	0	0	0	0	0	0
		0,119	0,0621	0,0433	0,1155	-0,0001	0	0	0	0	0	0	0
		0,1116	0,065	0,0475	0,1158	0	0	0	0	0	0	0	0
		0,0965	0,0584	0,0444	0,052	-0,0001	0	0	0	0	0	0	0
		0,0975	0,0618	0,0519	0,0515	-0,0001	0	0	0	0	0	0	0
00:14:30	27.févr	0,0743	0,0548	0,0385	0,0942	0,0001	0	0	0	0	0	0,0001	0
		0,0825	0,0589	0,0403	0,1116	0	0	0	0	0	0	0	0
		0,0806	0,0575	0,0394	0,1149	-0,0001	0	0	0	0	0	0	0
		0,0775	0,0624	0,0421	0,113	-0,0001	0	0	0	0	0	0	0
		0,1217	0,0627	0,0437	0,1176	-0,0001	0	0	0	0	0	0	0
		0,114	0,0658	0,0481	0,1182	0	0	0	0	0	0	0	0
		0,0978	0,059	0,0447	0,0521	-0,0001	0	0	0	0	0	0	0
		0,0993	0,0623	0,0522	0,0517	-0,0001	0	0	0	0	0	0	0
00:15:00	27.févr	0,0754	0,0551	0,0383	0,0961	0	0	0	0	0	0	0	0
		0,0836	0,0596	0,0402	0,1135	-0,0001	0	0	0	0	0	0	0
		0,1253	0,0569	0,0393	0,1171	-0,0001	0	0	0	0	0	0	0
		0,0786	0,0626	0,042	0,1155	0	0	0	0	0	0	0	0
		0,1248	0,0632	0,044	0,12	0	0	0	0	0	0	0	0
		0,1167	0,0654	0,0481	0,1205	-0,0001	0	0	0	0	0	0	0
		0,1	0,0594	0,0448	0,053	-0,0001	0	0	0	0	0	0	0
		0,1019	0,0632	0,0521	0,052	-0,0001	0	0	0	0	0	0	0
00:15:30	27.févr	0,0762	0,0554	0,0382	0,0978	0	0	0	0	0	0	0	0
		0,0826	0,0598	0,0403	0,1157	-0,0001	0	0	0	0	0	0	0
		0,1174	0,0547	0,0393	0,1196	-0,0001	0	0	0	0	0	0	0
		0,0795	0,0633	0,0418	0,1173	-0,0001	0	0	0	0	0	0	0
		0,1262	0,064	0,0442	0,1223	-0,0001	0	0	0	0	0	0	0
		0,1183	0,0665	0,0483	0,1224	0	0	0	0	0	0	0	0
		0,1016	0,0596	0,045	0,0537	0	0	0	0	0	0	0	0
		0,1035	0,0634	0,0522	0,0522	-0,0001	0	0	0	0	0	0	0
00:16:00	27.févr	0,0773	0,0558	0,0382	0,0995	0	0	0	0	0,0001	0	0	0
		0,0856	0,06	0,0404	0,1178	0	0	0	0	0,0001	0	0,0001	0
		0,1089	0,0582	0,0394	0,1218	0	0	0	0	0	0	0	0
		0,0806	0,0641	0,0417	0,1199	-0,0001	0	0	0	0	0	0	0
		0,1294	0,0661	0,0444	0,1248	0	0	0	0	0	0	0	0
		0,1208	0,0672	0,0485	0,125	-0,0001	0	0	0	0	0	0	0
		0,1087	0,0601	0,0451	0,0529	-0,0001	0	0	0	0	0	0	0
		0,1052	0,0638	0,0523	0,0526	-0,0001	0	0	0	0	0	0	0
00:16:30	27.févr	0,0782	0,056	0,0381	0,1008	0	0	0	0	0	0	0	0
		0,0866	0,0607	0,0403	0,1199	-0,0001	0	0	0	0	0	0	0
		0,0802	0,0587	0,0394	0,1242	-0,0001	0	0	0	0	0	0	0
		0,0818	0,0644	0,0416	0,1221	-0,0001	0	0	0	0	0	0	0
		0,1318	0,0649	0,0446	0,1272	-0,0001	0	0	0	0	0	0	0
		0,1263	0,0668	0,0486	0,1277	0	0	0	0	0	0	0	0
		0,1054	0,0609	0,0452	0,0543	-0,0001	0	0	0	0	0	0	0
		0,107	0,0648	0,0524	0,0525	-0,0001	0	0	0	0	0	0	0
00:17:00	27.févr	0,0791	0,0563	0,0376	0,1025	0	0	0	0	0	0	0	0
		0,0869	0,0608	0,0401	0,122	-0,0001	0	0	0	0	0	0	0
		0,137	0,0569	0,0395	0,1266	0	0	0	0	0	0	0	0
		0,0828	0,0649	0,0416	0,1244	-0,0001	0	0	0	0	0	0	0
		0,1338	0,0655	0,0449	0,1296	0	0	0	0	0	0	0	0
		0,1251	0,0673	0,0489	0,1305	0	0	0	0	0	0	0	0
		0,1084	0,0618	0,0453	0,0541	-0,0001	0	0	0	0	0	0	0
		0,109	0,0652	0,0525	0,0528	-0,0001	0	0	0	0	0	0	0
00:17:30	27.févr	0,0802	0,0567	0,0373	0,1043	0	0	0	0	0	0	0	0
		0,0876	0,0611	0,04	0,1241	-0,0001	0	0	0	0	0	0	0,0001
		0,0821	0,0564	0,0396	0,1289	-0,0001	0	0	0	0	0	0	0
		0,0839	0,0659	0,0417	0,1266	0	0	0	0	0	0	0	0
		0,1359	0,0661	0,0451	0,132	-0,0001	0	0	0	0	0	0	0
		0,1272	0,0685	0,0491	0,1327	0	0	0	0	0	0	0	0
		0,1085	0,0614	0,0455	0,0548	-0,0001	0	0	0	0	0	0	0
		0,1107	0,0657	0,0525	0,053	-0,0001	0	0	0	0	0	0	0
00:18:00	27.févr	0,0813	0,057	0,0372	0,1052	0	0	0	0	0	0,0001	0	0,0001
		0,09	0,0613	0,0397	0,1261	-0,0001	0	0	0	0	0	0	0
		0,1387	0,0568	0,0396	0,1311	-0,0001	0	-0,0001	0	0	0	0	0
		0,085	0,0674	0,0415	0,1289	0	0	0	0	0	0	0	0
		0,1392	0,0669	0,0453	0,1343	-0,0001	0	0	0	0	0	0	0
		0,1297	0,0695	0,0492	0,1357	-0,0001	0	0	0	0	0	0	0
		0,1174	0,0619	0,0455	0,0534	-0,0001	0	0	0	0	0	0	0
		0,112	0,0659	0,0525	0,0529	-0,0001	0	0	0	0	0	0	0
00:18:30	27.févr	0,0823	0,0572	0,0369	0,1068	0	0	0	0	0	0	0,0001	0
		0,0913	0,0618	0,0395	0,1282	-0,0001	0	0	0	0	0	0	0
		0,1247	0,0603	0,0398	0,1334	0	0	0	0	0	0	0	0
		0,0862	0,0673	0,0416	0,1313	-0,0001	0	0	0	0	0	0	0
		0,142	0,0675	0,0455	0,1368	0	0	0	0	0	0	0	0
		0,1321	0,07	0,0495	0,1378	0	0	0	0	0	0	0	0
		0,112	0,0625	0,0457	0,0537	-0,0001	0	0	0	0	0	0	0
		0,1135	0,0664	0,0526	0,0531	-0,0001	0	0	0	0	0	0	0
00:19:00	27.févr	0,0833	0,0573	0,0367	0,1084	0	0	0	0	0	0	0	0
		0,0922	0,0623	0,0392	0,1294	-0,0001	0	0	0	0	0	0	0
		0,1108	0,0567	0,0399	0,1359	0	0	0	0,0001	0	0	0	0
		0,0873	0,0679	0,0417	0,1338	-0,0001	0	0	0	0	0	0	0
		0,144	0,0679	0,0458	0,1389	-0,0001	0	0	0	0	0	0	0
		0,1348	0,0707	0,0497	0,1409	0	0	0	0	0	0	0	0
		0,1178	0,0628	0,0458	0,0539	0	0	0	0	0	0	0	0
		0,1164	0,0668	0,0526	0,0535	-0,0001	0	0	0	0	0	0	0
00:19:30	27.févr	0,0843	0,0577	0,0365	0,1099	0	0	0	0	0	0	0	0
		0,0934	0,0627	0,0389	0,1327	-0,0001	0	0	0	0	0	0	0
		0,1068	0,061	0,0401	0,1385	0	0	0	0	0	0	0	0
		0,0884	0,0687	0,0418	0,1358	0	0	0	0	0	0	0	0
		0,1469	0,0685	0,046	0,1415	0	0	0	0	0	0	0	0
		0,1368	0,071	0,05	0,1424	-0,0001	0	0	0	0	0	0	0
		0,1158	0,0631	0,0459	0,0552	-0,0001	0	0	0	0	0	0	0
		0,1181	0,0673	0,0527	0,0537	-0,0001	0	0	0	0	0	0	0
00:20:00	27.févr	0,0851	0,0581	0,0364	0,1115	0	0,0001	0	0,0001	0	0,0001	0	0
		0,0925	0,063	0,0387	0,1346	0	0	0	0	0	0	0	0
		0,1042	0,0575	0,0402	0,1408	0	0	0	0	0	0	0	0
		0,0894	0,0689	0,0419	0,1385	0	0	0	0	0	0	0	0
		0,1488	0,069	0,0462	0,1441	-0,0001	0	0	0	0	0	-0,0001	0
		0,1388	0,071	0,0502	0,1452	0	0	0	0	0	0	0	0
		0,1174	0,0641	0,0461	0,0544	-0,0001	0	0	0	0	0	0	0
		0,1196	0,068	0,0528	0,0538	0	0	0	0	0	0	0	0
00:20:30	27.mars	0,0862	0,0584	0,0365	0,1129	-0,0001	0	0	0	-0,0001	0	0	0
		0,0958	0,0632	0,0385	0,1366	-0,0001	0	0	0	0	0	0	0
		0,0995	0,0627	0,0401	0,1429	-0,0001	0	0	0	0	0	0	0
		0,0904	0,0701	0,042	0,1405	-0,0001	0	0	0	0	0	0	0
		0,1519	0,0697	0,0465	0,1465	-0,0001	0	0	0	0	0	0	0
		0,1412	0,0717	0,0503	0,1475	-0,0001	0	0	0	0	0	0	0
		0,1192	0,0643	0,0461	0,0547	-0,0001	0	0	0	0	0	0	0
		0,1209	0,0685	0,0529	0,0539	-0,0001	0	0	0	0	0	0	0
00:21:00	27.mars	0,0872	0,0588	0,0362	0,1149	0	0	0	0	0	0	0	0
		0,0964	0,0633	0,0383	0,1388	-0,0001	-0,0001	0	0	0	0	0	0
		0,1509	0,0601	0,0402	0,1452	-0,0001	0	0	0	0	0	0	0
		0,0917	0,0709	0,0421	0,1427	-0,0001	0	0	0	0	0	0	0
		0,1545	0,0712	0,0469	0,1489	0	0	0	0	0	0	0	0
		0,1435	0,0732	0,0505	0,1506	0	0	0	0	0	0	0	0
		0,1212	0,0645	0,0463	0,0546	-0,0001	0	0	0	0	0	0	0
		0,1228	0,0688	0,0529	0,0541	-0,0001	0	0	0	0	0	0	0
00:21:30	27.mars	0,0884	0,059	0,0362	0,1162	0	0	0	0,0001	0	0	0	0,0001
		0,0978	0,0638	0,0383	0,1403	-0,0001	0	0	0	0	0	0	0
		0,139	0,0583	0,0401	0,1477	0	0	0	0	0	0	0	0
		0,0929	0,0714	0,0422	0,1452	0	0	0	0	0	0	0	0
		0,1573	0,071	0,0472	0,1512	0	0	0	0	0	0	0	0
		0,1459	0,0737	0,0508	0,1522	0	0	0	0	0	0	0	0
		0,1229	0,0649	0,0464	0,0549	-0,0001	0	0	0	0	0	0	0
		0,1248	0,0694	0,0529	0,0543	-0,0001	0	0	0	0	0	0	0
00:22:00	27.mars	0,0893	0,0594	0,0363	0,1179	0	0	0,0001	0	0,0001	0	0	0,0001
		0,0984	0,0642	0,0383	0,142	0	0	0	0	0	0	0	0
		0,0916	0,0619	0,04	0,1499	0	0	0	0	0	0	0	0
		0,0938	0,0721	0,0422	0,1475	0	0	0	0	0	0	0	0
		0,1593	0,0716	0,0474	0,1532	0	0	0	0	0	0	0	0
		0,1477	0,0741	0,051	0,1545	0	0	0	0	0	0	0	0
		0,1243	0,0654	0,0465	0,0551	0	0	0	0	0	0	0	0
		0,1265	0,07	0,053	0,0546	-0,0001	0	0	0	0	0	0	0
00:22:30	27.mars	0,0904	0,0596	0,0365	0,1205	0	0	0	0,0001	0	0	0	0
		0,1001	0,0645	0,0383	0,145	0	0	0	0	0	0	0	0
		0,1632	0,059	0,0398	0,1524	0	0	0	0	0	0	0	0
		0,0948	0,0726	0,0423	0,1497	0	0	0	0	0	0	0	0
		0,1615	0,072	0,0477	0,1556	-0,0001	0	0	0	0	0	0	0
		0,1503	0,0742	0,0511	0,1574	-0,0001	0	0	0	0	0	0	0
		0,1295	0,066	0,0467	0,0553	-0,0001	0	0	0	0	0	0	0
		0,1286	0,0709	0,0531	0,0549	-0,0001	0	0	0	0	0	0	0
00:23:00	27.mars	0,0913	0,0599	0,0366	0,1209	-0,0001	0	0	0	0	0	0	0
		0,101	0,0648	0,0384	0,1475	-0,0001	0	0	0	0	-0,0001	0	0
		0,1524	0,0594	0,0395	0,1549	-0,0001	0	0	0	0	0	0	0
		0,096	0,0735	0,0423	0,1521	-0,0001	0	0	0	0	0	0	0
		0,1647	0,0728	0,0479	0,1584	0	0	0	0	0	0	0	0
		0,1527	0,0753	0,0514	0,1608	-0,0001	0	0	0	0	0	0	0
		0,1281	0,0664	0,0467	0,0554	-0,0001	0	0	0	0	0	0	0
		0,131	0,0711	0,053	0,055	-0,0001	0	0	0	0	0	0	0
00:23:30	27.mars	0,0919	0,0601	0,0366	0,1223	0	0	0	0	0	0	0	0,0001
		0,1	0,0653	0,0385	0,1494	-0,0001	0	0	0	0	0	0	0
		0,1436	0,0633	0,0394	0,1572	-0,0001	0	0	0	0	0	0	0
		0,0973	0,0738	0,0423	0,1544	-0,0001	0	0	0	0	0	0	0
		0,1669	0,0732	0,0482	0,1608	-0,0001	0	0	0	0	0	0	0
		0,1549	0,0755	0,0514	0,1622	-0,0001	0	0	0	0	0	0	0
		0,1301	0,0668	0,0469	0,0561	-0,0001	0	0	0	0	0	0	0
		0,1328	0,0714	0,0532	0,0551	-0,0001	0	-0,0001	-0,0001	0	0	0	0
00:24:00	27.mars	0,0933	0,0605	0,0374	0,1235	0	0	0	0	0	0	0	0
		0,1033	0,0655	0,0388	0,1503	0	0	0	0	0	0	0	0
		0,1344	0,0603	0,0391	0,1595	0	0	0	0	0	0	0	0
		0,0982	0,0748	0,0424	0,1569	0	0	0	0	0	0	0	0
		0,1695	0,0751	0,0484	0,1624	-0,0001	0	0	0	0	0	0	0
		0,1571	0,0761	0,0517	0,1655	-0,0001	0	0	0	0	0	0	0
		0,1316	0,0672	0,047	0,0559	-0,0001	0	0	0	0	0	0	0
		0,1343	0,072	0,0532	0,0556	-0,0001	0	0	0	0	0	0	0
00:24:30	27.mars	0,0941	0,0607	0,0375	0,1251	0	0	0	0,0001	0	0	0	0
		0,1038	0,0663	0,0389	0,1525	-0,0001	0	0	0,0001	0	0	0	0
		0,1361	0,0601	0,039	0,162	-0,0001	0	0	0	0	0	0	0
		0,0992	0,0754	0,0424	0,1594	-0,0001	0	0	0	0	0	0	0
		0,1721	0,0743	0,0487	0,1652	-0,0001	0	0	0	0	0	0	0
		0,1593	0,0758	0,0518	0,1681	-0,0001	0	0	0	0	0	0	0
		0,1384	0,0684	0,0471	0,0561	-0,0001	0	0	0	0	0	0	0
		0,1354	0,0726	0,0532	0,0559	-0,0001	0	0	0	0	0	0	0
00:25:00	27.mars	0,0953	0,0609	0,0375	0,1291	0	0	0	0	0	0	0	0
		0,1059	0,0665	0,0392	0,1553	-0,0001	0	0	0	0	0	0	0
		0,1441	0,0641	0,0389	0,1644	-0,0001	0	0	0	0	0	0	0
		0,1005	0,0758	0,0423	0,1615	-0,0001	0	0	0	0	0	0	0
		0,1755	0,0749	0,0491	0,1674	0	0	0	0	0	0	0	0
		0,1618	0,0773	0,0518	0,17	0	0	0	0	0	0	0	0
		0,1352	0,0681	0,0472	0,0562	-0,0001	0	0	0	0	0	0	0
		0,1374	0,073	0,0533	0,0561	-0,0001	0	0	0	0	0	0	0
00:25:30	27.mars	0,0962	0,0615	0,0382	0,1285	0,0001	0,0001	0,0001	0,0001	0,0001	0,0001	0,0001	0,0001
		0,1049	0,0666	0,0394	0,1579	0	0	0	0,0001	0	0	0	0
		0,1396	0,063	0,0389	0,1667	0	0	0	0	0	0	0	0
		0,1016	0,0769	0,0424	0,1639	0	0	0	0	0	0	0	0
		0,1775	0,0756	0,0493	0,1703	0	0	0	0	0	0	0	0
		0,1643	0,0778	0,0521	0,1726	0	0	0	0	0	0	0	0
		0,1371	0,0683	0,0474	0,0565	-0,0001	0	0	0	0	0	0	0
		0,1393	0,0734	0,0533	0,0562	-0,0001	0	0	0	0	0	0	0
00:26:00	27.mars	0,0974	0,0618	0,0384	0,13	0	0	0	0	0	0	0,0001	0,0001
		0,108	0,0668	0,0397	0,1604	-0,0001	0	0	0	0	0	0	0
		0,1336	0,0611	0,039	0,1691	-0,0001	0	0	0	0	0	0	0
		0,1027	0,0776	0,0424	0,1664	0	0	0	0	0	0	0	0
		0,18	0,0761	0,0495	0,1729	0	0	0	0	0	0	0	0
		0,1664	0,0781	0,0522	0,1747	0	0	0	0	0	0	0	0
		0,1388	0,0689	0,0475	0,0567	-0,0001	0	0	0	0	0	0	0
		0,1417	0,0739	0,0534	0,0563	-0,0001	0	0	0	0	0	0	0
00:26:30	27.mars	0,0985	0,0622	0,0389	0,1314	0	0	0	0	0	0	0	0
		0,1095	0,067	0,0399	0,1622	0	0	0	0	0	0	0	0
		0,1546	0,0621	0,0391	0,1715	0	0	0	0	0	0	0	0
		0,1039	0,0784	0,0425	0,1685	-0,0001	0	0	0	0	0	0	0
		0,183	0,0766	0,0499	0,1757	-0,0001	0	0	0	0	0	0	0
		0,1689	0,0786	0,0524	0,1766	0	0	0	0	0	0	0	0
		0,1409	0,0694	0,0476	0,0573	-0,0001	0	0	0	0	0	0	0
		0,1434	0,0744	0,0534	0,0564	-0,0001	0	0	0	0	0	0	0
00:27:00	27.mars	0,0995	0,0624	0,0398	0,1327	0	0	0	0	0	0	0	0
		0,1103	0,0675	0,04	0,1648	-0,0001	0	0	0	0	0	0	0
		0,1524	0,0665	0,0394	0,174	-0,0001	0	0	0	0	0	0	0
		0,1049	0,0787	0,0425	0,1708	-0,0001	0	0	0	0	0	0	0
		0,1851	0,0772	0,05	0,1782	0	0	0	0	0	0	0	0
		0,1711	0,0787	0,0526	0,1792	0	0	0	0	0	0	0	0
		0,1424	0,0702	0,0477	0,0585	-0,0001	0	0	0	0	0	0	0
		0,1449	0,0752	0,0533	0,0566	-0,0001	0	0	0	0	0	0	0
00:27:30	27.mars	0,1005	0,0626	0,0401	0,136	0	0	0,0001	0	0	0	0,0001	0,0001
		0,1115	0,0678	0,0402	0,1669	0	0	0	0	0,0001	0	0	0
		0,1401	0,0648	0,0396	0,1765	0	0	0	0	0	0	0	0
		0,106	0,0802	0,0425	0,1733	0	0	0	0	0	0	0	0
		0,1879	0,0779	0,0502	0,1804	0	0	0	0	0	0	0	0
		0,1733	0,0801	0,0527	0,1826	0	0	0	0	0	0	0	0
		0,1441	0,07	0,0479	0,0573	0	0	0	0	0	0	0	0
		0,1468	0,0753	0,0534	0,0571	-0,0001	0	0	0	0	0	0	0
00:28:00	27.mars	0,1018	0,0631	0,0405	0,1385	0	0	0	0	0	0	0	0
		0,1131	0,0681	0,0402	0,1691	0	0	0	0	0	0	0	0
		0,1257	0,0622	0,0398	0,1789	0	0	0	0	0	0	0	0
		0,1072	0,0804	0,0425	0,1756	0	0	0	0	0	0	0	0
		0,1907	0,0784	0,0505	0,1833	0	0	0	0	0	0	0	0
		0,1756	0,1123	0,0529	0,1847	0	0	0	0	0	0	0	0
		0,1459	0,0706	0,048	0,0589	-0,0001	0	0	0	0	0	0	0
		0,1484	0,0768	0,0534	0,0569	-0,0001	0	0	0	0	0	0	0
00:28:30	27.mars	0,1025	0,0633	0,0411	0,1374	-0,0001	0	0	0	0	0	0	0
		0,1142	0,0683	0,0403	0,1713	-0,0001	0	0	0	0	0	0	0
		0,1363	0,0627	0,04	0,1813	-0,0001	0	0	0	0	0	0	0
		0,1083	0,0814	0,0426	0,178	-0,0001	0	0	0	0	0	0	0
		0,1933	0,0792	0,0506	0,1856	0	0	0	0	0	0	0	0
		0,1779	0,0985	0,053	0,1875	0	0	0	0	0	0	0	0
		0,1477	0,0711	0,0481	0,0577	-0,0001	0	0	0	0	0	0	0
		0,1499	0,0765	0,0535	0,0575	-0,0001	0	0,0001	0	0	0	0	0
00:29:00	27.mars	0,1036	0,0635	0,0412	0,1391	0	0	0	0	0	0	0	0
		0,1148	0,0688	0,0403	0,173	-0,0001	0	0	0	0	0	0	0
		0,1217	0,0646	0,0401	0,1837	0	0	0	0	0	0	0	0
		0,1095	0,0816	0,0426	0,1806	0	0	0	0	0	0	0	0
		0,1961	0,0795	0,0509	0,1876	0	0	0	0	0	0	0	0
		0,1806	0,0924	0,0531	0,19	0	0	0	0	0	0	0	0
		0,1496	0,0717	0,0483	0,058	-0,0001	0	0	0	0	0	0	0
		0,1519	0,0773	0,0535	0,0582	-0,0001	0	0	0	0	0	0	0
00:29:30	27.avr	0,1048	0,0639	0,0417	0,1407	0	0	0	0	0	0	0	0
		0,1166	0,0693	0,0402	0,1758	0	0	0	0	0	0	0	0
		0,1291	0,0681	0,0403	0,1862	-0,0001	0	0	0	0	0	0	0
		0,1107	0,0824	0,0426	0,1829	0	0	0	0	0	0	0	0
		0,1986	0,0801	0,0509	0,1908	0	0	0	0	0	0	0	0
		0,1828	0,0926	0,0533	0,1921	0	0	0	0	0	0	0	0
		0,1516	0,072	0,0483	0,0584	-0,0001	0	0	0	0	0	0	0
		0,1542	0,0778	0,0533	0,0578	-0,0001	0	0	0	0	0	0	0
00:30:00	27.avr	0,1057	0,0642	0,0419	0,1428	0	0	0	0	0	0	0	0
		0,1159	0,0695	0,0401	0,1771	-0,0001	0	0	0	0	0	0	0
		0,1517	0,0634	0,0404	0,1885	0	0	0	0	0	0	0	0
		0,1118	0,0835	0,0426	0,1853	-0,0001	0	0	0	0	0	0	0
		0,2009	0,0808	0,0514	0,1927	0	0	0	0	0	0	0	0
		0,185	0,0827	0,0532	0,1953	-0,0001	0	0	0	0	0	0	0
		0,1542	0,0724	0,0484	0,0584	0	0	0	0	0	0	0	0
		0,1574	0,0779	0,0536	0,0586	-0,0001	0	0	-0,0001	0	0	0	0
00:30:30	27.avr	0,1068	0,0644	0,0422	0,1436	0	0	0	0	0	0	0,0001	0
		0,1186	0,07	0,0401	0,1794	-0,0001	0	-0,0001	0	0	0	0	0
		0,1115	0,0636	0,0404	0,1909	-0,0001	0	-0,0001	0	0	0	0	0
		0,113	0,0839	0,0427	0,1878	-0,0001	0	0	0	0	0	0	0
		0,204	0,0812	0,0516	0,1948	-0,0001	0	0	0	0	0	0	0
		0,1879	0,0823	0,0533	0,1985	0	0	0	0	0	0	0	0
		0,1556	0,0732	0,0486	0,0585	-0,0001	0	0	0	0	0	0	0
		0,1582	0,0788	0,0535	0,0589	-0,0001	0	0	0	0	0	0	0
00:31:00	27.avr	0,1079	0,0646	0,0426	0,1451	0	0	0	0	0	-0,0001	0	0
		0,1196	0,0704	0,0399	0,1823	-0,0001	0	0	0	0	0	0	0
		0,1497	0,0645	0,0404	0,1934	-0,0001	0	0	0	0	0	0	0
		0,1142	0,0846	0,0427	0,1899	-0,0001	0	0	0	0	0	0	0
		0,207	0,082	0,0517	0,1983	0	0	0	0	0	0	0	0
		0,1903	0,0836	0,0535	0,2	0	0	0	0	0	0	0	0
		0,1574	0,0733	0,0487	0,0602	-0,0001	0	0	0	0	0	0	0
		0,1594	0,079	0,0534	0,0582	-0,0001	0	0	-0,0001	0	0	0	0
00:31:30	27.avr	0,109	0,0652	0,0428	0,1469	0	0	0	0	0	0	0	0
		0,121	0,0701	0,0397	0,1845	-0,0001	0	0	0	0	0	0	0
		0,1222	0,065	0,0404	0,196	-0,0001	0	0	0	0	0	0	0
		0,1153	0,0859	0,0428	0,1924	-0,0001	0	0	0	0	0	0	0
		0,2089	0,0828	0,052	0,2005	0	0	0	0	0	0	0	0
		0,1921	0,085	0,0535	0,2022	0	0	0	0	0	0	0	0
		0,1644	0,0737	0,0488	0,0595	-0,0001	0	0	0	0	0	0	0
		0,161	0,0794	0,0536	0,0586	-0,0001	0	0	0	0	0	0	0
00:32:00	27.avr	0,1101	0,0655	0,0431	0,1481	0	0	0	0	0	0	0	0
		0,1227	0,0708	0,0398	0,1868	0	0	0,0001	0,0001	0	0	0	0
		0,1454	0,068	0,0401	0,1983	0	0	0	0	0	0	0	0
		0,1166	0,0863	0,0428	0,1947	0	0	0	0	0	0	0	0
		0,2122	0,083	0,052	0,2033	-0,0001	0	0	0	0	0	0	0
		0,1949	0,0846	0,0536	0,205	-0,0001	0	0	0	0	0	0	0
		0,1608	0,0742	0,0489	0,0592	-0,0001	0	0	0	0	0	0	0
		0,1636	0,0801	0,0536	0,0593	-0,0001	0	0	0	0	0	0	0
00:32:30	27.avr	0,1112	0,0658	0,0434	0,1498	0	0	0	0	0	0,0001	0	0
		0,1228	0,0713	0,0394	0,1889	-0,0001	0	0	0	0	0	0	0
		0,1569	0,0698	0,0401	0,2007	-0,0001	0	0	0	0	0	0	0
		0,1176	0,0869	0,0429	0,1972	-0,0001	0	0	0	0	0	0	0
		0,2145	0,0836	0,0525	0,2056	0	0	0	0	0	0	0	0
		0,1972	0,0847	0,0537	0,2076	0	0	0	0	0	0	0	0
		0,1626	0,0747	0,049	0,0594	-0,0001	0	0	0	0	0	0	0
		0,1653	0,0808	0,0537	0,0595	-0,0001	0	0	0	0	0	0	0
00:33:00	27.avr	0,1121	0,066	0,0435	0,1518	0	0	0	0	0	0	0	0
		0,1242	0,0715	0,0395	0,1913	0	0	0	0	0	0	0	0
		0,1603	0,0653	0,0398	0,2038	0	0	0	0	0	0	0,0001	0
		0,1189	0,0878	0,0429	0,1995	0	0	0	0	0	0	0	0
		0,2174	0,0842	0,0523	0,2083	-0,0001	0	0	0	0	0	0	0
		0,1999	0,0857	0,0538	0,2103	0	0	0	0	0	0	0	0
		0,1743	0,0751	0,0491	0,0599	-0,0001	0	0	0	0	0	0	0
		0,1671	0,0812	0,0536	0,0596	-0,0001	0	0	0	0	0	0	0
00:33:30	27.avr	0,1132	0,0664	0,0436	0,153	0	0	0	0	0	0	0	0
		0,1257	0,0716	0,0393	0,1934	-0,0001	0	0	0	-0,0001	0	0	0
		0,1596	0,0701	0,0397	0,2059	0	0	0	0	0	0	0	0
		0,1198	0,0888	0,043	0,2018	0	0	0	0	0	0	0	0
		0,2197	0,0849	0,0526	0,2108	-0,0001	0	0	0	0	0	0	0
		0,2018	0,0869	0,0539	0,2129	0	0	0	0	0	0	0	0
		0,1663	0,0753	0,0492	0,0601	-0,0001	0	0	0	0	0	0	0
		0,1689	0,0815	0,0536	0,0596	-0,0001	0	0	0	0	0	0	0
00:34:00	27.avr	0,1144	0,0665	0,0438	0,1542	0	0	0	0	0	0	0	0,0001
		0,1276	0,0728	0,0393	0,1958	-0,0001	0	0	0	0	0	0	0
		0,1672	0,0712	0,0395	0,2084	0	0	0	0	0	0	0	0
		0,1212	0,0891	0,043	0,2044	0	0	0	0	0	0	0	0
		0,2228	0,0855	0,0526	0,2135	-0,0001	0	0	0	0	0	0	0
		0,2045	0,087	0,0539	0,2155	0	0	0	0	0	0	0	0
		0,1681	0,0759	0,0493	0,0611	-0,0001	0	0	0	0	0	0	0
		0,1702	0,082	0,0536	0,0596	-0,0001	0	0	0	0	0	0	0
00:34:30	27.avr	0,1154	0,0671	0,044	0,1562	0	0	0	0,0001	0	0	0	0
		0,1287	0,0727	0,0388	0,1981	-0,0001	0	0	0	0	0	0	0
		0,1184	0,0675	0,0393	0,2109	0	0	0	0,0001	0	0	0	0
		0,1222	0,0904	0,0432	0,207	0	0	0	0	0	0	0	0
		0,2253	0,0862	0,0532	0,2159	0	0	0	0	0	0	0	0
		0,2067	0,1027	0,054	0,2196	0	0	0	0	0	0	0	0
		0,1714	0,0763	0,0494	0,0601	-0,0001	0	0	0	0	0	0	0
		0,1726	0,0825	0,0537	0,0605	-0,0001	0	0	0	0	0	0	0
00:35:00	27.avr	0,1164	0,0675	0,0441	0,1599	0	0	0	0	0	0	0	0
		0,1293	0,0732	0,0387	0,2	-0,0001	0	0	0	0	0	0	0
		0,1194	0,0696	0,0392	0,2133	0	0	0	0	0	0	0	0
		0,1235	0,0906	0,0433	0,2094	0	0	0	0	0	0	0	0
		0,228	0,0866	0,0534	0,2184	0	0	0	0	0	0	0	0
		0,2091	0,0878	0,054	0,2219	0	0	0	0	0	0	0	0
		0,1719	0,077	0,0496	0,0604	-0,0001	0	0	0	0	0	0	0
		0,1743	0,0831	0,0538	0,0606	-0,0001	0	0	0	0	0	0	0
00:35:30	27.avr	0,1177	0,0679	0,0442	0,159	0	0,0001	0	0	0	0	0	0
		0,1308	0,0733	0,0386	0,2017	-0,0001	0	0	0	0	0	0	0
		0,1892	0,07	0,0391	0,2158	0	0	0	0	0	0	0	0
		0,1245	0,0914	0,0434	0,2117	-0,0001	0	0	0	0	0	0	0
		0,2304	0,0873	0,0535	0,2211	0	0	0	0	0	0	0	0
		0,2114	0,0881	0,0541	0,2243	-0,0001	0	0	0	0	0	0	0
		0,1737	0,0774	0,0496	0,0605	-0,0001	0	0	0	0	0	0	0
		0,1764	0,0838	0,0537	0,0608	-0,0001	0	0	0	0	0	0	-0,0001
00:36:00	27.avr	0,1188	0,068	0,0439	0,1609	0	0	0	0	0,0001	0	0	0,0001
		0,1323	0,0738	0,0389	0,2048	0	0	0	0	0	0	0	0
		0,1218	0,0696	0,039	0,2185	0	0	0	0	0	0	0	0
		0,1257	0,0925	0,0434	0,2141	0	0	0	0	0	0	0	0
		0,2331	0,0878	0,0534	0,2243	0	0	0	0	0	0	0	0
		0,214	0,0893	0,0542	0,2263	-0,0001	0	0	0	0	0	0	0
		0,183	0,0777	0,0497	0,0624	-0,0001	0	0	0	0	0	0	0
		0,1784	0,0841	0,0537	0,0605	-0,0001	0	0	0	0	0	0	0
00:36:30	27.avr	0,1198	0,0682	0,0442	0,1624	0	0	0	0	0	0	0	0
		0,1332	0,0743	0,0386	0,2073	0	0	0	0	0	0	0	0
		0,1721	0,0673	0,039	0,2209	0	0	0	0	0	0	0	0
		0,1269	0,093	0,0436	0,2167	-0,0001	0	0	0	0	0	0	0
		0,2356	0,0884	0,0538	0,2263	0	0	0	0	0	0	0	0
		0,2165	0,0894	0,0542	0,23	0	0	0	0	0	0	0	0
		0,1777	0,0783	0,0498	0,061	-0,0001	0	0	0	0	0	0	0
		0,1804	0,0848	0,0537	0,0612	0	0	0	0	0	0	0	0
00:37:00	27.avr	0,121	0,0686	0,0441	0,1636	0	0	0	0	0	0	0	0
		0,1348	0,0744	0,0384	0,2091	-0,0001	0	0	0	-0,0001	0	0	0
		0,1287	0,0733	0,039	0,2235	0	0	0	0	0	0	0	0
		0,1283	0,094	0,0437	0,2195	0	0	0	0	0	0	0	0
		0,2393	0,0892	0,0541	0,2282	0	0	0	0	0	0	0	0
		0,2193	0,0908	0,0542	0,232	0	0	0	0	0	0	0	0
		0,1799	0,0794	0,05	0,0614	0	0	0	0	0	0	0,0001	0
		0,1824	0,0852	0,0538	0,0616	-0,0001	0	0	0	0	0	0	0
00:37:30	27.avr	0,1219	0,0689	0,0437	0,1651	0	0	0	0	0	0	0	0
		0,1346	0,0745	0,0388	0,2119	0	0	0	0	0	0	0	0
		0,1817	0,0716	0,0391	0,2261	0	0	0	0	0	0	0	0
		0,1293	0,0951	0,0437	0,2216	0	0	0	0	0	0	0	0
		0,2413	0,0899	0,0537	0,2317	0	0	0	0	0	0	0	0
		0,2214	0,0916	0,0543	0,2339	0	0	0	0	0	0	0	0
		0,189	0,0792	0,0501	0,0625	-0,0001	0	0	0	0	0	0	0
		0,1838	0,0856	0,0537	0,0614	-0,0001	0	0	0	0	0	0	0
00:38:00	27.avr	0,1231	0,0694	0,0437	0,1668	0	0	0	0	0	0,0001	0,0001	0
		0,1364	0,0748	0,0388	0,2142	0	0	0	0	0	0	0	0
		0,1304	0,0734	0,0393	0,2285	0	0	0	0	0	0	0	0
		0,1305	0,0957	0,0439	0,224	0	0	0	0	0	0	0	0
		0,2438	0,0905	0,0541	0,2342	-0,0001	0	0	0	0	0	0	0
		0,2237	0,0918	0,0544	0,2365	0	0	0	0	0	0	0	0
		0,1832	0,0796	0,0502	0,0633	-0,0001	0	0	0	0	0	0	0
		0,186	0,0864	0,0538	0,0615	-0,0001	0	0	0	0	0	0	0
00:38:30	27.avr	0,1241	0,0696	0,0435	0,1689	0	0	0	0	0	0	0	0,0001
		0,1379	0,0755	0,0388	0,2164	0	0	0	0	0	0	0	0
		0,1707	0,0687	0,0394	0,2311	0	0	0	0	0	0	0	0
		0,1317	0,0963	0,0439	0,2265	0	0	0	0	0	0	0	0
		0,2468	0,0909	0,0542	0,2371	0	0	0	0	0	0	0	0
		0,2262	0,092	0,0545	0,2397	0	0	0	0	0	0	0	0
		0,1851	0,0801	0,0503	0,0638	-0,0001	0	0	0	0	0	0	0
		0,1875	0,087	0,0538	0,0616	-0,0001	0	0	0	0	0	0	0
00:39:00	27.avr	0,1253	0,0698	0,0434	0,172	0	0	0	0	0	0	0	0,0001
		0,1392	0,076	0,0389	0,2186	-0,0001	0	0	0	0	0	0	0,0001
		0,1757	0,0691	0,0396	0,2337	0	0	0	0	0	0	0	0,0001
		0,1328	0,0969	0,044	0,229	0	0	0	0	0	0	0	0
		0,249	0,0914	0,0542	0,2395	-0,0001	0	0	0	0	0	0	0
		0,2285	0,092	0,0545	0,2424	0	0	0	0	0	0	0	0
		0,1894	0,0804	0,0503	0,0631	-0,0001	0	0	0	0	0	0	0
		0,19	0,0877	0,0538	0,0621	-0,0001	0	0	0	0	0	0	0
00:39:30	27.avr	0,1263	0,0701	0,0433	0,1724	0	0	0	0	0	0	0	0
		0,14	0,0761	0,039	0,221	-0,0001	0	0	0	0	0	0	0
		0,168	0,0707	0,0397	0,2361	-0,0001	0	0	0	0	0	0	0
		0,134	0,0976	0,0441	0,2316	-0,0001	0	0	0	0	0	0	0
		0,2523	0,0922	0,0542	0,2421	0	0	0	0	0	0	0	0
		0,2313	0,0929	0,0545	0,2459	0	0	-0,0001	0	0	0	0	0
		0,189	0,0817	0,0504	0,063	-0,0001	0	0	0	0	0	0	0
		0,1918	0,0879	0,0538	0,0623	-0,0001	0	0	0	0	0	0	0
00:40:00	27.mai	0,1275	0,0705	0,0433	0,1768	0	0	0	0	0	0	0	0
		0,1418	0,0764	0,0389	0,2233	-0,0001	0	0	0	0	0	0	0
		0,1624	0,0732	0,0399	0,2387	0	0	0	0	0	0	0	0
		0,1353	0,0987	0,0443	0,2343	0	0	0	0	0	0	0	0
		0,2553	0,0929	0,0545	0,2447	0	0	0	0	0	0	0	0
		0,2337	0,0943	0,0546	0,2491	-0,0001	-0,0001	0	0	0	0	0	0
		0,1908	0,0813	0,0504	0,0626	-0,0001	0	0	0	0	0	0	0
		0,1935	0,0883	0,0538	0,0627	-0,0001	0	0	0	0	0	0	0
00:40:30	27.mai	0,1286	0,0708	0,0431	0,1745	0	0	0	0	0	0	0,0001	0
		0,1423	0,0769	0,0391	0,2251	0	0	0	0	0	0	0	0
		0,1383	0,07	0,0401	0,2413	0	0	0	0	0	0	0	0
		0,1365	0,0993	0,0444	0,2372	0	0	0	0	0	0	0,0001	0
		0,2573	0,0934	0,0547	0,2474	0	0	0	0	0	0	0	0
		0,2361	0,0941	0,0546	0,2532	0	0	0	0	0	0	0	0
		0,1928	0,0819	0,0506	0,0627	-0,0001	0	0	0	0	0	0	0
		0,1957	0,0892	0,0538	0,0632	0	0	0	0	0	0	0	0
00:41:00	27.mai	0,1294	0,0712	0,0428	0,1762	0	0	0	0	0	0	0	0
		0,1438	0,077	0,0392	0,228	0	0	0	0	0	0	0	0,0001
		0,1432	0,0713	0,0403	0,2439	0	0	0	0	0	0	0	0
		0,1378	0,1005	0,0445	0,2393	-0,0001	0	0	0	0	0	0	0
		0,2602	0,0941	0,0549	0,2501	0	0	0	0	0	0	0	0
		0,2386	0,0959	0,0547	0,254	0	0	0	0	0	0	0	0
		0,1948	0,0823	0,0507	0,063	-0,0001	0	0	0	0	0	0	0
		0,1977	0,09	0,0538	0,0631	-0,0001	0	0	0	0	0	0	0
00:41:30	27.mai	0,1311	0,0715	0,0426	0,1791	0	0,0001	0	0	0	0	0	0
		0,146	0,0777	0,0394	0,2305	-0,0001	0	0	0	0	0	0	0
		0,1796	0,0714	0,0403	0,2467	0	0	0	0	0	0	0	0
		0,1391	0,1006	0,0444	0,2421	0	0	0	0	0	0	0	0
		0,2635	0,0945	0,0546	0,253	-0,0001	0	0	0	0	0	0	0
		0,2413	0,0951	0,0547	0,2576	0	0	0	0	0	0	0	0
		0,1966	0,0831	0,0507	0,0635	-0,0001	0	0	0	0	0	0	0
		0,1992	0,0901	0,0537	0,0634	-0,0001	0	0	0	0	0	0	0
00:42:00	27.mai	0,1321	0,0718	0,0425	0,1801	0	0	0,0001	0	0	0,0001	0,0001	0,0001
		0,1455	0,078	0,0395	0,2327	0	0	0	0	0	0	0	0
		0,1997	0,0723	0,0404	0,2493	0	0	0	0	0	0	0	0
		0,1401	0,1015	0,0445	0,2446	0	0	0	0	0	0	0	0
		0,266	0,0952	0,0548	0,2558	0	0	0	0	0	0	0	0
		0,244	0,0959	0,0548	0,2616	0	0	0	0	0	0	0	0
		0,1997	0,0836	0,0508	0,0633	-0,0001	0	0	0	0	0	0	0
		0,2018	0,0906	0,0538	0,0637	-0,0001	0	0	0	0	0	0	0
00:42:30	27.mai	0,1332	0,0722	0,0422	0,1809	0	0	0	0	0	0	0	0
		0,1484	0,0782	0,0395	0,2352	0	0	0	0	0	0	0	0
		0,2005	0,0715	0,0405	0,2519	0	0	0	0	0	0	0	0
		0,1414	0,1024	0,0447	0,2474	0	0	0	0	0	0	0	0
		0,2693	0,0959	0,0551	0,258	0	0	0	0	0	0	0	0
		0,2463	0,0971	0,0548	0,2637	0	0	0	0	0	0	0	0
		0,2007	0,0837	0,051	0,0635	-0,0001	0	0	0	0	0	0	0
		0,2031	0,091	0,0539	0,0639	-0,0001	0	0	0	0	0	0	0
00:43:00	27.mai	0,1343	0,0725	0,0419	0,1828	0	0,0001	0,0001	0	0	0	0	0
		0,1498	0,0786	0,0397	0,2375	0	0	0	0	0	0	0	0
		0,1993	0,0715	0,0405	0,2544	-0,0001	0	0	0	0	0	0	0
		0,1426	0,1031	0,0447	0,2498	0	0	0	0	0	0	0	0
		0,2723	0,0966	0,0553	0,261	0	0	0	0	0	0	0	0
		0,249	0,0976	0,0549	0,2666	0	0	0	0	0	0	0	0
		0,2122	0,0843	0,051	0,0645	-0,0001	0	0	0	0	0	0	0
		0,2057	0,0916	0,0539	0,0639	-0,0001	0	0	0	0	0	0	0
00:43:30	27.mai	0,1354	0,073	0,0413	0,1852	0	0	0	0	0	0	0	0
		0,1509	0,0784	0,0397	0,2399	0	0	0	0	0	0	0	0
		0,1754	0,0721	0,0401	0,2571	0	0	0	0	0	0	0	0
		0,1438	0,1043	0,0443	0,2522	0	0	0	0	0	0	0	0
		0,2745	0,0974	0,0544	0,2643	0	0	0	0	0	0	0	0
		0,2514	0,0989	0,0548	0,2707	0	0	0	0	0	0	0	0
		0,2045	0,0846	0,051	0,0651	-0,0001	0	0	0	0	0	0	0
		0,2076	0,0918	0,0536	0,0642	-0,0001	0	0	0	0	0	-0,0001	0
00:44:00	27.mai	0,1364	0,0732	0,0411	0,1863	-0,0001	0	0	0	0	0	0	0
		0,1511	0,0792	0,0398	0,2423	-0,0001	0	0	0	0	0	0	0
		0,1713	0,0733	0,0402	0,2597	0	0	0	0	0	0	0	0
		0,1451	0,1046	0,0445	0,2549	0	0	0	0	0	0	0	0
		0,2772	0,0976	0,0551	0,2669	0	0	0	0	0	0	0	0
		0,2537	0,0983	0,0549	0,2726	0	0	0	0	0	0	0	0
		0,2064	0,0855	0,0511	0,0657	-0,0001	0	0	0	0	0	0	0
		0,2096	0,0928	0,0538	0,0643	-0,0001	0	0	0	0	0	0	0
00:44:30	27.mai	0,1379	0,0735	0,0407	0,1894	0	0	0	0	0	0	0	0
		0,1535	0,0796	0,0398	0,2447	0	0	0	0	0	0	0	0
		0,1947	0,0731	0,04	0,2623	-0,0001	0	0	0	0	0	0	0
		0,1464	0,1057	0,0445	0,2572	0	0	0	0	0	0	0	0
		0,2806	0,0986	0,0547	0,2693	-0,0001	0	0	0	0	0	0	0
		0,2565	0,1	0,0549	0,2745	0	0	0	0	0	0	0	0
		0,2085	0,0857	0,0512	0,066	-0,0001	0	0	0	0	0	0	0
		0,2112	0,093	0,0538	0,0645	-0,0001	0	0	0	0	0	0	0
00:45:00	27.mai	0,1389	0,0739	0,041	0,1888	0	0	0	0	0	0	0	0
		0,1546	0,08	0,04	0,247	0	0	0	0	0	0,0001	0	0
		0,1443	0,0727	0,0402	0,2649	0	0	0	0	0	0	0	0
		0,1475	0,106	0,0447	0,2599	0	0	0	0	0	0	0	0
		0,2831	0,099	0,0554	0,2721	0	0	0	0	0	0	0	0
		0,2591	0,0994	0,0549	0,278	0	0	0	0	0	0	0	0
		0,2104	0,0862	0,0512	0,0648	-0,0001	0	0	0	0	0	0	0
		0,2134	0,0939	0,0539	0,0649	-0,0001	0	0	0	0	0	0	0
00:45:30	27.mai	0,1401	0,0738	0,0406	0,1903	0	0	0	0	0	0,0001	0	0
		0,1558	0,0822	0,04	0,2495	0	0	0	0	0	0	0	0
		0,1892	0,0746	0,0399	0,2676	0	0	0	0	0	0	0	0
		0,149	0,1068	0,0445	0,2625	0	0	0	0	0	0	0	0
		0,2862	0,0995	0,0553	0,275	0	0	0	0	0	0	0	0
		0,2619	0,0998	0,055	0,2808	0	0	0	0	0	0	0	0
		0,2127	0,0873	0,0513	0,0665	-0,0001	0	0	0	0	0	0	0
		0,2154	0,0946	0,0538	0,0649	-0,0001	0	0	0	0	0	0	0
00:46:00	27.mai	0,141	0,0744	0,0403	0,1923	-0,0001	0	0	0	0	0	0	0
		0,1558	0,0811	0,04	0,2517	-0,0001	-0,0001	0	0	0	0	0	0
		0,2033	0,08	0,0397	0,2703	0	0	0	0	0	0	0	0
		0,1499	0,1077	0,0445	0,2649	0	0	0	0	0	0	0	0
		0,2884	0,1003	0,0553	0,2777	0	0	0	0	0	0	0	0
		0,264	0,1007	0,055	0,2843	0	0	0	0	0	0	0	0
		0,2143	0,0876	0,0514	0,0667	0	0	0	0	0	0	0	0
		0,2173	0,0949	0,0538	0,0652	-0,0001	0	0	-0,0001	0	0	0	0
00:46:30	27.mai	0,1424	0,0749	0,04	0,196	-0,0001	0	0	0	0	0	0	0
		0,1588	0,0808	0,04	0,2543	-0,0001	0	0	0	0	0	0	0
		0,1789	0,0738	0,0395	0,2728	0	0	0	0	0	0	0	0
		0,1514	0,1089	0,0445	0,2675	0	0	0	0	0	0	0	0
		0,2917	0,1011	0,0553	0,2805	0	0	0	0	0	0	0	0
		0,2666	0,1024	0,055	0,2875	0	0	0	0	0	0	0	0
		0,2165	0,0873	0,0515	0,0668	-0,0001	0	0	0	0	0	0	0
		0,2191	0,0952	0,0539	0,0655	0	0	0	0	0	0	0	0
00:47:00	27.mai	0,1434	0,0749	0,0396	0,1955	0	0	0	0,0001	0	0,0001	0	0
		0,1596	0,0822	0,0399	0,2567	-0,0001	0	0	0	0	0	0	0
		0,2096	0,0751	0,0392	0,2756	-0,0001	0	0	0	0	0	0	0
		0,1525	0,1092	0,0443	0,2702	0	0	0	0	0	0	0	0
		0,2948	0,1015	0,0552	0,2833	0	0	0	0	0	0	0	0
		0,2694	0,1021	0,0551	0,2902	0	0	0	0	0	0	0	0
		0,2183	0,088	0,0515	0,0671	-0,0001	0	0	0	0	0	0	0
		0,2208	0,0958	0,0537	0,0656	-0,0001	0	0	0	0	0	0	0
00:47:30	27.mai	0,1446	0,0752	0,0396	0,1971	0	0	0	0	0	0	0	0
		0,1607	0,0831	0,0401	0,259	-0,0001	0	0	0	0	0	0	0
		0,211	0,0798	0,0391	0,2782	0	0	0	0	0	0	0	0
		0,1537	0,1099	0,0444	0,2729	0	0	0	0	0	0	0	0
		0,2974	0,1021	0,0557	0,2859	0	0	0	0	0	0	0	0
		0,2719	0,1029	0,0551	0,2929	0	0	0	0	0	0	0	0
		0,2216	0,0899	0,0516	0,0655	-0,0001	0	0	0	0	0	0	0
		0,2234	0,0964	0,054	0,0662	-0,0001	0	0	0	0	0	0	0
00:48:00	27.mai	0,1456	0,076	0,039	0,1985	0	0	0	0	0	0	0	0,0001
		0,1614	0,0823	0,0399	0,2615	-0,0001	0	0	0	0	0	0	0
		0,2158	0,0751	0,0389	0,281	0	0	0	0	0	0	0	0
		0,1551	0,111	0,0441	0,2752	0	0	0	0	0	0	0	0
		0,3003	0,1028	0,0554	0,2883	0	0	0	0	0	0	0	0
		0,2744	0,1036	0,0551	0,2936	0	0	0	0	0	0	0	0
		0,2222	0,0887	0,0517	0,0677	0	0	0	0	0	0	0	0
		0,2249	0,0968	0,0539	0,066	-0,0001	0	0	0	0	0	0	0
00:48:30	27.mai	0,147	0,076	0,0387	0,1999	0	0	0	0	0	0	0	0
		0,1639	0,0823	0,0398	0,2639	0	0,0001	0	0	0	0	0	0,0001
		0,2168	0,0749	0,0387	0,2836	0	0	0	0	0	0	0	0
		0,1564	0,1115	0,044	0,278	0	0	0	0	0	0	0	0
		0,3036	0,1034	0,0552	0,2912	0	0	0	0	0	0	0	0
		0,2774	0,1042	0,0551	0,2959	0	0	0	0	0	0	0	0
		0,2275	0,0893	0,0517	0,0674	0	0	0	0	0	0	0	0
		0,2271	0,0975	0,0538	0,0663	0	0	0	0	0	0	0	0
00:49:00	27.mai	0,1483	0,0762	0,0389	0,202	0	0	0	0,0001	0	0,0001	0,0001	0,0001
		0,1652	0,0834	0,0399	0,2654	-0,0001	0	0	0	0	0	0	0
		0,2089	0,0813	0,0385	0,2861	0	0	0	0	0	0	0	0
		0,1576	0,1122	0,0441	0,2808	0	0	0	0	0	0	0	0
		0,3063	0,1039	0,0557	0,2937	0	0	0	0	0	0	0	0
		0,2798	0,1042	0,0552	0,299	0	0	0	0	0	0	0	0
		0,2334	0,0899	0,0519	0,0664	0	0	0	0	0	0	0	0
		0,229	0,0981	0,0539	0,0675	-0,0001	0	0	0	0	0	0	0
00:49:30	27.mai	0,1491	0,0764	0,0383	0,2038	0	0	0	0	0	0	0	0
		0,1661	0,0845	0,0398	0,2687	-0,0001	0	0	0	0	0	0	0
		0,2172	0,0779	0,0384	0,289	0	0	0	0	0	0	0	0
		0,1586	0,113	0,0439	0,2833	0	0	0	0	0	0	0	0
		0,3086	0,1046	0,0556	0,2965	0	0	0	0	0	0	0	0
		0,2819	0,1048	0,0552	0,3013	0	0	0	0	0	0	0	0
		0,2283	0,0906	0,052	0,0666	-0,0001	0	0	0	0	0	0	0
		0,2308	0,0988	0,0539	0,0675	-0,0001	0	0	0	0	0	0	0
00:50:00	27.mai	0,1504	0,0767	0,0383	0,2052	0	0	0	0	0	0	0	0
		0,1676	0,0844	0,0398	0,2712	0	0	0	0	0	0	0	0
		0,2005	0,0803	0,0382	0,2916	0	-0,0001	0	0	0	0	0	0
		0,1601	0,1138	0,0439	0,2857	0	0	0	0	0	0	0	0
		0,3121	0,1053	0,0558	0,2992	0	0	0	0	0	0	0	0
		0,2849	0,1056	0,0552	0,3046	0	0	0	0	0	0	0	0
		0,2299	0,0909	0,052	0,0669	-0,0001	0	0	0	0	0	0	0
		0,2325	0,0997	0,0539	0,0676	-0,0001	0	0	0	0	0	0	0
00:50:30	27.mai	0,1519	0,077	0,0378	0,2069	0	0	0	0	0	0	0	0
		0,1689	0,0857	0,0396	0,2739	0	0	0	0	0	0	0	0
		0,1595	0,0762	0,0382	0,2943	0	0	0	0	0	0	0	0
		0,1614	0,1146	0,0436	0,2884	0	0	0	0	0	0	0	0
		0,315	0,1059	0,0556	0,3022	0	0	0	0	0	0	0	0
		0,2877	0,1066	0,0552	0,3084	0	0	0	0	0	0	0	0
		0,2326	0,0911	0,052	0,0686	-0,0001	0	0	0	0	0	0	0
		0,2357	0,0996	0,0539	0,0671	-0,0001	0	0	0	0	0	0	0
00:51:00	27.mai	0,1529	0,0773	0,0376	0,2092	0	0	0	0	0	0,0001	0,0001	0
		0,1705	0,0864	0,0395	0,2762	0	0	0	0	0	0	0	0
		0,2171	0,0803	0,0382	0,2972	0	0	0	0	0	0	0	0
		0,1628	0,1153	0,0436	0,291	0	0	0	0	0	0	0	0
		0,318	0,1064	0,0558	0,3049	0	0	0	0	0	0	0	0
		0,2904	0,1065	0,0552	0,3106	0	0	0	0	0	0	0	0
		0,2347	0,0919	0,0521	0,0676	-0,0001	0	0	0	0	0	0	0
		0,2372	0,1003	0,0539	0,0676	-0,0001	0	0	0	0	0	0	-0,0001
00:51:30	27.mai	0,1539	0,0775	0,0373	0,21	0	0	0	0	0	0	0	0,0001
		0,1705	0,0867	0,0394	0,2786	0	0	0	0	0	0	0,0001	0
		0,1574	0,0825	0,0383	0,2998	0	0	0	0	0	0	0	0
		0,1639	0,1162	0,0435	0,2937	0	0	0	0	0	0	0	0
		0,3206	0,1072	0,0554	0,308	0	0	0	0	0	0	0	0
		0,2936	0,1171	0,0553	0,3146	0	0	0	0	0	0	0	0
		0,2364	0,0923	0,0521	0,0677	-0,0001	0	0	0	0	0	0	0
		0,2392	0,1006	0,0538	0,0681	-0,0001	0	0	0	0	0	0	0
00:52:00	27.mai	0,1552	0,078	0,0371	0,2115	0	0	0	0	0	0,0001	0,0001	0
		0,173	0,0868	0,0393	0,2801	-0,0001	0	0	0	0	0	0	0
		0,1945	0,0797	0,0382	0,3024	0	0	0	0	0	0	0	0
		0,1653	0,1169	0,0435	0,2968	0	0	0	0	0	0	0	0
		0,324	0,1078	0,0557	0,3096	-0,0001	0	0	0	0	0	0	0
		0,2956	0,1084	0,0553	0,3175	0	0	0	0	0	0	0	0
		0,2385	0,0934	0,0522	0,0677	-0,0001	0	0	0	0	0	0	0
		0,241	0,1013	0,0539	0,0695	-0,0001	0	0	0	0	0	0	0
00:52:30	27.mai	0,1565	0,0786	0,0368	0,2131	0	0	0	0	0	0	0	0
		0,1746	0,0856	0,0392	0,2837	0	0	0	0	0	0	0	0
		0,197	0,0785	0,0384	0,3052	0	0	0	0	0	0	0	0
		0,1666	0,1177	0,0434	0,2991	0	0	0	0	0	0	0	0
		0,3267	0,1086	0,0557	0,3137	0	0	0	0	0	0	0	0
		0,2982	0,1092	0,0553	0,3239	0	0	0	0	0	0	0	0
		0,2406	0,0934	0,0523	0,0694	-0,0001	0	0	0	0	0	0	0
		0,2436	0,1018	0,0539	0,0681	-0,0001	0	0	0	0	0	0	0
00:53:00	27.mai	0,1574	0,0787	0,0367	0,2145	0	0	0	0	0	0	0	0
		0,1747	0,0877	0,0392	0,2865	-0,0001	0	0	0	0	0	0	0
		0,2248	0,0777	0,0385	0,3083	0	0	0	0	0	0	0	0
		0,1677	0,1186	0,0433	0,3021	0	0	0	0	0	0	0	0
		0,3293	0,1091	0,0556	0,3166	0	0	0	0	0	0	0	0
		0,3007	0,11	0,0553	0,3261	0	0	0	0	0	0	0	0
		0,2427	0,0941	0,0523	0,0684	-0,0001	0	0	0	0	0	0	0
		0,2458	0,1024	0,0538	0,0693	-0,0001	0	0	0	0	0	0	0
00:53:30	27.mai	0,1587	0,0792	0,0364	0,2162	0	0	0	0	0	0,0001	0	0
		0,1769	0,0873	0,039	0,2885	-0,0001	0	0	0	0	0	0	0
		0,1851	0,0783	0,0386	0,3107	0	0	0	0	0	0	0	0
		0,169	0,1192	0,0432	0,3045	0	0	0	0	0	0	0	0
		0,3323	0,1098	0,0557	0,3193	0	0	0	0	0	0	0	0
		0,3033	0,122	0,0553	0,3291	-0,0001	0	0	0	0	0	0	0
		0,2446	0,0944	0,0524	0,0684	-0,0001	0	0	0	0	0	0	0
		0,2478	0,1032	0,0539	0,0701	-0,0001	0	0	0	0	0	0	0
00:54:00	27.mai	0,16	0,0798	0,0363	0,2222	0	0	0	0	0	0	0	0,0001
		0,1784	0,0862	0,0389	0,2911	-0,0001	0	0	0	0	0	0	0
		0,2139	0,0825	0,0387	0,3136	-0,0001	0	0,0001	0	0	0	0	0
		0,1705	0,12	0,0432	0,3071	-0,0001	0	0	0	0	0	0	0
		0,3358	0,1105	0,056	0,3222	0	0	0	0	0	0	0	0
		0,3062	0,1104	0,0554	0,3333	0	0	0	0	0	0	0	0
		0,2482	0,0946	0,0525	0,069	-0,0001	0	0	0	0	0	0	0
		0,2495	0,1036	0,054	0,0699	-0,0001	0	0	0	0	0	0	0
00:54:30	27.mai	0,1612	0,0796	0,0359	0,2231	0	0	0	0	0	0	0	0
		0,1795	0,0886	0,0388	0,2923	-0,0001	0	0	0	0	0	0	0
		0,2388	0,0835	0,0391	0,3162	0	0	0	0	0	0	0	0
		0,1718	0,1208	0,0432	0,3098	-0,0001	0	0	0	0	0	0	0
		0,3387	0,111	0,0558	0,3248	0	0	0	0	0	0	0	0
		0,3091	0,111	0,0554	0,3357	0	0	0	0	0	0	0	0
		0,2489	0,0954	0,0525	0,0692	-0,0001	0	0	0	0	0	0	0
		0,2515	0,1042	0,0539	0,0701	0	0	0	0	0	0	0	0
00:55:00	27.mai	0,1622	0,0803	0,0359	0,2209	0	0	0	0	0	0	0	0
		0,1806	0,0873	0,0387	0,2962	0	0	0	0	0	0	0	0
		0,2373	0,0792	0,0391	0,3192	0	0	0	0	0	0	0	0
		0,1729	0,1215	0,0432	0,3124	0	0	0	0	0	0	0	0
		0,3414	0,1117	0,056	0,3278	0	0	0	0	0	0	0	0
		0,3115	0,1117	0,0554	0,3393	0	0	0	0	0	0	0	0
		0,2509	0,0963	0,0526	0,0692	0	0	0	0	0	0	0	0
		0,2538	0,1046	0,054	0,0714	-0,0001	0	0	0	0	0	0	0
00:55:30	27.mai	0,1637	0,0804	0,0357	0,2228	0	0,0001	0	0,0001	0	0	0	0
		0,1822	0,0885	0,0386	0,2988	-0,0001	0,0001	0	0	0	0	0	0
		0,2071	0,0841	0,0396	0,3219	0	0	0	0	0	0	0	0
		0,1745	0,1223	0,0432	0,3151	0	0	0	0	0	0	0	0
		0,345	0,1124	0,0559	0,3306	0	0	0	0	0	0	0	0
		0,3147	0,1131	0,0554	0,344	0	0	0	0	0	0	0	0
		0,2533	0,0959	0,0526	0,0701	-0,0001	0	0	0	0	0	0	0
		0,2561	0,1049	0,0539	0,0712	-0,0001	0	0	0	0	0	0	0
00:56:00	27.mai	0,1649	0,081	0,0354	0,2253	0	0	0	0	0	0	0	0
		0,1839	0,0876	0,0385	0,3011	-0,0001	0	0	0	0	0	0	0
		0,2271	0,08	0,0397	0,3247	0	0	0	0	0	0	0	0
		0,1759	0,1233	0,0432	0,3178	0	0	0	0	0	0	0	0
		0,3479	0,1131	0,056	0,3333	0	0	0	0	0	0	0	0
		0,3171	0,1136	0,0554	0,3462	0	0	0	0	0	0	0	0
		0,2552	0,0964	0,0527	0,0699	-0,0001	0	0	0	0	0	0	0
		0,2578	0,1057	0,0539	0,0717	-0,0001	0	0	0	0	0	0	0
00:56:30	27.mai	0,1659	0,0812	0,0353	0,2281	0	0	0	0	0	0	0	0
		0,1837	0,0882	0,0384	0,3035	0	0	0	0	0	0	0	0
		0,1781	0,08	0,0402	0,3273	-0,0001	0	0	0	0	0	0	0
		0,177	0,1238	0,0434	0,3203	0	0	0	0	0	0	0	0
		0,3501	0,1136	0,056	0,3364	0	0	0	0	0	0	0	0
		0,3197	0,1136	0,0554	0,3512	0	0	0	0	0	0	0	0
		0,2573	0,0972	0,0527	0,0702	-0,0001	0	0	0	0	0	0	0
		0,2604	0,1064	0,054	0,0721	-0,0001	0	0	0	0	0	0	0
00:57:00	27.mai	0,1672	0,0817	0,0352	0,2269	0	0	0,0001	0	0	0	0	0
		0,1864	0,0893	0,0383	0,3064	0	0	0	0	0	0	0	0
		0,2223	0,0841	0,0405	0,3305	0	0	0	0	0	0	0	0
		0,1782	0,1247	0,0434	0,3233	0	0	0	0	0	0	0	0
		0,3535	0,1143	0,0561	0,3396	0	0	0	0	0	0	0	0
		0,3224	0,1141	0,0554	0,3526	0	0	0	0	0	0	0	0
		0,2592	0,0978	0,0528	0,0709	-0,0001	0	0	0	0	0	0	0
		0,2622	0,1069	0,0539	0,0721	-0,0001	0	0	0	0	0	0	0
00:57:30	27.mai	0,1685	0,0819	0,0349	0,2287	0	0,0001	0	0	0	0	0	0,0001
		0,1874	0,0887	0,0382	0,3089	-0,0001	0	0	0	0	0,0001	0	0,0001
		0,2008	0,0808	0,041	0,3331	0	0	0	0,0001	0	0	0	0,0001
		0,1797	0,1254	0,0435	0,3259	0	0	0	0	0	0	0	0
		0,3571	0,1151	0,056	0,3422	0	0	0	0	0	0	0	0
		0,3253	0,1153	0,0554	0,3536	0	0	0	0	0	0	0	0
		0,2634	0,0978	0,0528	0,0714	0	0	0	0	0	0	0	0
		0,2648	0,1073	0,0539	0,0723	-0,0001	0	0	0	0	0	0	0
00:58:00	27.mai	0,1696	0,0818	0,0348	0,2304	0	0	0	0	0	0	0,0001	0
		0,1892	0,0911	0,0382	0,3114	0	0	0	0	0	0	0,0001	0
		0,1813	0,0816	0,0413	0,3358	0	0	0	0	0	0	0	0
		0,181	0,1262	0,0436	0,3284	0	0	0	0	0	0	0	0
		0,3598	0,1157	0,0561	0,3449	0	0	0	0	0	0	0	0
		0,3283	0,1154	0,0555	0,355	0	0	0	0	0	0	0	0
		0,2634	0,0984	0,0529	0,0721	0	0	0	0	0	0	0	0
		0,2661	0,1081	0,054	0,0723	-0,0001	0	0	0	0	0	0	0
00:58:30	27.mai	0,1706	0,0825	0,0347	0,2325	0	0	0	0,0001	0	0	0	0
		0,1889	0,0896	0,0381	0,3139	-0,0001	0	0	0	0	0	0	0
		0,2214	0,087	0,0416	0,3388	0	0	0	0	0	0	0	0
		0,1822	0,127	0,0437	0,3315	0	0	0	0	0	0	0	0
		0,363	0,1164	0,0555	0,3481	0	0	0	0	0	0	0	0
		0,3308	0,1168	0,0555	0,3614	0	0	0	0	0	0	0	0
		0,2676	0,0987	0,0529	0,0715	-0,0001	0	0	0	0	0	0	0
		0,268	0,1084	0,0537	0,0732	-0,0001	0	0	0	0	0	0	0
00:59:00	27.mai	0,172	0,0828	0,0345	0,2332	0	0	0	0	0	0	0	0
		0,1912	0,0897	0,038	0,3166	0	0	0	0	0	0	0	0
		0,1759	0,0872	0,0419	0,3417	0	0	0	0	0	0	0	0
		0,1836	0,1277	0,0439	0,3342	0	0	0	0	0	0	0	0
		0,3655	0,117	0,0561	0,3512	0	0	0	0	0	0	0	0
		0,3335	0,1173	0,0555	0,3668	0	0	0	0	0	0	0	0
		0,2677	0,0997	0,0531	0,0713	0	0	0	0	0	0	0	0
		0,2754	0,1091	0,054	0,0733	-0,0001	0	0	0	0	0	0	0
00:59:30	27.mai	0,1733	0,083	0,0343	0,2354	0	0	0	0	0	0,0001	0,0001	0,0001
		0,1933	0,0911	0,038	0,3188	0	0	0	0	0	0	0,0001	0
		0,2369	0,0845	0,0422	0,3444	0	0	0	0	0	0	0	0
		0,1848	0,1285	0,0442	0,337	0	0	0	0	0	0	0	0
		0,3684	0,1176	0,0558	0,354	0	0	0	0	0	0	0	0
		0,3357	0,1176	0,0555	0,3709	0	0	0	0	0	0	0	0
		0,2737	0,1002	0,053	0,071	0	0	0	0	0	0	0	0
		0,2727	0,1096	0,0539	0,0736	-0,0001	0	0	0	0	0	0	0
01:00:00	27.mai	0,1746	0,0835	0,0343	0,237	0	0	0	0	0	0	0	0
		0,1947	0,0911	0,0379	0,3216	0	0	0	0	0	0	0	0
		0,2292	0,0827	0,0423	0,3472	0	0	0	0	0	0	0	0
		0,1862	0,1294	0,0442	0,3396	0	0	0	0	0	0	0	0
		0,3719	0,1185	0,0559	0,3572	0	0	0	0	0	0	0	0
		0,3388	0,1189	0,0555	0,3731	0	0	0	0	0	0	0	0
		0,272	0,1002	0,0531	0,0716	0	0	0	0	0	0	0	0
		0,2751	0,1101	0,0539	0,0739	-0,0001	0	0	0	0	0	0	0
		1	2	3	4	5	6	7	8	9	10	11	12
		2.12791e+16	0.62299	0.00182631	3.15195e+16	0	-0.000169354	-0.000283159	-5.20175e+11	-0.00037001	-0.000770567	-0.000197211	-9.34833e+11
		2.38573e+16	0.700249	-0.00146186	4.47989e+16	0	0	-0.000877842	-0.000310256	-0.000694389	0.000225102	-5.69029e+11	7.58705e+09
		2.39755e+16	0.636147	0.0116759	4.95956e+16	0	-7.80078e+11	0.000198714	-8.80639e+11	0	0	8.12898e+10	9.89026e+11
		2320671995664540	1.40535e+16	0.0743978	484497493564558	0	0	0	0	0	0	2.84514e+11	0
		5.32782e+16	1.20378e+16	0.329724	5.10048e+16	0	0	0	0	0	0	0	0
		4.78644e+16	1.14953e+16	0.260994	5.30505e+16	0	0	0	0	0	0	0	0
		3.71758e+16	0.904587	0.24015	0.420104	0	0	0	0	0	-7.72253e+11	1.89676e+10	0
		3.75422e+16	1.03215e+16	0.179104	0.453421	NoFit	-6.3677e+11	-0.000166605	0	0	-6.3677e+11	0	0
~End
Original Filename: 200916 DF171 gclc mb1 FOB CI assay; Date Last Saved: 16/09/2020 22:06:37

## Sheet: Figure 6 k-m
Figure 6k
Sample	Lymphocytes/Single Cells/live 19/FOB | Mean (BUV 395-A :: null)
Specimen_001_CTRL KO_FCCP_016.fcs	1741
Specimen_001_CTRL UNST WT_FCCP_015.fcs	1307
Specimen_001_CTRL UNST WT_013.fcs	2068
Specimen_001_CTRL WT FCCP_014.fcs	1014
Specimen_001_Tube_KO007_007.fcs	2869
Specimen_001_Tube_KO_008_008.fcs	2799
Specimen_001_Tube_KO_009_009.fcs	3163
Specimen_001_Tube_KO_010_010.fcs	3226
Specimen_001_Tube_KO_011_011.fcs	2852
Specimen_001_Tube_KO_012_012.fcs	2835
Specimen_001_Tube_001_001.fcs	2125
Specimen_001_Tube_002_002.fcs	2237
Specimen_001_Tube_003_003.fcs	2486
Specimen_001_Tube_004_004.fcs	2484
Specimen_001_Tube_005_005.fcs	2491
Specimen_001_Tube_006_006.fcs	2451
Mean	2384
SD	623
Figure 6l
##BLOCKS= 1
Plate:	Plate1	2020-03-01	PlateFormat	Kinetic	Absorbance	Raw	FALSE	481	28800	60
	Temperature(¡C)	1	2	3	4	5	6	7	8	9	10	11	12
00:00:00	2020-04-25	0.0999	0.0984	0.1067	0.1056	0.1084	0.1034	0.0735	0.075	0.0772	0.0761	0.0764	0.0732
		0.1021	0.0975	0.1086	0.1068	0.1067	0.0627	0.0745	0.0788	0.0755	0.0774	0.0785	0.0664
		0.0934	0.0947	0.0843	0.0883	0.0859	0.0873	0.0732	0.0751	0.0791	0.0756	0.0746	0.0716
		0.1205	0.1189	0.0901	0.0869	0.0858	0.0592	0.0793	0.0798	0.0758	0.0743	0.0749	0.0644
		0.143	0.1331	0.0971	0.0936	0.0898	0.0876	0.0833	0.0829	0.0707	0.0707	0.0691	0.0691
		0.1616	0.151	0.0959	0.088	0.0839	0.0586	0.0897	0.0886	0.0711	0.071	0.069	0.0643
		0.204	0.1777	0.0936	0.092	0.0888	0.0832	0.0941	0.0952	0.0709	0.0734	0.0683	0.0683
		0.2385	0.1976	0.0906	0.0945	0.0858	0.0594	0.0989	0.1037	0.071	0.0844	0.0735	0.0652
00:01:00	2020-04-25	0.1008	0.0962	0.1133	0.1127	0.1158	0.1115	0.0726	0.0734	0.0777	0.077	0.0765	0.0752
		0.1035	0.0975	0.1165	0.1133	0.1134	0.0633	0.0736	0.0781	0.0774	0.0781	0.0799	0.0663
		0.0938	0.0958	0.0894	0.0922	0.0902	0.0906	0.0723	0.0734	0.0792	0.0767	0.0744	0.0737
		0.1219	0.125	0.0938	0.0913	0.0905	0.0595	0.0807	0.0811	0.0774	0.0753	0.0759	0.0648
		0.1453	0.1391	0.0989	0.0948	0.0933	0.0928	0.0876	0.0859	0.0719	0.0719	0.0694	0.0689
		0.1671	0.1621	0.098	0.094	0.0934	0.0606	0.096	0.0939	0.0729	0.0719	0.0707	0.0649
		0.2098	0.1921	0.0954	0.0931	0.0917	0.0899	0.1023	0.101	0.0723	0.0707	0.0692	0.0704
		0.2469	0.2164	0.0955	0.0969	0.0944	0.0614	0.1169	0.114	0.0723	0.0845	0.074	0.065
00:02:00	2020-04-25	0.1039	0.0997	0.1192	0.1196	0.1217	0.1175	0.0724	0.0733	0.0782	0.0782	0.0776	0.0761
		0.1075	0.1001	0.1224	0.1192	0.1193	0.0647	0.0737	0.0786	0.0787	0.0791	0.0804	0.0672
		0.0974	0.0978	0.0924	0.0954	0.0932	0.0942	0.0725	0.0734	0.08	0.0775	0.0754	0.0743
		0.1306	0.1306	0.097	0.0948	0.0939	0.0596	0.0829	0.0831	0.0775	0.0765	0.0767	0.0651
		0.159	0.1482	0.1021	0.0993	0.0966	0.0971	0.0913	0.0901	0.0719	0.0716	0.069	0.0693
		0.1817	0.1735	0.1009	0.0974	0.097	0.0609	0.1043	0.1006	0.0728	0.0717	0.0708	0.0655
		0.2337	0.2078	0.0982	0.0959	0.0951	0.0935	0.1119	0.1101	0.0735	0.0711	0.0698	0.0712
		0.275	0.2388	0.0986	0.1002	0.0976	0.0621	0.1302	0.1268	0.0731	0.086	0.0747	0.0659
00:03:00	2020-04-25	0.1075	0.1051	0.1249	0.1252	0.1269	0.1236	0.0722	0.0743	0.0793	0.0792	0.0781	0.077
		0.1097	0.1032	0.1284	0.1249	0.1251	0.0657	0.074	0.0791	0.0792	0.0796	0.0836	0.0679
		0.1011	0.1009	0.0951	0.0982	0.0959	0.0965	0.0722	0.0742	0.0802	0.0779	0.0756	0.0749
		0.1378	0.1375	0.0997	0.0977	0.0969	0.0598	0.0851	0.0851	0.0782	0.0772	0.0773	0.0651
		0.1706	0.1588	0.1059	0.1049	0.1	0.1007	0.0959	0.0959	0.0719	0.0726	0.069	0.0697
		0.1948	0.1875	0.1047	0.1013	0.1007	0.0613	0.111	0.1081	0.0737	0.072	0.0718	0.0663
		0.2522	0.225	0.1013	0.099	0.0983	0.0969	0.1212	0.1196	0.0736	0.0715	0.0718	0.0726
		0.2979	0.2587	0.1017	0.1054	0.1013	0.0625	0.1433	0.1398	0.0741	0.0869	0.0754	0.067
00:04:00	2020-04-25	0.1105	0.1052	0.1304	0.1306	0.1317	0.1293	0.0733	0.0751	0.0801	0.0804	0.0796	0.078
		0.1124	0.107	0.134	0.1302	0.1301	0.0661	0.0749	0.0816	0.0799	0.0806	0.0822	0.0683
		0.1044	0.1049	0.0976	0.1005	0.0986	0.099	0.0731	0.0746	0.0811	0.0785	0.0764	0.0754
		0.1451	0.1451	0.1061	0.1008	0.0997	0.0604	0.0889	0.0886	0.0789	0.0782	0.0781	0.065
		0.1839	0.1714	0.1105	0.1114	0.1039	0.1041	0.1013	0.0999	0.0723	0.0734	0.0699	0.071
		0.211	0.2048	0.1094	0.1051	0.1045	0.0617	0.1211	0.1165	0.0743	0.0731	0.0725	0.0682
		0.2728	0.2461	0.1048	0.1027	0.1019	0.0996	0.1323	0.1306	0.075	0.0729	0.0725	0.0747
		0.324	0.2809	0.1056	0.107	0.1052	0.063	0.1568	0.1544	0.0752	0.0884	0.0776	0.0687
00:05:00	2020-04-25	0.1126	0.1074	0.136	0.1359	0.1364	0.1349	0.0743	0.0748	0.081	0.0815	0.0796	0.0791
		0.115	0.1098	0.1394	0.1352	0.1352	0.0666	0.0767	0.0822	0.0807	0.0813	0.0829	0.0687
		0.1067	0.1081	0.0997	0.1026	0.1006	0.1011	0.0736	0.0748	0.0818	0.079	0.0771	0.0759
		0.1515	0.1515	0.1043	0.1029	0.1021	0.0604	0.0932	0.0926	0.0794	0.0786	0.0783	0.0652
		0.1944	0.1822	0.1152	0.1168	0.108	0.1073	0.1077	0.1055	0.0733	0.0742	0.0705	0.0723
		0.2264	0.2188	0.1134	0.1085	0.1081	0.0622	0.1327	0.1256	0.0751	0.0743	0.0733	0.0693
		0.2933	0.2652	0.1082	0.1063	0.1058	0.1021	0.1436	0.1425	0.0762	0.0747	0.0729	0.0764
		0.348	0.3015	0.1091	0.1102	0.1091	0.0635	0.1703	0.1702	0.0766	0.09	0.079	0.0692
00:06:00	2020-04-25	0.1146	0.1093	0.1404	0.1413	0.141	0.1402	0.0763	0.0772	0.0816	0.0821	0.0808	0.0796
		0.1171	0.112	0.1446	0.1402	0.1402	0.067	0.0781	0.0837	0.0814	0.0823	0.0848	0.0689
		0.1084	0.1105	0.1019	0.1046	0.1026	0.1031	0.0751	0.0753	0.0823	0.0799	0.0774	0.0763
		0.1575	0.1575	0.1064	0.1051	0.1043	0.0604	0.0986	0.0983	0.0799	0.0792	0.0788	0.0651
		0.2037	0.1916	0.119	0.1227	0.1135	0.1105	0.1155	0.1134	0.0752	0.0763	0.0712	0.0746
		0.24	0.2321	0.1173	0.1123	0.1126	0.0631	0.144	0.1371	0.0773	0.0767	0.0751	0.0694
		0.312	0.2829	0.1116	0.1095	0.1095	0.1046	0.1569	0.1571	0.0781	0.0767	0.0749	0.0776
		0.3707	0.3216	0.1117	0.1129	0.1123	0.064	0.1842	0.1877	0.0785	0.0914	0.0812	0.0693
00:07:00	2020-04-25	0.1166	0.111	0.1453	0.1464	0.1453	0.1451	0.0776	0.0778	0.0826	0.0829	0.0813	0.0806
		0.1189	0.1143	0.1497	0.145	0.1453	0.0674	0.0795	0.0857	0.0824	0.0828	0.0851	0.069
		0.1118	0.1126	0.1038	0.1063	0.1043	0.1053	0.0774	0.0767	0.0831	0.0806	0.0782	0.0771
		0.1633	0.1632	0.1084	0.1073	0.1064	0.0604	0.1034	0.1031	0.0808	0.08	0.0797	0.0652
		0.2125	0.2004	0.1219	0.1291	0.1176	0.1134	0.1247	0.1228	0.0787	0.0787	0.0737	0.0765
		0.2529	0.2444	0.1202	0.1161	0.1173	0.0642	0.1537	0.1488	0.0793	0.0782	0.0773	0.0695
		0.33	0.2996	0.1142	0.1118	0.1121	0.1077	0.1708	0.1714	0.0793	0.0782	0.0767	0.0779
		0.3932	0.3414	0.1132	0.1147	0.1142	0.0644	0.198	0.2031	0.0799	0.092	0.0822	0.0693
00:08:00	2020-04-25	0.1186	0.1129	0.15	0.1515	0.1497	0.1501	0.0786	0.0792	0.0835	0.0843	0.0822	0.0817
		0.1211	0.1162	0.1546	0.1497	0.1503	0.0678	0.0801	0.0881	0.0835	0.0842	0.0857	0.0693
		0.1127	0.1145	0.1057	0.1081	0.1061	0.1067	0.0798	0.0793	0.0838	0.0816	0.0786	0.0775
		0.1693	0.1688	0.1102	0.1091	0.1082	0.0609	0.1072	0.1068	0.0813	0.0806	0.0804	0.0654
		0.2222	0.2095	0.1244	0.1347	0.1203	0.1167	0.1335	0.1321	0.0811	0.0811	0.0772	0.0778
		0.266	0.27	0.1225	0.1205	0.1207	0.0652	0.1622	0.1593	0.0804	0.0795	0.0792	0.0694
		0.3488	0.3162	0.1161	0.1134	0.1136	0.1104	0.1845	0.1848	0.0798	0.0791	0.078	0.0784
		0.4164	0.3606	0.1149	0.1165	0.1215	0.0651	0.2128	0.2168	0.0799	0.0924	0.0826	0.0693
00:09:00	2020-04-25	0.1207	0.1146	0.1547	0.1565	0.154	0.1551	0.079	0.0803	0.0846	0.0851	0.0831	0.0822
		0.1231	0.118	0.1597	0.1542	0.155	0.0679	0.0803	0.0893	0.0852	0.0847	0.0871	0.0696
		0.1149	0.1163	0.1074	0.1117	0.1076	0.1084	0.0808	0.081	0.085	0.0821	0.0793	0.0781
		0.1752	0.1744	0.1121	0.1108	0.11	0.0612	0.1107	0.1101	0.082	0.0813	0.0811	0.0662
		0.2318	0.2182	0.1268	0.1394	0.1226	0.1203	0.1403	0.1401	0.0857	0.0818	0.079	0.0781
		0.279	0.2704	0.1249	0.1237	0.1232	0.0655	0.1707	0.168	0.0809	0.0798	0.0801	0.0692
		0.3677	0.3328	0.1179	0.1152	0.1154	0.1119	0.1956	0.196	0.0801	0.079	0.0787	0.0785
		0.4394	0.3804	0.1168	0.1183	0.1174	0.0658	0.2275	0.2301	0.0802	0.0923	0.0828	0.0693
00:10:00	2020-04-25	0.1226	0.1163	0.16	0.1615	0.1583	0.16	0.0792	0.0806	0.0856	0.086	0.0841	0.0834
		0.1254	0.12	0.1647	0.1588	0.1595	0.0683	0.0805	0.0901	0.0855	0.0858	0.0883	0.0697
		0.1171	0.1182	0.1098	0.1113	0.1094	0.1101	0.0813	0.0816	0.0853	0.0829	0.0798	0.0789
		0.1811	0.1802	0.1139	0.1125	0.1119	0.0614	0.1135	0.1129	0.0834	0.0819	0.0817	0.066
		0.2415	0.2273	0.129	0.1412	0.1247	0.1243	0.1467	0.1462	0.0812	0.0819	0.08	0.0784
		0.2921	0.2817	0.1274	0.1258	0.1252	0.0657	0.1789	0.1765	0.0812	0.08	0.0804	0.0692
		0.3863	0.3493	0.1196	0.117	0.1171	0.1142	0.2063	0.2071	0.0804	0.0794	0.079	0.0788
		0.4631	0.4009	0.1184	0.1201	0.1197	0.0665	0.2419	0.2436	0.0806	0.0926	0.0837	0.0692
00:11:00	2020-04-25	0.1247	0.1178	0.1639	0.1664	0.1625	0.1648	0.0795	0.0806	0.0865	0.0871	0.0849	0.0841
		0.1271	0.1218	0.1696	0.1635	0.1641	0.0686	0.0808	0.091	0.0865	0.0863	0.0887	0.0697
		0.1193	0.12	0.1111	0.1131	0.1107	0.1116	0.0818	0.0822	0.0863	0.0835	0.0808	0.0794
		0.1871	0.186	0.1156	0.1142	0.1134	0.0614	0.1165	0.1161	0.0833	0.0825	0.0826	0.0656
		0.2513	0.237	0.1316	0.1445	0.1268	0.1285	0.1527	0.1525	0.0818	0.0823	0.0799	0.0786
		0.3054	0.2955	0.1295	0.1281	0.1275	0.0659	0.188	0.1853	0.0814	0.0805	0.0808	0.0692
		0.4054	0.3663	0.1212	0.1186	0.1187	0.1172	0.2174	0.2179	0.0805	0.0798	0.0793	0.079
		0.4869	0.421	0.1202	0.1219	0.1212	0.0669	0.2554	0.2573	0.081	0.0933	0.0834	0.0692
00:12:00	2020-04-25	0.1263	0.1196	0.1688	0.1711	0.1666	0.1696	0.0798	0.0811	0.0877	0.088	0.086	0.0857
		0.1289	0.1236	0.1746	0.1678	0.1687	0.0689	0.0816	0.0912	0.0873	0.0873	0.0896	0.0699
		0.1215	0.1217	0.1126	0.1144	0.1124	0.1131	0.0823	0.0823	0.0873	0.0841	0.0811	0.0799
		0.1931	0.1916	0.1172	0.1158	0.1151	0.0614	0.1199	0.1194	0.0844	0.0832	0.0831	0.0654
		0.261	0.2454	0.1336	0.146	0.129	0.1315	0.1588	0.1583	0.0829	0.0824	0.0806	0.079
		0.3189	0.3069	0.1318	0.1302	0.1299	0.0662	0.1972	0.194	0.0818	0.0806	0.0821	0.0692
		0.4247	0.3834	0.1236	0.1202	0.1204	0.1198	0.2286	0.2295	0.0813	0.0803	0.0799	0.0795
		0.5106	0.4416	0.1219	0.1237	0.1228	0.0671	0.2693	0.2713	0.0813	0.0936	0.0839	0.0692
00:13:00	2020-04-25	0.128	0.1212	0.1731	0.1759	0.1709	0.1744	0.0801	0.081	0.0884	0.0889	0.0867	0.0859
		0.1314	0.1255	0.1792	0.1725	0.1732	0.0696	0.0818	0.0914	0.088	0.0882	0.0905	0.0701
		0.1231	0.1234	0.1144	0.1159	0.1138	0.1147	0.0827	0.0827	0.0878	0.085	0.0818	0.0807
		0.1991	0.1972	0.1189	0.1174	0.1168	0.0614	0.1232	0.1226	0.0849	0.084	0.0837	0.0656
		0.2709	0.2549	0.1361	0.1482	0.1313	0.1339	0.165	0.1642	0.0825	0.0823	0.0809	0.0797
		0.3322	0.3199	0.134	0.1319	0.1321	0.0665	0.2062	0.2028	0.0821	0.081	0.082	0.0694
		0.4439	0.4004	0.1246	0.1218	0.122	0.1227	0.2395	0.2405	0.0822	0.0802	0.0805	0.0795
		0.5345	0.4626	0.1237	0.1255	0.1246	0.0673	0.2814	0.2848	0.0815	0.0939	0.0841	0.0693
00:14:00	2020-04-25	0.1299	0.1226	0.1777	0.1805	0.1749	0.1791	0.0806	0.0813	0.0895	0.0899	0.0876	0.0868
		0.1324	0.1272	0.1839	0.1768	0.1778	0.0699	0.0823	0.091	0.0891	0.0893	0.0914	0.0702
		0.1251	0.1252	0.1156	0.1173	0.1154	0.1162	0.0834	0.0831	0.0886	0.0857	0.0827	0.0811
		0.2047	0.2029	0.1205	0.119	0.1184	0.0615	0.1266	0.1261	0.0858	0.0851	0.0844	0.0657
		0.2803	0.2637	0.1382	0.1508	0.1333	0.1362	0.1711	0.1702	0.0827	0.0826	0.0813	0.0798
		0.3452	0.3333	0.1363	0.1342	0.1343	0.0667	0.2151	0.212	0.0825	0.0813	0.0818	0.0692
		0.515	0.4176	0.1264	0.1234	0.1237	0.1241	0.2509	0.2519	0.0817	0.0807	0.0806	0.08
		0.5582	0.4834	0.1252	0.1269	0.1263	0.0676	0.2952	0.2986	0.082	0.0941	0.0846	0.0694
00:15:00	2020-04-25	0.1314	0.1241	0.1823	0.1856	0.1791	0.1839	0.081	0.0817	0.0906	0.091	0.0886	0.0876
		0.1343	0.1289	0.189	0.1817	0.1822	0.0701	0.0831	0.0905	0.0902	0.0905	0.0929	0.0703
		0.1267	0.1268	0.1171	0.1187	0.1168	0.1175	0.0836	0.0836	0.0897	0.0864	0.0829	0.0818
		0.2104	0.2084	0.1221	0.1206	0.12	0.0615	0.1302	0.1295	0.0867	0.0856	0.0851	0.0657
		0.2901	0.273	0.1406	0.1532	0.1354	0.1384	0.1777	0.1766	0.0829	0.0827	0.0817	0.0803
		0.3584	0.3454	0.1385	0.1388	0.1366	0.0671	0.2243	0.221	0.0833	0.0817	0.0823	0.0694
		0.4814	0.4347	0.128	0.1251	0.1254	0.1256	0.262	0.2633	0.0822	0.0811	0.0815	0.0803
		0.5821	0.5038	0.127	0.1286	0.128	0.0679	0.3093	0.3125	0.0825	0.0945	0.0849	0.0694
00:16:00	2020-04-25	0.1329	0.1256	0.1866	0.1896	0.1831	0.1886	0.0812	0.0821	0.0914	0.0919	0.0894	0.0883
		0.1358	0.1312	0.1934	0.1855	0.1867	0.0705	0.083	0.089	0.091	0.0909	0.0935	0.0707
		0.1285	0.1284	0.1186	0.1202	0.118	0.119	0.084	0.084	0.0902	0.0871	0.0837	0.0823
		0.2162	0.2141	0.1235	0.122	0.1214	0.0615	0.1336	0.133	0.0874	0.0862	0.086	0.0656
		0.2996	0.282	0.1427	0.1562	0.1375	0.1406	0.184	0.183	0.0834	0.0864	0.0822	0.0804
		0.3723	0.358	0.141	0.1384	0.1389	0.0674	0.2333	0.2303	0.0837	0.0825	0.083	0.0694
		0.5007	0.4516	0.1298	0.1267	0.127	0.1271	0.2734	0.2748	0.0825	0.0814	0.0815	0.0807
		0.6055	0.5242	0.1285	0.13	0.1295	0.0682	0.323	0.3266	0.0828	0.0948	0.0854	0.0694
00:17:00	2020-04-25	0.1345	0.1271	0.1911	0.1941	0.1871	0.1931	0.0818	0.0826	0.0922	0.0929	0.0905	0.0893
		0.1378	0.1327	0.198	0.1901	0.191	0.0707	0.0837	0.0886	0.0917	0.0918	0.0941	0.0707
		0.1302	0.13	0.1198	0.1214	0.1194	0.1204	0.0845	0.0844	0.0912	0.0878	0.0844	0.0831
		0.2219	0.2203	0.125	0.1236	0.1229	0.0615	0.1372	0.1367	0.0881	0.088	0.0867	0.0656
		0.3091	0.2909	0.1485	0.1599	0.1395	0.1427	0.1904	0.1893	0.0837	0.0859	0.0826	0.0809
		0.3849	0.3706	0.1431	0.1406	0.1413	0.0677	0.2425	0.2393	0.0841	0.0828	0.0832	0.0696
		0.5262	0.4686	0.1313	0.1284	0.1285	0.1287	0.2847	0.2865	0.083	0.0819	0.0822	0.0814
		0.6292	0.5446	0.1301	0.1317	0.132	0.0685	0.3366	0.34	0.0833	0.0948	0.0856	0.0695
00:18:00	2020-04-25	0.1362	0.1285	0.1954	0.1988	0.1912	0.1977	0.0823	0.0831	0.0933	0.0937	0.0912	0.0902
		0.1393	0.1345	0.2027	0.1943	0.1953	0.0709	0.0841	0.0885	0.0926	0.0931	0.0949	0.0708
		0.1318	0.1366	0.1213	0.1243	0.121	0.1217	0.0849	0.0849	0.0917	0.0887	0.0846	0.0836
		0.2275	0.2253	0.1265	0.1251	0.1244	0.0615	0.1404	0.1399	0.0889	0.0879	0.0876	0.0656
		0.3186	0.2999	0.1469	0.1621	0.1416	0.1448	0.1967	0.1957	0.0845	0.0865	0.0831	0.0815
		0.3977	0.3833	0.1452	0.1429	0.1433	0.068	0.2518	0.2484	0.0844	0.083	0.0838	0.0697
		0.5482	0.4856	0.1328	0.1297	0.13	0.1301	0.2962	0.2978	0.0833	0.0824	0.0821	0.0818
		0.6527	0.5651	0.132	0.1332	0.1327	0.0688	0.3502	0.354	0.0838	0.0958	0.0864	0.0695
00:19:00	2020-04-25	0.1376	0.1303	0.1998	0.2033	0.195	0.2021	0.0824	0.0835	0.0942	0.0946	0.0924	0.0911
		0.1408	0.1362	0.2072	0.1986	0.1996	0.0713	0.0843	0.0882	0.0937	0.094	0.0958	0.0709
		0.1334	0.133	0.1227	0.1241	0.1221	0.123	0.0855	0.0854	0.0928	0.0897	0.0852	0.0842
		0.2332	0.2308	0.1279	0.1264	0.1258	0.0616	0.144	0.1438	0.0898	0.0885	0.0881	0.0657
		0.328	0.3088	0.149	0.1621	0.1435	0.1469	0.2035	0.2022	0.0859	0.085	0.0832	0.082
		0.4107	0.4048	0.1474	0.1449	0.1455	0.0684	0.261	0.2579	0.0847	0.0836	0.0841	0.0696
		0.557	0.5031	0.1343	0.1315	0.1314	0.1316	0.3074	0.3092	0.0838	0.0829	0.0825	0.082
		0.6762	0.5853	0.1333	0.135	0.1343	0.0691	0.3699	0.3678	0.0841	0.0967	0.0866	0.0697
00:20:00	2020-04-25	0.1389	0.1313	0.2041	0.2078	0.199	0.2066	0.083	0.0837	0.0952	0.0956	0.0933	0.0922
		0.1424	0.1377	0.2118	0.2029	0.2038	0.0714	0.0848	0.0881	0.0948	0.0948	0.0969	0.071
		0.1349	0.1345	0.124	0.1255	0.1234	0.1243	0.0861	0.0859	0.0934	0.0903	0.0861	0.0848
		0.2387	0.2362	0.1294	0.1279	0.1273	0.0617	0.1475	0.147	0.0904	0.0896	0.0893	0.0658
		0.3373	0.3176	0.1511	0.1593	0.1456	0.1491	0.2096	0.2088	0.085	0.0864	0.0837	0.0822
		0.4238	0.4095	0.1495	0.1471	0.1475	0.0687	0.2699	0.2668	0.0853	0.0841	0.0843	0.0697
		0.5758	0.5196	0.136	0.1328	0.1329	0.1332	0.3187	0.3208	0.0842	0.0831	0.0831	0.0824
		0.6996	0.6055	0.1348	0.1363	0.1362	0.0694	0.3783	0.3817	0.0843	0.0966	0.0871	0.0697
00:21:00	2020-04-25	0.1405	0.1326	0.2086	0.2121	0.2029	0.2112	0.0833	0.084	0.0964	0.0966	0.0943	0.093
		0.144	0.1395	0.2164	0.2072	0.2082	0.0717	0.0852	0.0882	0.0956	0.0956	0.0977	0.0713
		0.1364	0.136	0.1253	0.1267	0.1247	0.1261	0.0865	0.0864	0.0941	0.0911	0.0869	0.0856
		0.2444	0.2417	0.1308	0.129	0.1287	0.0618	0.1511	0.1505	0.0911	0.0899	0.0896	0.0657
		0.3466	0.3267	0.1533	0.1537	0.1475	0.1511	0.2161	0.2152	0.0854	0.088	0.0841	0.0826
		0.4367	0.4208	0.1516	0.149	0.1497	0.0689	0.2791	0.2759	0.0857	0.0844	0.0849	0.0698
		0.5941	0.5362	0.1375	0.1341	0.1342	0.1347	0.33	0.3322	0.0846	0.0836	0.0833	0.0828
		0.7231	0.6254	0.1363	0.1376	0.1373	0.0697	0.3919	0.3954	0.0851	0.0962	0.0875	0.0698
00:22:00	2020-04-25	0.1421	0.1343	0.213	0.2166	0.2067	0.2156	0.0836	0.0846	0.097	0.0976	0.095	0.094
		0.1456	0.1408	0.2208	0.2114	0.2123	0.072	0.0861	0.0889	0.0967	0.0969	0.0988	0.0728
		0.1379	0.1379	0.1267	0.128	0.126	0.127	0.087	0.0868	0.0951	0.0919	0.0868	0.086
		0.2498	0.2472	0.1324	0.1305	0.1301	0.0619	0.1546	0.154	0.0918	0.0908	0.0903	0.0658
		0.3559	0.3353	0.1554	0.1535	0.1495	0.1535	0.2224	0.2216	0.0861	0.0898	0.0845	0.0831
		0.4493	0.4333	0.1535	0.1511	0.1518	0.0692	0.2882	0.285	0.0859	0.0849	0.0853	0.07
		0.6127	0.5529	0.1389	0.1356	0.1355	0.1362	0.3414	0.3437	0.085	0.0839	0.0838	0.0832
		0.746	0.6457	0.138	0.1392	0.1387	0.07	0.4057	0.4092	0.0854	0.0973	0.0878	0.0699
00:23:00	2020-04-25	0.1434	0.1352	0.2172	0.2211	0.2105	0.2199	0.0839	0.0849	0.098	0.0985	0.0958	0.095
		0.147	0.1421	0.2252	0.2159	0.2167	0.0721	0.0861	0.0891	0.0976	0.0974	0.0997	0.0756
		0.1396	0.1387	0.128	0.1292	0.1272	0.128	0.0879	0.0873	0.0957	0.0922	0.0874	0.0868
		0.2553	0.2525	0.1335	0.1318	0.1315	0.062	0.1581	0.1574	0.0924	0.0916	0.0908	0.0659
		0.3652	0.3441	0.1573	0.1556	0.1515	0.1552	0.229	0.228	0.0864	0.0915	0.0849	0.0839
		0.4621	0.4456	0.1557	0.1533	0.1538	0.0696	0.2984	0.2943	0.0865	0.0856	0.0857	0.0699
		0.6311	0.5695	0.1406	0.137	0.1369	0.1376	0.3526	0.3552	0.0854	0.0845	0.0842	0.0836
		0.7693	0.6657	0.1394	0.1406	0.14	0.0703	0.4197	0.4232	0.0857	0.0976	0.0883	0.07
00:24:00	2020-04-25	0.1446	0.1365	0.2213	0.2255	0.2143	0.2243	0.0842	0.085	0.099	0.0993	0.0966	0.0959
		0.1486	0.144	0.2297	0.2208	0.2208	0.0724	0.0867	0.0896	0.0988	0.0985	0.1005	0.0757
		0.141	0.1403	0.1303	0.1304	0.1284	0.1292	0.0881	0.088	0.0964	0.0935	0.0883	0.0874
		0.2608	0.2578	0.135	0.133	0.1328	0.0621	0.1616	0.1609	0.0934	0.0924	0.0916	0.0661
		0.3743	0.3532	0.1593	0.1575	0.1536	0.1572	0.2353	0.2344	0.0868	0.0925	0.0852	0.084
		0.4748	0.4577	0.1576	0.155	0.1558	0.0699	0.3064	0.3035	0.0873	0.0857	0.0861	0.0699
		0.6497	0.5861	0.1418	0.1385	0.1382	0.139	0.3639	0.3666	0.0858	0.0847	0.0845	0.0839
		0.7928	0.6856	0.1407	0.1419	0.1415	0.0706	0.4343	0.437	0.086	0.098	0.089	0.0699
00:25:00	2020-04-25	0.146	0.1377	0.2256	0.2297	0.2182	0.2287	0.0849	0.0855	0.1	0.1004	0.0978	0.0969
		0.1501	0.1454	0.2342	0.2252	0.2251	0.0726	0.087	0.09	0.0998	0.1001	0.1017	0.0721
		0.1424	0.1415	0.1302	0.1316	0.1295	0.1304	0.0887	0.0884	0.0977	0.094	0.089	0.0881
		0.2663	0.2633	0.1363	0.1343	0.134	0.0621	0.1649	0.1643	0.094	0.0933	0.0927	0.0658
		0.3835	0.3615	0.1614	0.1595	0.1551	0.1592	0.2421	0.2409	0.0872	0.0935	0.0861	0.0846
		0.4876	0.4702	0.1596	0.157	0.1578	0.0702	0.3155	0.3126	0.0871	0.086	0.0863	0.0701
		0.6677	0.6024	0.1431	0.1396	0.1397	0.1404	0.375	0.3778	0.0862	0.0851	0.0849	0.0844
		0.8151	0.7054	0.1421	0.1432	0.143	0.0709	0.4478	0.4507	0.0863	0.0979	0.0891	0.07
00:26:00	2020-04-25	0.1473	0.1392	0.2297	0.2342	0.222	0.233	0.0853	0.0858	0.1008	0.1012	0.0986	0.0984
		0.1515	0.1465	0.2386	0.2294	0.2293	0.0728	0.0875	0.0905	0.1006	0.1004	0.1023	0.0725
		0.1437	0.143	0.1314	0.1327	0.1306	0.1317	0.0891	0.0888	0.0979	0.0948	0.0893	0.0883
		0.2717	0.2685	0.1374	0.1355	0.1354	0.0623	0.1685	0.1679	0.095	0.0937	0.0928	0.0661
		0.3926	0.3702	0.1633	0.1613	0.1569	0.1612	0.2483	0.2473	0.0877	0.0946	0.0861	0.0847
		0.5	0.4822	0.1616	0.159	0.1597	0.0704	0.3246	0.3215	0.0877	0.0865	0.087	0.0703
		0.6861	0.6187	0.1445	0.1411	0.1408	0.1417	0.3863	0.3893	0.0866	0.0855	0.0853	0.0847
		0.838	0.7249	0.1434	0.1445	0.1442	0.0712	0.4611	0.4638	0.0868	0.0982	0.0895	0.07
00:27:00	2020-04-25	0.1486	0.1403	0.234	0.2386	0.2258	0.2371	0.0854	0.0861	0.1023	0.1022	0.0992	0.0987
		0.153	0.1477	0.243	0.2338	0.2335	0.073	0.0881	0.0907	0.1013	0.1018	0.1031	0.0763
		0.1451	0.1442	0.1326	0.1339	0.1318	0.1328	0.0895	0.0894	0.0991	0.0954	0.0902	0.0892
		0.277	0.2737	0.1388	0.1369	0.1365	0.0624	0.172	0.1716	0.0958	0.0947	0.0937	0.066
		0.4016	0.3787	0.1651	0.1634	0.1588	0.1632	0.2546	0.2537	0.088	0.0948	0.0864	0.0853
		0.5126	0.4944	0.1635	0.1609	0.1615	0.0708	0.3338	0.3309	0.0883	0.0868	0.0873	0.0702
		0.704	0.6352	0.1459	0.1424	0.1422	0.1434	0.3975	0.4007	0.087	0.0861	0.0857	0.0851
		0.8608	0.7448	0.1449	0.1459	0.1456	0.0715	0.4748	0.4777	0.0873	0.0992	0.0899	0.0701
00:28:00	2020-04-25	0.1499	0.1416	0.2381	0.2427	0.2295	0.2415	0.0858	0.0871	0.1029	0.103	0.1	0.0998
		0.1546	0.1491	0.2473	0.2379	0.2377	0.0732	0.0884	0.0911	0.1023	0.1021	0.1042	0.0801
		0.1465	0.1457	0.1339	0.135	0.133	0.134	0.09	0.0898	0.0995	0.0961	0.0905	0.09
		0.2823	0.2789	0.1401	0.1382	0.1377	0.0625	0.1755	0.1754	0.0964	0.0954	0.0941	0.0658
		0.4108	0.3873	0.1671	0.1653	0.1606	0.1652	0.2612	0.2605	0.0883	0.0958	0.0871	0.0859
		0.5255	0.5067	0.1656	0.1629	0.1635	0.0711	0.3429	0.3399	0.089	0.0873	0.0877	0.0703
		0.7221	0.6514	0.1476	0.1437	0.1434	0.1444	0.4088	0.4126	0.0874	0.0863	0.0863	0.0857
		0.8834	0.7644	0.1461	0.1473	0.1468	0.0718	0.4884	0.4906	0.0876	0.0992	0.0902	0.0704
00:29:00	2020-04-25	0.1512	0.1428	0.2422	0.2469	0.2332	0.2458	0.0865	0.0869	0.1038	0.1042	0.1009	0.1007
		0.1558	0.1505	0.2518	0.2423	0.2419	0.0735	0.0888	0.0924	0.1033	0.103	0.1052	0.0812
		0.1479	0.1469	0.1349	0.1365	0.1341	0.1352	0.0905	0.0902	0.1006	0.0969	0.0915	0.0903
		0.2876	0.2841	0.1412	0.1394	0.139	0.0627	0.1794	0.1783	0.0971	0.0959	0.095	0.0661
		0.4197	0.3958	0.169	0.1671	0.1623	0.1671	0.2673	0.2665	0.0888	0.0963	0.0875	0.0861
		0.5378	0.5185	0.1674	0.1647	0.1654	0.0714	0.3518	0.349	0.0894	0.0879	0.0882	0.0704
		0.74	0.6678	0.1486	0.1449	0.1448	0.1461	0.42	0.4233	0.0879	0.0869	0.0868	0.086
		0.9059	0.784	0.1475	0.1486	0.1482	0.0721	0.502	0.5043	0.0881	0.1002	0.0907	0.0702
00:30:00	2020-04-25	0.1524	0.144	0.2465	0.2511	0.2371	0.25	0.0865	0.0874	0.1046	0.105	0.1019	0.1018
		0.1572	0.152	0.2561	0.2465	0.246	0.0738	0.0892	0.0921	0.1043	0.1045	0.1058	0.0824
		0.1492	0.1482	0.136	0.1373	0.1351	0.1363	0.0909	0.091	0.101	0.0977	0.0918	0.0911
		0.2932	0.2894	0.1426	0.1406	0.1404	0.0631	0.1826	0.182	0.0979	0.0969	0.0957	0.0663
		0.4286	0.4044	0.1714	0.1691	0.1641	0.1689	0.2737	0.273	0.0894	0.0967	0.0878	0.0866
		0.5503	0.5309	0.1692	0.1665	0.1674	0.0717	0.3611	0.358	0.0901	0.0881	0.0885	0.0705
		0.7618	0.6837	0.1499	0.1461	0.1458	0.147	0.4309	0.4346	0.0886	0.0871	0.0869	0.0864
		0.9285	0.8032	0.1488	0.1498	0.1494	0.0724	0.5155	0.5176	0.0887	0.1	0.0909	0.0703
00:31:00	2020-04-25	0.1537	0.1453	0.2503	0.2555	0.2408	0.2543	0.0869	0.0879	0.1055	0.1059	0.1028	0.1026
		0.1588	0.153	0.2604	0.2504	0.2503	0.0739	0.0896	0.0926	0.1052	0.105	0.1068	0.0839
		0.1506	0.1496	0.1371	0.1386	0.1362	0.1374	0.0915	0.0917	0.102	0.0984	0.0924	0.0916
		0.2982	0.2945	0.1436	0.1418	0.1417	0.0632	0.1861	0.1853	0.0987	0.0977	0.0964	0.066
		0.4375	0.4128	0.1729	0.1709	0.1664	0.1709	0.2804	0.2792	0.0896	0.097	0.0886	0.087
		0.5627	0.5428	0.1711	0.1683	0.1692	0.0719	0.3697	0.3671	0.0903	0.0887	0.0888	0.0705
		0.7758	0.6998	0.1512	0.1474	0.1472	0.1483	0.4422	0.4458	0.0887	0.0875	0.0873	0.0872
		0.951	0.8227	0.1501	0.1512	0.1507	0.0727	0.5288	0.5309	0.0889	0.1007	0.0915	0.0703
00:32:00	2020-03-25	0.1549	0.1464	0.2545	0.2596	0.2445	0.2585	0.0873	0.0881	0.1065	0.1068	0.1035	0.1035
		0.1601	0.1542	0.2646	0.2538	0.2544	0.0742	0.0906	0.0929	0.1064	0.106	0.1077	0.0843
		0.1519	0.1508	0.1388	0.1394	0.1374	0.1385	0.0921	0.0918	0.1026	0.0991	0.0931	0.0921
		0.3034	0.2997	0.1448	0.1431	0.1428	0.0632	0.1897	0.1889	0.0994	0.0985	0.0971	0.0663
		0.4464	0.4212	0.1746	0.173	0.1675	0.1725	0.2867	0.2857	0.0902	0.0975	0.0888	0.0875
		0.575	0.5548	0.1729	0.1704	0.171	0.0723	0.3789	0.3762	0.0906	0.0891	0.0894	0.0705
		0.7935	0.7158	0.1525	0.1485	0.1491	0.1496	0.453	0.457	0.0891	0.088	0.0878	0.0872
		0.9739	0.8419	0.1514	0.1524	0.1522	0.073	0.5429	0.544	0.0893	0.1007	0.0919	0.0703
00:33:00	2020-04-25	0.1562	0.1475	0.2587	0.264	0.2481	0.2628	0.0877	0.0887	0.1075	0.1082	0.1049	0.1045
		0.1613	0.1555	0.2689	0.2573	0.2584	0.0744	0.0905	0.0933	0.1073	0.1069	0.1087	0.0843
		0.1532	0.1521	0.1392	0.1406	0.1385	0.1395	0.0924	0.0921	0.1036	0.1	0.0935	0.0928
		0.3086	0.3048	0.146	0.1444	0.144	0.0632	0.1935	0.1925	0.1004	0.0991	0.0977	0.0665
		0.4553	0.4296	0.1765	0.1745	0.1692	0.1745	0.2931	0.2921	0.0905	0.0978	0.0891	0.0879
		0.5872	0.5667	0.1748	0.1721	0.173	0.0725	0.3878	0.385	0.0912	0.0894	0.0899	0.0705
		0.8115	0.7319	0.1538	0.1498	0.1496	0.1508	0.4641	0.4706	0.0894	0.0888	0.0878	0.0875
		0.9958	0.8615	0.1527	0.1537	0.1532	0.0733	0.5558	0.5574	0.0898	0.102	0.0925	0.0705
00:34:00	2020-03-25	0.1573	0.1486	0.2627	0.268	0.2519	0.2669	0.0883	0.0889	0.1084	0.1087	0.1054	0.1054
		0.1625	0.1569	0.2731	0.2611	0.2626	0.0747	0.0909	0.0941	0.1081	0.1077	0.1095	0.084
		0.1545	0.1534	0.1403	0.1418	0.1396	0.1407	0.0929	0.0925	0.1044	0.1008	0.0943	0.0942
		0.3139	0.3099	0.1472	0.1453	0.1452	0.0633	0.197	0.1959	0.1008	0.1	0.0984	0.0668
		0.4642	0.4381	0.1783	0.1766	0.1711	0.1762	0.3005	0.2985	0.0909	0.0985	0.0894	0.0882
		0.5994	0.5786	0.1767	0.1739	0.1746	0.0728	0.3969	0.3942	0.0912	0.0901	0.0903	0.0705
		0.8293	0.7477	0.1552	0.151	0.1509	0.1522	0.4753	0.4819	0.0899	0.0887	0.0886	0.0884
		1.0177	0.8805	0.1545	0.1549	0.1545	0.0735	0.5695	0.5707	0.0902	0.1016	0.0925	0.0705
00:35:00	2020-03-25	0.1586	0.1498	0.2667	0.2722	0.2557	0.2712	0.0887	0.0892	0.1095	0.1096	0.1061	0.1068
		0.164	0.1583	0.2774	0.2652	0.2666	0.0748	0.0917	0.0949	0.1091	0.1085	0.1107	0.0842
		0.1559	0.1571	0.1414	0.1428	0.1408	0.1417	0.0935	0.0931	0.1051	0.1018	0.0949	0.0944
		0.3191	0.315	0.1483	0.1466	0.1465	0.0634	0.2003	0.1994	0.1017	0.1005	0.0991	0.0674
		0.473	0.4464	0.1801	0.1781	0.1727	0.1781	0.3058	0.3048	0.0915	0.0991	0.0898	0.0888
		0.6119	0.5903	0.1785	0.1756	0.1765	0.0731	0.4058	0.4029	0.0914	0.0903	0.0906	0.0707
		0.8466	0.7636	0.1563	0.1522	0.152	0.1533	0.4864	0.491	0.0903	0.0891	0.0889	0.0884
		1.0397	0.8996	0.1551	0.156	0.1558	0.0738	0.5822	0.5837	0.0906	0.1019	0.093	0.0706
00:36:00	2020-03-25	0.1598	0.151	0.2708	0.2763	0.2594	0.2752	0.0897	0.0904	0.1103	0.1106	0.1076	0.1078
		0.1653	0.1595	0.2816	0.2691	0.2707	0.0751	0.0918	0.0945	0.1111	0.1095	0.1111	0.0833
		0.1571	0.1559	0.1425	0.1438	0.1416	0.1428	0.094	0.0935	0.1061	0.1023	0.0953	0.0948
		0.3242	0.32	0.1495	0.148	0.1479	0.0635	0.204	0.203	0.1025	0.1018	0.0999	0.0688
		0.4817	0.4546	0.1819	0.1799	0.1743	0.1799	0.3121	0.3113	0.0916	0.0995	0.0902	0.0891
		0.6237	0.6019	0.1803	0.1775	0.1783	0.0734	0.4146	0.4118	0.0923	0.0906	0.0911	0.0708
		0.8642	0.7794	0.1576	0.1536	0.1532	0.1547	0.4972	0.5018	0.0908	0.0893	0.089	0.089
		1.0618	0.9186	0.1564	0.1574	0.1572	0.0741	0.5953	0.5967	0.0912	0.1025	0.0933	0.0706
00:37:00	2020-03-25	0.1611	0.152	0.2748	0.2805	0.2629	0.2793	0.0898	0.0899	0.1113	0.1115	0.1082	0.1085
		0.1666	0.1609	0.2861	0.2732	0.2746	0.0754	0.0922	0.095	0.1114	0.1107	0.1121	0.083
		0.1584	0.157	0.1435	0.1448	0.1428	0.1439	0.0945	0.0941	0.1067	0.103	0.0961	0.0954
		0.3293	0.325	0.1509	0.149	0.149	0.0635	0.2074	0.2065	0.1036	0.1023	0.1004	0.0698
		0.4903	0.4629	0.1837	0.1818	0.176	0.1816	0.3192	0.3175	0.0921	0.0999	0.0906	0.0897
		0.6358	0.6136	0.1822	0.1793	0.18	0.0737	0.4236	0.4211	0.0925	0.0911	0.0914	0.0708
		0.8856	0.7954	0.1589	0.1546	0.1544	0.1557	0.5081	0.5128	0.0912	0.0898	0.0895	0.0895
		1.0837	0.9377	0.1576	0.1585	0.1583	0.0745	0.6087	0.6097	0.0937	0.1033	0.0938	0.0707
00:38:00	2020-03-25	0.1621	0.1532	0.2788	0.2854	0.2666	0.2837	0.0912	0.0905	0.1123	0.1124	0.1089	0.1099
		0.168	0.162	0.29	0.2771	0.2786	0.0756	0.0927	0.0955	0.1119	0.1115	0.1132	0.0814
		0.1596	0.1583	0.1445	0.1459	0.1438	0.1449	0.0951	0.0945	0.1077	0.1037	0.0967	0.0962
		0.3343	0.3303	0.1518	0.1501	0.1501	0.0637	0.2109	0.2101	0.1041	0.1028	0.1014	0.0681
		0.4991	0.4711	0.1854	0.1835	0.1776	0.1833	0.3249	0.324	0.093	0.1006	0.091	0.09
		0.648	0.6267	0.1842	0.1813	0.1825	0.074	0.4324	0.4297	0.0929	0.0914	0.0917	0.0709
		0.8989	0.8111	0.1602	0.1559	0.1555	0.1569	0.5189	0.5236	0.0916	0.0905	0.0898	0.0897
		1.1057	0.9564	0.1588	0.16	0.1596	0.0747	0.6217	0.6229	0.0919	0.1032	0.095	0.0708
00:39:00	2020-03-25	0.1635	0.1543	0.2828	0.2887	0.2704	0.2879	0.09	0.0908	0.1133	0.1135	0.1095	0.1103
		0.1691	0.1633	0.2943	0.2811	0.2826	0.0758	0.0931	0.096	0.1162	0.1127	0.1139	0.0795
		0.1611	0.1595	0.1456	0.147	0.1447	0.146	0.0957	0.0951	0.1081	0.1045	0.0973	0.0969
		0.3395	0.335	0.1531	0.1512	0.1514	0.0638	0.2143	0.2137	0.1049	0.1038	0.1017	0.0673
		0.5076	0.4796	0.187	0.1856	0.1793	0.1851	0.3312	0.3303	0.0931	0.1012	0.0915	0.0905
		0.6598	0.6369	0.1858	0.1829	0.1835	0.0743	0.4416	0.4388	0.0932	0.0918	0.0922	0.071
		0.9162	0.8264	0.1618	0.1569	0.1566	0.1581	0.5298	0.5346	0.0919	0.0907	0.0902	0.0901
		1.1274	0.9753	0.1601	0.1609	0.1607	0.075	0.6347	0.6355	0.0922	0.1037	0.0945	0.0708
00:40:00	2020-03-25	0.1644	0.1553	0.2867	0.2927	0.2738	0.2917	0.0907	0.0911	0.1142	0.1142	0.1105	0.1112
		0.1705	0.1646	0.2984	0.2849	0.2866	0.076	0.0936	0.0964	0.114	0.1133	0.1149	0.0773
		0.1621	0.1607	0.1466	0.1482	0.1459	0.147	0.0962	0.0955	0.1091	0.1051	0.0978	0.0973
		0.3446	0.34	0.1554	0.1524	0.1525	0.0638	0.2181	0.2172	0.1055	0.1044	0.1025	0.0673
		0.5166	0.4876	0.1889	0.1869	0.1809	0.1871	0.3376	0.3368	0.0938	0.1019	0.0919	0.0909
		0.6716	0.6508	0.1875	0.1846	0.1853	0.0746	0.4502	0.4479	0.0936	0.0923	0.0927	0.071
		0.9336	0.8423	0.1625	0.1581	0.1577	0.1593	0.5406	0.5458	0.0925	0.091	0.0907	0.0907
		1.1491	0.9942	0.1612	0.1621	0.1618	0.0753	0.6477	0.6484	0.0932	0.104	0.0951	0.0708
00:41:00	2020-03-25	0.1656	0.1565	0.2907	0.2967	0.2774	0.296	0.0911	0.0916	0.1151	0.1153	0.1117	0.1123
		0.1719	0.1659	0.3025	0.2889	0.2906	0.0763	0.094	0.0971	0.1149	0.1144	0.1159	0.0751
		0.1633	0.1618	0.1477	0.1491	0.1468	0.148	0.0965	0.096	0.11	0.106	0.0984	0.0982
		0.3496	0.345	0.1553	0.1534	0.1537	0.0639	0.2214	0.2205	0.1061	0.105	0.1034	0.0714
		0.5253	0.4956	0.1906	0.1886	0.1825	0.1886	0.3439	0.3431	0.0942	0.1023	0.0924	0.0915
		0.6836	0.6598	0.1893	0.1864	0.1873	0.0748	0.4589	0.457	0.0939	0.0928	0.0931	0.0711
		0.9508	0.8574	0.1638	0.1594	0.1589	0.1605	0.5517	0.5564	0.0927	0.0916	0.0911	0.0909
		1.1708	1.0129	0.1623	0.1633	0.1629	0.0756	0.6607	0.6616	0.094	0.1044	0.0954	0.0708
00:42:00	2020-03-25	0.1667	0.1575	0.2946	0.3008	0.281	0.2998	0.0911	0.0918	0.1161	0.1161	0.1121	0.1131
		0.1729	0.167	0.3066	0.2928	0.2944	0.0766	0.0944	0.0974	0.1159	0.116	0.1166	0.0745
		0.1651	0.1629	0.1487	0.1501	0.1479	0.1491	0.097	0.0965	0.1108	0.1067	0.0992	0.0986
		0.3548	0.3498	0.1565	0.1546	0.1548	0.064	0.2249	0.2245	0.107	0.106	0.1041	0.0761
		0.5338	0.5038	0.1922	0.1904	0.185	0.1904	0.3503	0.3493	0.095	0.1029	0.0927	0.0921
		0.6954	0.6715	0.1911	0.188	0.1886	0.0751	0.4678	0.4659	0.0943	0.0931	0.0938	0.0713
		0.9754	0.873	0.1648	0.1604	0.16	0.1616	0.5619	0.5672	0.0931	0.0919	0.0913	0.0911
		1.1927	1.0313	0.1638	0.1644	0.1645	0.0759	0.6737	0.6742	0.0935	0.1048	0.0958	0.0708
00:43:00	2020-03-25	0.1678	0.1586	0.2987	0.3049	0.2846	0.304	0.0916	0.0922	0.117	0.1172	0.1136	0.1141
		0.1741	0.1682	0.3107	0.2966	0.2983	0.0768	0.0948	0.0976	0.1169	0.1162	0.1175	0.0749
		0.1658	0.1641	0.1498	0.1511	0.1489	0.1501	0.0979	0.0969	0.1116	0.1076	0.0997	0.0993
		0.3595	0.3547	0.1585	0.1556	0.1559	0.0642	0.2284	0.2274	0.1077	0.1068	0.1047	0.0747
		0.5425	0.5117	0.1941	0.1921	0.1857	0.192	0.3564	0.3556	0.0963	0.1034	0.0933	0.0922
		0.7072	0.6826	0.1926	0.1897	0.1905	0.0754	0.4765	0.4754	0.0949	0.094	0.0942	0.0712
		0.9849	0.8883	0.1661	0.1614	0.1611	0.1627	0.5724	0.578	0.0935	0.0922	0.0915	0.0916
		1.2137	1.0499	0.1647	0.1656	0.1653	0.0762	0.6863	0.6868	0.0941	0.1051	0.0961	0.071
00:44:00	2020-03-25	0.169	0.1597	0.3025	0.309	0.2881	0.308	0.0918	0.0925	0.118	0.1182	0.1141	0.1151
		0.1755	0.1694	0.3148	0.3005	0.3022	0.077	0.0953	0.0982	0.1178	0.1171	0.1183	0.075
		0.1671	0.1652	0.1508	0.1522	0.1499	0.151	0.0979	0.0974	0.1123	0.1089	0.1004	0.0999
		0.3644	0.3596	0.1587	0.1569	0.157	0.0642	0.2319	0.231	0.1086	0.1076	0.1053	0.073
		0.5507	0.5202	0.1958	0.1939	0.1875	0.1938	0.363	0.362	0.0968	0.1039	0.0935	0.0926
		0.7191	0.6941	0.1942	0.1914	0.192	0.0757	0.4851	0.485	0.0954	0.0942	0.0941	0.0713
		1.0019	0.9036	0.1673	0.1627	0.1622	0.1639	0.5831	0.5889	0.094	0.0926	0.0921	0.092
		1.2352	1.0684	0.166	0.1667	0.1664	0.0764	0.6993	0.6995	0.0943	0.1065	0.0966	0.071
00:45:00	2020-03-25	0.1701	0.1607	0.3064	0.3128	0.2917	0.312	0.0922	0.093	0.1189	0.119	0.1151	0.1161
		0.1767	0.1709	0.319	0.3043	0.3063	0.0773	0.0959	0.0986	0.1187	0.118	0.1206	0.0748
		0.1682	0.1664	0.1517	0.1532	0.1509	0.1522	0.0984	0.0979	0.1131	0.1093	0.1008	0.1006
		0.3695	0.3644	0.1599	0.1585	0.1582	0.0644	0.2355	0.2346	0.1094	0.1083	0.106	0.0725
		0.5592	0.5284	0.1974	0.1955	0.189	0.1955	0.3691	0.3683	0.0976	0.1046	0.094	0.093
		0.7307	0.7053	0.1959	0.1931	0.1938	0.0759	0.494	0.4942	0.0956	0.0944	0.0951	0.0714
		1.019	0.9189	0.1684	0.1638	0.1633	0.165	0.5938	0.5995	0.0945	0.093	0.0926	0.0925
		1.2565	1.0868	0.167	0.1678	0.1675	0.0767	0.7122	0.7123	0.0949	0.1058	0.0968	0.0711
00:46:00	2020-03-25	0.1712	0.1618	0.3106	0.3168	0.2952	0.3161	0.0927	0.0933	0.1199	0.1199	0.1158	0.117
		0.178	0.1719	0.3231	0.3081	0.3103	0.0775	0.0965	0.0991	0.1198	0.1194	0.1202	0.0748
		0.1695	0.1675	0.1528	0.1541	0.1523	0.153	0.0989	0.0984	0.1138	0.1097	0.1015	0.1012
		0.3744	0.3693	0.161	0.159	0.1591	0.0645	0.2391	0.2381	0.1103	0.1091	0.107	0.0706
		0.5676	0.5364	0.1991	0.1971	0.1905	0.1971	0.3753	0.3749	0.0983	0.1049	0.0945	0.0937
		0.7423	0.7166	0.1976	0.1955	0.1955	0.0762	0.5027	0.5027	0.096	0.0947	0.095	0.0715
		1.0358	0.9342	0.1695	0.1648	0.1644	0.1661	0.6043	0.6103	0.0948	0.0936	0.0929	0.0928
		1.2777	1.1052	0.1683	0.1699	0.1687	0.077	0.7249	0.7247	0.0951	0.1062	0.0975	0.0712
00:47:00	2020-03-25	0.1723	0.1628	0.3142	0.3208	0.2987	0.3201	0.0929	0.0938	0.1207	0.1209	0.1166	0.118
		0.1791	0.1732	0.327	0.312	0.3139	0.0777	0.0969	0.0997	0.1208	0.1198	0.1212	0.0784
		0.1706	0.1686	0.1537	0.1552	0.1529	0.154	0.0995	0.0989	0.115	0.1107	0.1021	0.1018
		0.3792	0.3741	0.1621	0.16	0.1602	0.0648	0.2425	0.2415	0.1108	0.1097	0.1074	0.0706
		0.576	0.5442	0.2007	0.1989	0.192	0.1987	0.3816	0.3809	0.0993	0.1052	0.0951	0.094
		0.7539	0.7279	0.1994	0.1965	0.197	0.0765	0.5115	0.5115	0.0965	0.0952	0.0953	0.0715
		1.0526	0.9494	0.1707	0.166	0.1654	0.1672	0.6147	0.6211	0.0953	0.0937	0.0931	0.0933
		1.2989	1.1235	0.1693	0.1703	0.1698	0.0772	0.7382	0.737	0.0958	0.1067	0.0977	0.0712
00:48:00	2020-03-25	0.1734	0.164	0.318	0.3248	0.3021	0.324	0.0934	0.0943	0.1218	0.1218	0.1179	0.1193
		0.1804	0.1743	0.3311	0.3159	0.3177	0.0779	0.0973	0.1001	0.1216	0.121	0.122	0.0812
		0.1721	0.1697	0.1547	0.1561	0.1538	0.1549	0.1	0.0994	0.1154	0.1115	0.1026	0.1025
		0.384	0.3789	0.1632	0.1611	0.1613	0.0649	0.2459	0.2451	0.1116	0.1105	0.1083	0.0706
		0.5844	0.5521	0.2023	0.2007	0.1936	0.2004	0.3877	0.3872	0.0999	0.1057	0.0952	0.0945
		0.7655	0.739	0.2011	0.1981	0.1988	0.0768	0.521	0.5199	0.097	0.0956	0.0958	0.0715
		1.0693	0.9645	0.1717	0.1671	0.1665	0.1684	0.625	0.6314	0.0958	0.0941	0.0936	0.0936
		1.3198	1.1416	0.1705	0.1713	0.1712	0.0775	0.7499	0.7494	0.0962	0.1071	0.0981	0.0712
00:49:00	2020-03-25	0.1745	0.165	0.3219	0.3288	0.3055	0.3279	0.0937	0.0947	0.1227	0.1227	0.1182	0.1202
		0.1817	0.1755	0.3354	0.3198	0.3217	0.0781	0.0982	0.1005	0.1226	0.1226	0.1232	0.0829
		0.1732	0.1708	0.1557	0.1571	0.1548	0.156	0.1006	0.1005	0.1163	0.1121	0.1032	0.1037
		0.3889	0.3837	0.1644	0.1622	0.1624	0.0649	0.2495	0.2486	0.1124	0.1114	0.1088	0.0698
		0.5927	0.5605	0.2041	0.2023	0.1952	0.2021	0.3942	0.3933	0.101	0.106	0.0955	0.0952
		0.777	0.7503	0.2027	0.1996	0.2004	0.077	0.529	0.5286	0.0978	0.0959	0.0962	0.0716
		1.086	0.9795	0.1729	0.1681	0.1676	0.1694	0.6355	0.6418	0.0959	0.0945	0.0942	0.0939
		1.3409	1.1598	0.1717	0.1724	0.172	0.0778	0.7623	0.7617	0.0963	0.1075	0.0988	0.0713
00:50:00	2020-03-25	0.1755	0.1659	0.3257	0.3326	0.309	0.332	0.0943	0.0952	0.1242	0.1235	0.1199	0.121
		0.1827	0.1767	0.3392	0.3234	0.3255	0.0784	0.0983	0.1008	0.1235	0.123	0.1237	0.0839
		0.1741	0.1719	0.1567	0.1581	0.1561	0.1569	0.1008	0.1014	0.1171	0.1128	0.1038	0.1036
		0.3938	0.3885	0.1657	0.1632	0.1635	0.0649	0.2529	0.252	0.1132	0.1122	0.1096	0.0707
		0.6011	0.5679	0.2057	0.2038	0.1968	0.2038	0.4005	0.4	0.1011	0.1066	0.096	0.0953
		0.7886	0.7614	0.2045	0.2013	0.202	0.0773	0.5384	0.5373	0.0978	0.0964	0.0966	0.0717
		1.1038	0.9944	0.1743	0.1693	0.1686	0.1705	0.646	0.6525	0.0964	0.0949	0.0943	0.0944
		1.3618	1.1781	0.1727	0.1737	0.1732	0.0781	0.7749	0.7747	0.0982	0.1079	0.0989	0.0717
00:51:00	2020-03-25	0.1767	0.1669	0.3296	0.3368	0.3125	0.3358	0.0945	0.0954	0.1248	0.1246	0.1202	0.1221
		0.184	0.1778	0.3433	0.3273	0.3293	0.0786	0.099	0.1016	0.1245	0.1238	0.1249	0.0852
		0.1752	0.173	0.1578	0.159	0.1567	0.1579	0.1012	0.1009	0.1177	0.1135	0.1045	0.1044
		0.3987	0.3932	0.1664	0.1644	0.1645	0.0651	0.2563	0.2554	0.114	0.1128	0.1103	0.0723
		0.6093	0.5758	0.2072	0.2054	0.1986	0.2053	0.4068	0.4064	0.1018	0.1068	0.0968	0.0957
		0.8	0.7725	0.2061	0.2028	0.2036	0.0776	0.5461	0.5457	0.0984	0.0966	0.0972	0.0717
		1.1192	1.0095	0.1752	0.1703	0.1698	0.1715	0.6562	0.6629	0.0967	0.0954	0.0949	0.0948
		1.3826	1.1961	0.1738	0.1744	0.1743	0.0784	0.7874	0.7866	0.0972	0.1093	0.0992	0.0714
00:52:00	2020-03-25	0.1778	0.1679	0.3335	0.3405	0.316	0.3399	0.0949	0.096	0.1263	0.1257	0.121	0.1232
		0.1852	0.1791	0.3472	0.331	0.3331	0.0789	0.0996	0.1018	0.1255	0.1244	0.1263	0.0864
		0.1763	0.1741	0.1587	0.1601	0.1576	0.1588	0.1018	0.1013	0.1188	0.1144	0.1051	0.1049
		0.4034	0.3979	0.1675	0.1654	0.1656	0.0654	0.2599	0.259	0.1147	0.1134	0.1108	0.0711
		0.6175	0.5835	0.2089	0.207	0.1997	0.2071	0.4131	0.4124	0.1027	0.1072	0.0971	0.0961
		0.8115	0.7836	0.2077	0.2046	0.2059	0.0779	0.5548	0.5542	0.0985	0.0971	0.0974	0.0718
		1.1357	1.0244	0.1763	0.1713	0.1707	0.1726	0.6665	0.6736	0.0972	0.0959	0.0955	0.0954
		1.4037	1.214	0.1749	0.1784	0.1754	0.0786	0.7997	0.7985	0.0975	0.1087	0.0999	0.0715
00:53:00	2020-03-25	0.1791	0.1689	0.3372	0.3446	0.3194	0.3436	0.0953	0.0961	0.1265	0.1265	0.1218	0.1239
		0.1865	0.1802	0.3513	0.3348	0.337	0.0791	0.0997	0.1036	0.1269	0.1258	0.1266	0.0866
		0.1775	0.1753	0.1595	0.161	0.1587	0.1598	0.1038	0.1018	0.1194	0.1152	0.1057	0.1056
		0.4082	0.4026	0.1685	0.1664	0.1668	0.0653	0.2634	0.2624	0.1155	0.1142	0.1115	0.0713
		0.6257	0.5913	0.2107	0.2086	0.2013	0.2087	0.4193	0.4184	0.1034	0.1074	0.0975	0.0967
		0.8228	0.7945	0.2092	0.2062	0.2068	0.0782	0.5635	0.5625	0.0993	0.0976	0.0979	0.072
		1.1522	1.0392	0.1774	0.1724	0.1717	0.1737	0.6769	0.6845	0.0976	0.0962	0.0954	0.0958
		1.4239	1.2318	0.1762	0.1765	0.1764	0.0789	0.8119	0.8107	0.0979	0.109	0.1003	0.0715
00:54:00	2020-03-25	0.1797	0.1699	0.341	0.3484	0.3229	0.3475	0.0957	0.0964	0.1276	0.1274	0.1228	0.1249
		0.1875	0.1815	0.3551	0.3387	0.3407	0.0793	0.1002	0.1026	0.1275	0.1271	0.1277	0.0857
		0.1786	0.1767	0.1606	0.1619	0.1594	0.1607	0.1029	0.1022	0.1205	0.116	0.1063	0.1063
		0.413	0.4073	0.1697	0.1676	0.1678	0.0651	0.2668	0.2661	0.1162	0.1152	0.1122	0.0713
		0.6338	0.599	0.2121	0.2102	0.2027	0.2102	0.4251	0.4247	0.1039	0.1075	0.098	0.097
		0.834	0.8054	0.211	0.2078	0.2084	0.0785	0.5716	0.5705	0.0995	0.098	0.0985	0.0719
		1.2203	1.0541	0.1785	0.1734	0.173	0.1747	0.687	0.6942	0.0982	0.0973	0.0958	0.096
		1.4447	1.2498	0.1771	0.1776	0.1775	0.0792	0.8241	0.823	0.0986	0.1094	0.1005	0.0717
00:55:00	2020-03-25	0.181	0.1709	0.3448	0.3522	0.3263	0.3516	0.096	0.0968	0.1286	0.1284	0.1241	0.1257
		0.1886	0.1824	0.359	0.3429	0.3445	0.0795	0.1004	0.1031	0.1285	0.1274	0.1283	0.0818
		0.1798	0.1774	0.1615	0.1629	0.1604	0.1616	0.1034	0.1028	0.121	0.1166	0.1071	0.1075
		0.4177	0.412	0.1707	0.1684	0.1687	0.0652	0.2708	0.2695	0.117	0.1159	0.1135	0.0703
		0.6421	0.6067	0.2138	0.2118	0.2042	0.2119	0.4313	0.4309	0.1047	0.1078	0.0982	0.0974
		0.8454	0.8174	0.2127	0.2093	0.21	0.0788	0.5801	0.5787	0.0999	0.0984	0.0994	0.0721
		1.1851	1.069	0.1795	0.1744	0.1738	0.1758	0.6972	0.7044	0.0984	0.0971	0.0961	0.0962
		1.4653	1.2679	0.1781	0.1788	0.1786	0.0795	0.8365	0.8352	0.0988	0.1099	0.1008	0.0717
00:56:00	2020-03-25	0.1818	0.1718	0.3486	0.3564	0.3297	0.3554	0.0963	0.0971	0.1294	0.1292	0.1246	0.1269
		0.1898	0.1839	0.363	0.346	0.3482	0.0797	0.1007	0.1033	0.1294	0.1283	0.1296	0.0813
		0.1809	0.1784	0.1624	0.1638	0.1614	0.1625	0.1036	0.1031	0.1217	0.1173	0.1075	0.1077
		0.4225	0.4167	0.1717	0.1695	0.1698	0.0653	0.2738	0.273	0.1179	0.1166	0.1136	0.0704
		0.6501	0.6146	0.2154	0.2133	0.2056	0.2134	0.4375	0.4369	0.1057	0.108	0.0986	0.0978
		0.8566	0.8272	0.214	0.2108	0.2116	0.079	0.5884	0.5872	0.1003	0.0987	0.0992	0.072
		1.2013	1.0836	0.1807	0.1755	0.1749	0.1768	0.7073	0.7146	0.0987	0.0974	0.0966	0.0969
		1.4858	1.2854	0.1792	0.1798	0.1798	0.0798	0.8484	0.8467	0.0993	0.1102	0.1014	0.0717
00:57:00	2020-03-25	0.1829	0.1729	0.3523	0.3599	0.3331	0.3593	0.0969	0.0977	0.1304	0.13	0.1255	0.1279
		0.191	0.1847	0.3668	0.3497	0.352	0.0799	0.1012	0.1038	0.1304	0.1292	0.1302	0.082
		0.182	0.1795	0.1634	0.1648	0.1625	0.1635	0.1042	0.1036	0.1229	0.1184	0.1082	0.1083
		0.4273	0.4212	0.1728	0.1706	0.171	0.0655	0.2772	0.2763	0.1184	0.1173	0.1145	0.0704
		0.6583	0.6221	0.2173	0.2149	0.2072	0.215	0.4434	0.4433	0.106	0.1083	0.0989	0.0981
		0.8677	0.8383	0.2157	0.2123	0.2133	0.0793	0.5973	0.5957	0.1009	0.0992	0.0996	0.0721
		1.2175	1.0985	0.1817	0.1765	0.176	0.1778	0.7175	0.725	0.0991	0.0978	0.097	0.0975
		1.5063	1.3033	0.1802	0.1809	0.1804	0.0801	0.8606	0.8589	0.0998	0.1108	0.1016	0.0718
00:58:00	2020-03-25	0.184	0.1739	0.3562	0.3638	0.3364	0.3631	0.0974	0.098	0.1315	0.1311	0.1269	0.1288
		0.1922	0.1859	0.3708	0.3534	0.3558	0.0802	0.1016	0.1043	0.1315	0.1304	0.1308	0.0822
		0.1831	0.1806	0.1643	0.1656	0.1633	0.1644	0.1046	0.1042	0.1234	0.1191	0.1089	0.1095
		0.4318	0.4258	0.1739	0.1717	0.1721	0.0655	0.2807	0.2798	0.1192	0.1182	0.1152	0.0716
		0.6662	0.6297	0.2185	0.2166	0.2087	0.2173	0.4495	0.4493	0.107	0.1081	0.0993	0.0986
		0.8792	0.849	0.2174	0.2138	0.2149	0.0796	0.6054	0.6037	0.1011	0.0996	0.1003	0.0722
		1.2337	1.1126	0.1828	0.1776	0.1768	0.1789	0.7275	0.7351	0.0995	0.0983	0.0973	0.0976
		1.5264	1.3204	0.1813	0.1818	0.1816	0.0803	0.8726	0.8705	0.1003	0.111	0.1022	0.0719
00:59:00	2020-03-25	0.1849	0.1748	0.3598	0.3677	0.3398	0.3674	0.0976	0.0986	0.133	0.1321	0.1272	0.1301
		0.1933	0.1872	0.3748	0.3571	0.3595	0.0805	0.1021	0.1048	0.1322	0.1314	0.1323	0.084
		0.1841	0.1816	0.1651	0.1666	0.1642	0.1654	0.105	0.1046	0.1245	0.1197	0.1093	0.1096
		0.4368	0.4304	0.1752	0.1725	0.173	0.0656	0.2841	0.2832	0.1204	0.1189	0.1159	0.0715
		0.6743	0.6373	0.2201	0.2181	0.2102	0.2181	0.4557	0.4554	0.1077	0.1079	0.0998	0.0991
		0.8901	0.8599	0.2188	0.2154	0.2162	0.0799	0.6135	0.6118	0.1018	0.1	0.1005	0.0722
		1.2497	1.1271	0.1838	0.1785	0.1778	0.1799	0.7379	0.7452	0.1002	0.0986	0.0978	0.0983
		1.5466	1.338	0.1823	0.1829	0.1828	0.0806	0.8844	0.8824	0.1005	0.1116	0.1029	0.072
01:00:00	2020-03-25	0.186	0.1758	0.3636	0.3714	0.3433	0.3708	0.0977	0.0988	0.1334	0.1329	0.1282	0.1305
		0.1944	0.188	0.3785	0.3607	0.3633	0.0807	0.1024	0.1051	0.1332	0.1321	0.1328	0.0843
		0.1853	0.1827	0.1665	0.1675	0.165	0.1661	0.1056	0.1051	0.125	0.1206	0.1101	0.1102
		0.4412	0.435	0.176	0.1736	0.174	0.0659	0.2882	0.2868	0.1208	0.1194	0.1166	0.0716
		0.6824	0.6449	0.2218	0.2196	0.2115	0.2197	0.4621	0.4616	0.1082	0.1083	0.1001	0.0995
		0.9012	0.8704	0.2204	0.2169	0.2178	0.0801	0.6221	0.6199	0.1021	0.1005	0.101	0.0725
		1.2658	1.1419	0.1849	0.1796	0.1791	0.181	0.7476	0.7554	0.1006	0.099	0.0982	0.0985
		1.5667	1.3554	0.1833	0.1838	0.1837	0.0808	0.8964	0.8941	0.1008	0.112	0.1028	0.0721
01:01:00	2020-03-25	0.187	0.1775	0.3673	0.3752	0.3464	0.3746	0.0981	0.0992	0.1342	0.1339	0.129	0.1319
		0.1955	0.1892	0.3826	0.3645	0.3669	0.081	0.1029	0.1059	0.1342	0.133	0.134	0.0842
		0.1864	0.1837	0.1671	0.1684	0.1659	0.1671	0.1063	0.1056	0.1258	0.1212	0.1105	0.1107
		0.4459	0.4395	0.177	0.1745	0.1749	0.066	0.291	0.2902	0.1217	0.1206	0.1174	0.0716
		0.6902	0.6525	0.2232	0.2211	0.213	0.2212	0.4677	0.4678	0.1091	0.1081	0.1008	0.0999
		0.9121	0.8811	0.2219	0.2195	0.2193	0.0804	0.63	0.6282	0.1023	0.1008	0.1014	0.0724
		1.2818	1.1562	0.1859	0.1806	0.1798	0.182	0.7575	0.7654	0.1008	0.0995	0.0986	0.0989
		1.5868	1.3728	0.1844	0.185	0.1847	0.0811	0.9083	0.9057	0.1013	0.1129	0.1033	0.0725
01:02:00	2020-03-25	0.188	0.1778	0.3709	0.379	0.3499	0.3785	0.0986	0.0998	0.1352	0.1348	0.13	0.1328
		0.1966	0.1903	0.3866	0.3682	0.3707	0.0812	0.1034	0.1087	0.1352	0.1337	0.1346	0.0838
		0.1875	0.185	0.1679	0.1692	0.1668	0.1683	0.1065	0.106	0.1263	0.122	0.1112	0.1119
		0.4507	0.4441	0.1781	0.1755	0.1759	0.0659	0.2946	0.2937	0.1224	0.121	0.1181	0.0716
		0.6984	0.66	0.2248	0.2227	0.2144	0.2227	0.4741	0.4738	0.11	0.108	0.1011	0.1005
		0.923	0.8918	0.2236	0.2199	0.2209	0.0807	0.6386	0.6367	0.1028	0.1012	0.1018	0.0725
		1.2979	1.1703	0.1869	0.1816	0.1809	0.1829	0.7673	0.7753	0.1012	0.0996	0.0988	0.0994
		1.6071	1.3902	0.1854	0.1859	0.1858	0.0814	0.9199	0.9172	0.1017	0.1127	0.1035	0.0722
01:03:00	2020-03-25	0.1889	0.1788	0.3747	0.3834	0.3531	0.3821	0.0991	0.1011	0.1361	0.1361	0.1309	0.1338
		0.1977	0.1914	0.3902	0.3719	0.3743	0.0814	0.1045	0.107	0.1363	0.1353	0.1355	0.0832
		0.1884	0.1858	0.1689	0.1702	0.1677	0.1691	0.107	0.1065	0.1272	0.123	0.1118	0.1121
		0.4551	0.4489	0.179	0.1765	0.177	0.066	0.2978	0.2972	0.1232	0.122	0.1187	0.0745
		0.7061	0.6674	0.2263	0.2242	0.2159	0.2244	0.4797	0.4798	0.1103	0.1075	0.1016	0.1008
		0.9341	0.9023	0.2251	0.2215	0.2223	0.0809	0.6464	0.6447	0.1034	0.1017	0.1022	0.0725
		1.3138	1.185	0.188	0.1827	0.1819	0.1839	0.777	0.7853	0.1016	0.1001	0.0992	0.0996
		1.6268	1.4074	0.1866	0.187	0.1869	0.0817	0.9318	0.9287	0.1023	0.1131	0.104	0.0725
01:04:00	2020-03-25	0.19	0.1797	0.3784	0.3866	0.3566	0.3858	0.0992	0.1002	0.137	0.1367	0.1319	0.1352
		0.1992	0.1926	0.3941	0.3755	0.3781	0.0817	0.1044	0.1074	0.1372	0.1362	0.1362	0.0832
		0.1896	0.1871	0.1698	0.1712	0.1686	0.1698	0.1077	0.1071	0.128	0.1234	0.1124	0.1127
		0.4597	0.4534	0.18	0.1776	0.1779	0.0661	0.3014	0.3006	0.1239	0.1226	0.1194	0.074
		0.714	0.6751	0.2279	0.2257	0.2173	0.2258	0.4861	0.4859	0.1111	0.1076	0.1021	0.1015
		0.9451	0.913	0.2266	0.2231	0.2239	0.0812	0.6561	0.6528	0.1037	0.1023	0.1025	0.0726
		1.3295	1.199	0.189	0.1836	0.183	0.1849	0.7867	0.7951	0.102	0.1005	0.0995	0.0998
		1.6491	1.4246	0.1875	0.1922	0.1878	0.0819	0.9432	0.9402	0.1024	0.1134	0.1049	0.0724
01:05:00	2020-03-25	0.191	0.1806	0.3822	0.3903	0.3599	0.3896	0.0996	0.1006	0.138	0.1375	0.1325	0.1356
		0.2	0.1936	0.398	0.3791	0.3816	0.0818	0.1048	0.1075	0.1381	0.1367	0.1372	0.0827
		0.1905	0.1879	0.1706	0.172	0.1694	0.1706	0.108	0.1074	0.1288	0.1243	0.1132	0.1136
		0.4643	0.4577	0.181	0.1785	0.1789	0.0663	0.3047	0.3042	0.1246	0.1235	0.1199	0.0733
		0.7218	0.6824	0.2294	0.2272	0.2188	0.2273	0.492	0.492	0.112	0.1079	0.1036	0.1018
		0.9559	0.9235	0.2282	0.2249	0.2255	0.0815	0.6634	0.6614	0.1042	0.1025	0.1028	0.0727
		1.3451	1.2132	0.1901	0.1846	0.184	0.186	0.7966	0.805	0.1025	0.1012	0.1	0.1006
		1.6666	1.4419	0.1885	0.1891	0.1888	0.0822	0.955	0.9517	0.1032	0.1138	0.1048	0.0724
01:06:00	2020-03-25	0.192	0.1815	0.3856	0.3942	0.3631	0.3934	0.1	0.1011	0.139	0.1386	0.1335	0.1366
		0.2011	0.1947	0.4017	0.3828	0.3853	0.082	0.1051	0.1079	0.139	0.1378	0.1382	0.0815
		0.1918	0.1891	0.1714	0.1728	0.1703	0.1716	0.1086	0.1079	0.1295	0.1249	0.1136	0.114
		0.4688	0.4621	0.182	0.1795	0.1799	0.0663	0.3081	0.3075	0.1254	0.1241	0.1215	0.0737
		0.7302	0.6898	0.2309	0.2287	0.2201	0.2289	0.4983	0.4978	0.1121	0.1086	0.1027	0.1021
		0.9668	0.9338	0.2297	0.2267	0.227	0.0818	0.6707	0.6692	0.1047	0.1029	0.1033	0.0728
		1.3609	1.2284	0.1911	0.1856	0.1848	0.1869	0.8062	0.8152	0.1027	0.1014	0.1004	0.1007
		1.6863	1.4588	0.1895	0.19	0.19	0.0825	0.9664	0.9629	0.1035	0.1154	0.1052	0.0724
01:07:00	2020-03-25	0.193	0.1825	0.3893	0.3977	0.3664	0.397	0.1003	0.1015	0.1401	0.1395	0.1349	0.1377
		0.2022	0.1957	0.4056	0.3864	0.389	0.0823	0.1055	0.1084	0.1401	0.1389	0.139	0.0812
		0.1926	0.19	0.1723	0.1738	0.1712	0.1724	0.1089	0.1085	0.1303	0.1259	0.1142	0.1147
		0.4736	0.4666	0.1829	0.1806	0.1809	0.0663	0.3115	0.3116	0.1262	0.1249	0.1215	0.0737
		0.7374	0.6973	0.2324	0.2302	0.2214	0.2304	0.5038	0.5044	0.1127	0.1085	0.1038	0.1029
		0.9776	0.9443	0.2312	0.2275	0.2284	0.082	0.6789	0.6772	0.1049	0.1034	0.1036	0.0728
		1.3783	1.2416	0.192	0.187	0.1857	0.1879	0.8158	0.8244	0.1032	0.1016	0.1008	0.1011
		1.706	1.4759	0.1905	0.1909	0.1908	0.0828	0.9779	0.9743	0.1038	0.1147	0.1058	0.0726
01:08:00	2020-03-25	0.1941	0.1837	0.3932	0.4015	0.3697	0.4009	0.1008	0.1018	0.1409	0.1405	0.1353	0.1395
		0.2033	0.1968	0.4094	0.39	0.3926	0.0825	0.1061	0.1088	0.141	0.1397	0.1399	0.0789
		0.1937	0.191	0.1732	0.1746	0.1721	0.1733	0.1097	0.1114	0.1314	0.1266	0.1149	0.1153
		0.4779	0.471	0.1839	0.1814	0.1819	0.0664	0.3149	0.3145	0.1269	0.1257	0.1221	0.0719
		0.7454	0.7046	0.2339	0.2317	0.2228	0.2319	0.5097	0.5117	0.1136	0.1088	0.1033	0.1029
		0.9885	0.9548	0.2326	0.2289	0.23	0.0823	0.6869	0.6852	0.1054	0.1037	0.104	0.0728
		1.3922	1.2556	0.1931	0.1875	0.1867	0.1889	0.8255	0.8343	0.1036	0.1021	0.1021	0.1019
		1.7256	1.4928	0.1915	0.1921	0.1919	0.0831	0.9893	0.9855	0.1042	0.1151	0.1061	0.0727
01:09:00	2020-03-25	0.1949	0.1844	0.3966	0.4052	0.3729	0.4045	0.1011	0.1021	0.1418	0.1416	0.136	0.1397
		0.2045	0.1979	0.4134	0.3938	0.3962	0.0827	0.1065	0.1092	0.1423	0.1407	0.141	0.0756
		0.1948	0.192	0.1741	0.1757	0.1729	0.1742	0.1104	0.1166	0.1321	0.1274	0.1154	0.1159
		0.4824	0.4755	0.1848	0.1824	0.1829	0.0663	0.3183	0.3176	0.1276	0.1263	0.1226	0.0722
		0.7529	0.7119	0.2354	0.2332	0.2243	0.2333	0.5161	0.5164	0.1141	0.1091	0.1038	0.1034
		0.999	0.9652	0.2342	0.2304	0.2315	0.0825	0.6964	0.6933	0.1058	0.1043	0.1044	0.0729
		1.4077	1.2696	0.1941	0.1885	0.1876	0.1898	0.835	0.8438	0.104	0.1025	0.1015	0.1028
		1.7458	1.5097	0.1926	0.1931	0.1929	0.0834	1.0006	0.9968	0.1046	0.1155	0.1064	0.0728
01:10:00	2020-03-25	0.196	0.1852	0.4002	0.4088	0.3762	0.4082	0.1016	0.1027	0.1428	0.1423	0.1371	0.1407
		0.2055	0.1989	0.4169	0.3972	0.4001	0.0829	0.1069	0.1097	0.1431	0.1417	0.1426	0.0754
		0.1957	0.193	0.1749	0.1763	0.1738	0.175	0.1104	0.1183	0.1327	0.1278	0.116	0.1165
		0.4868	0.4805	0.1858	0.1834	0.1838	0.0665	0.3216	0.3211	0.1284	0.1272	0.1233	0.0729
		0.7607	0.7193	0.2369	0.2346	0.2257	0.2348	0.5222	0.5221	0.1148	0.1096	0.1041	0.1038
		1.0097	0.9754	0.2356	0.2317	0.233	0.0828	0.703	0.7013	0.1062	0.1048	0.1048	0.0729
		1.4232	1.2835	0.195	0.1894	0.1886	0.1907	0.8442	0.8535	0.1044	0.1028	0.1019	0.1024
		1.7645	1.5264	0.1935	0.194	0.1946	0.0836	1.0119	1.008	0.1051	0.1159	0.1069	0.0727
01:11:00	2020-03-25	0.197	0.1861	0.4038	0.4135	0.3795	0.4124	0.1019	0.1029	0.1438	0.1435	0.1383	0.1414
		0.2065	0.2001	0.4207	0.4008	0.4035	0.0831	0.1074	0.1103	0.1439	0.1423	0.1426	0.0749
		0.1972	0.194	0.1758	0.1773	0.1747	0.176	0.111	0.119	0.1334	0.1287	0.1165	0.1172
		0.4913	0.4843	0.1868	0.1843	0.1848	0.0666	0.3249	0.3245	0.1294	0.128	0.1242	0.0732
		0.7683	0.7266	0.2384	0.2361	0.227	0.2366	0.5277	0.5282	0.1156	0.11	0.1046	0.1043
		1.0203	0.9858	0.2372	0.2333	0.2344	0.0831	0.7109	0.7097	0.1067	0.1051	0.1054	0.073
		1.4384	1.2976	0.1961	0.1904	0.1897	0.1919	0.8537	0.8631	0.1047	0.1032	0.1023	0.1027
		1.7835	1.5443	0.1945	0.1948	0.1948	0.0839	1.0231	1.0191	0.1055	0.1162	0.1072	0.0727
01:12:00	2020-03-25	0.1979	0.1871	0.4074	0.4163	0.3826	0.4159	0.1023	0.1034	0.1446	0.144	0.1387	0.1425
		0.2076	0.201	0.4244	0.4043	0.407	0.0832	0.1077	0.1106	0.1448	0.1431	0.1435	0.0752
		0.1978	0.1952	0.1766	0.1781	0.1755	0.1769	0.1113	0.119	0.1345	0.1294	0.1171	0.1177
		0.4957	0.4887	0.1877	0.1852	0.1856	0.067	0.3286	0.3278	0.1301	0.1289	0.1246	0.0734
		0.7761	0.7338	0.2398	0.2377	0.2284	0.2383	0.534	0.5339	0.1165	0.1101	0.105	0.1046
		1.031	0.9962	0.2386	0.2347	0.236	0.0833	0.7187	0.7173	0.1072	0.1054	0.1058	0.0732
		1.4546	1.3115	0.197	0.1913	0.1908	0.1927	0.8639	0.8726	0.1053	0.1038	0.1027	0.103
		1.8029	1.5599	0.1954	0.1959	0.1957	0.0842	1.0342	1.0298	0.106	0.1166	0.1078	0.0728
01:13:00	2020-03-25	0.1988	0.188	0.4109	0.4199	0.3859	0.4197	0.1026	0.1036	0.1456	0.1452	0.1395	0.1435
		0.2086	0.2023	0.4281	0.4079	0.4106	0.0836	0.1082	0.1116	0.1458	0.1443	0.1443	0.0757
		0.1989	0.1961	0.1775	0.179	0.1764	0.1777	0.1118	0.1192	0.135	0.1301	0.1178	0.1185
		0.5004	0.4931	0.1887	0.1867	0.1866	0.0669	0.3318	0.3313	0.1306	0.1293	0.1254	0.0733
		0.7838	0.741	0.2413	0.239	0.2297	0.2393	0.5393	0.5398	0.117	0.1105	0.1055	0.1053
		1.0416	1.0061	0.2401	0.2361	0.2374	0.0836	0.7263	0.7252	0.1076	0.1059	0.106	0.0732
		1.4692	1.3251	0.1981	0.1923	0.1914	0.1936	0.8729	0.882	0.1056	0.1043	0.103	0.1036
		1.8221	1.5765	0.1966	0.1969	0.1967	0.0844	1.0452	1.0408	0.1063	0.117	0.108	0.0727
01:14:00	2020-03-25	0.1997	0.1889	0.4145	0.4237	0.3891	0.4233	0.1031	0.104	0.1467	0.146	0.141	0.1445
		0.2098	0.2031	0.4319	0.4115	0.4142	0.0837	0.1087	0.1115	0.1468	0.1452	0.1453	0.0754
		0.2001	0.197	0.1783	0.1798	0.1777	0.1784	0.1123	0.1199	0.1362	0.1311	0.1184	0.1191
		0.5046	0.4974	0.1896	0.1872	0.1876	0.067	0.3353	0.3346	0.1314	0.13	0.1263	0.0731
		0.7914	0.7482	0.2428	0.2404	0.2311	0.2407	0.5451	0.5456	0.1175	0.1104	0.1058	0.1059
		1.0521	1.0164	0.2416	0.2376	0.2387	0.0839	0.7341	0.7329	0.1079	0.1062	0.1069	0.0733
		1.4845	1.339	0.1989	0.1933	0.1924	0.1945	0.8817	0.8916	0.1061	0.1045	0.1034	0.1042
		1.8413	1.5931	0.1974	0.1978	0.1977	0.0847	1.0563	1.0513	0.1069	0.1174	0.1084	0.0727
01:15:00	2020-03-25	0.2007	0.1898	0.4184	0.4272	0.3923	0.4268	0.1041	0.1047	0.1478	0.147	0.1411	0.1454
		0.2108	0.2042	0.4357	0.415	0.4177	0.084	0.1091	0.112	0.1479	0.1463	0.1463	0.0758
		0.201	0.198	0.1792	0.1806	0.1781	0.1794	0.1127	0.1195	0.1367	0.1317	0.1191	0.1197
		0.509	0.5016	0.1908	0.1881	0.1885	0.067	0.3384	0.338	0.1322	0.1308	0.1268	0.0732
		0.7988	0.7554	0.2442	0.2419	0.2324	0.2423	0.5509	0.5523	0.1183	0.1106	0.1063	0.1062
		1.0625	1.0267	0.243	0.2391	0.2402	0.0842	0.7428	0.7408	0.1083	0.1068	0.1068	0.0733
		1.4995	1.3525	0.2	0.1942	0.1933	0.1955	0.8911	0.9009	0.1065	0.1049	0.104	0.1045
		1.8603	1.6096	0.1984	0.1989	0.1986	0.085	1.0673	1.0622	0.1071	0.1178	0.1088	0.0728
01:16:00	2020-03-25	0.2017	0.1908	0.4216	0.431	0.3955	0.4305	0.1039	0.1049	0.1489	0.1478	0.1422	0.1465
		0.2118	0.2051	0.4394	0.4186	0.4214	0.0842	0.1098	0.1124	0.1488	0.1474	0.1473	0.0771
		0.2019	0.199	0.1801	0.1816	0.179	0.1802	0.1133	0.1197	0.1376	0.1325	0.1198	0.1203
		0.5134	0.5061	0.1916	0.1891	0.1895	0.067	0.3419	0.3416	0.1329	0.132	0.1277	0.0737
		0.8064	0.7626	0.2457	0.2434	0.2339	0.2436	0.5566	0.5572	0.1189	0.1108	0.1067	0.1065
		1.0729	1.0366	0.2444	0.2405	0.2416	0.0844	0.7499	0.7486	0.1088	0.1071	0.1074	0.0734
		1.5146	1.3662	0.2009	0.1951	0.1942	0.1966	0.9001	0.91	0.1069	0.1053	0.1043	0.1051
		1.8793	1.6267	0.1993	0.1997	0.1995	0.0852	1.0789	1.0727	0.1075	0.1182	0.1092	0.0728
01:17:00	2020-03-25	0.2026	0.1916	0.4253	0.4345	0.3988	0.434	0.1042	0.1052	0.1495	0.1487	0.1434	0.1474
		0.2132	0.2064	0.4431	0.4222	0.4248	0.0844	0.11	0.1128	0.1497	0.1484	0.1479	0.0797
		0.2028	0.1999	0.181	0.1824	0.1798	0.181	0.1138	0.1199	0.1384	0.133	0.1204	0.1215
		0.5177	0.5102	0.1925	0.19	0.1907	0.0672	0.3451	0.345	0.1336	0.1323	0.1284	0.0763
		0.814	0.7697	0.2471	0.245	0.2351	0.2452	0.5625	0.5629	0.1198	0.1108	0.1069	0.1069
		1.0832	1.0467	0.246	0.2419	0.2431	0.0847	0.7575	0.7564	0.1091	0.1074	0.1076	0.0734
		1.5296	1.3799	0.2018	0.196	0.1951	0.1973	0.9092	0.9194	0.1072	0.1056	0.1047	0.105
		1.8985	1.6424	0.2003	0.2007	0.2005	0.0855	1.0889	1.0833	0.108	0.1188	0.1096	0.0729
01:18:00	2020-03-25	0.2036	0.1924	0.4287	0.4381	0.4019	0.4376	0.1044	0.1062	0.1507	0.1499	0.1446	0.1483
		0.2139	0.2072	0.447	0.4256	0.4284	0.0846	0.1104	0.1139	0.1506	0.1491	0.1488	0.0818
		0.2039	0.2008	0.1818	0.1832	0.1805	0.1819	0.1142	0.1201	0.1392	0.1339	0.1208	0.1215
		0.5221	0.5145	0.1935	0.1908	0.1913	0.0675	0.3486	0.3488	0.1344	0.1331	0.1289	0.0769
		0.8213	0.7768	0.2486	0.2464	0.2365	0.2464	0.5682	0.5686	0.1201	0.1108	0.1074	0.1075
		1.0936	1.0568	0.2473	0.2433	0.2444	0.085	0.7654	0.7643	0.1095	0.1079	0.108	0.0736
		1.5448	1.3936	0.2028	0.1974	0.196	0.1983	0.9184	0.929	0.1078	0.106	0.1049	0.106
		1.9168	1.6589	0.2012	0.2016	0.2015	0.0858	1.0997	1.0939	0.1083	0.1191	0.11	0.073
01:19:00	2020-03-25	0.2045	0.1934	0.4324	0.4418	0.4051	0.4413	0.1049	0.1064	0.1515	0.1508	0.1452	0.1493
		0.215	0.2083	0.4504	0.4291	0.432	0.0848	0.1109	0.1138	0.1525	0.1498	0.1497	0.0831
		0.2049	0.2019	0.1826	0.1841	0.1815	0.1828	0.1147	0.1204	0.1399	0.1348	0.1219	0.1222
		0.5267	0.5188	0.1949	0.1918	0.1923	0.068	0.3518	0.3528	0.135	0.134	0.1295	0.0755
		0.8303	0.7844	0.25	0.2477	0.238	0.2479	0.5738	0.5746	0.1206	0.1111	0.1079	0.1078
		1.104	1.0668	0.2487	0.2447	0.2458	0.0852	0.7731	0.7719	0.1102	0.1083	0.1086	0.0737
		1.5599	1.407	0.2037	0.198	0.1969	0.1992	0.9274	0.9378	0.1081	0.1067	0.1055	0.1058
		1.9357	1.6752	0.2023	0.2026	0.2024	0.086	1.1104	1.1047	0.1088	0.1196	0.1104	0.073
01:20:00	2020-03-25	0.2055	0.1943	0.4358	0.4453	0.4083	0.4449	0.1053	0.1064	0.1526	0.1519	0.1457	0.1503
		0.2159	0.2093	0.4541	0.4326	0.4353	0.0851	0.1114	0.1148	0.153	0.1511	0.1506	0.0845
		0.2058	0.2028	0.1836	0.1849	0.1822	0.1835	0.1152	0.1207	0.1407	0.1355	0.1221	0.1228
		0.5308	0.523	0.1953	0.1927	0.1931	0.0681	0.3551	0.3567	0.1359	0.1345	0.1304	0.0786
		0.8363	0.7912	0.2514	0.249	0.2393	0.2493	0.5795	0.5802	0.1211	0.1105	0.1106	0.1084
		1.114	1.0767	0.2503	0.2461	0.2472	0.0855	0.7807	0.7795	0.1107	0.1087	0.1089	0.0737
		1.5745	1.4203	0.2052	0.1987	0.1978	0.2001	0.9366	0.9469	0.1084	0.107	0.1057	0.1063
		1.9537	1.6914	0.2031	0.2036	0.2033	0.0863	1.1211	1.115	0.1094	0.1191	0.1107	0.0731
01:21:00	2020-03-25	0.2064	0.195	0.4392	0.449	0.4114	0.4484	0.1055	0.1066	0.1535	0.1524	0.1466	0.1515
		0.217	0.2104	0.4578	0.4363	0.4389	0.0853	0.1116	0.1146	0.1538	0.152	0.1514	0.085
		0.2068	0.204	0.1843	0.1858	0.1831	0.1845	0.1157	0.1211	0.1414	0.1361	0.1228	0.1235
		0.5351	0.5274	0.1962	0.1937	0.1943	0.0679	0.3583	0.3634	0.1366	0.1354	0.131	0.0743
		0.8437	0.7988	0.2528	0.2505	0.2404	0.2507	0.585	0.5858	0.1218	0.1117	0.109	0.1088
		1.1244	1.0867	0.2516	0.2474	0.2486	0.0857	0.7882	0.787	0.1113	0.1091	0.1094	0.0738
		1.5895	1.4338	0.2056	0.1997	0.1986	0.2028	0.9455	0.9557	0.1088	0.1072	0.1061	0.1068
		1.9727	1.7078	0.204	0.2045	0.2043	0.0865	1.1316	1.1252	0.1096	0.1204	0.1115	0.0731
01:22:00	2020-03-25	0.2073	0.1959	0.4427	0.4524	0.4145	0.4519	0.1059	0.107	0.1542	0.1535	0.1476	0.1525
		0.2181	0.2113	0.4615	0.4396	0.4424	0.0855	0.1123	0.1152	0.1548	0.1529	0.1525	0.0862
		0.2078	0.2049	0.1853	0.1865	0.1839	0.1852	0.1161	0.1214	0.142	0.1368	0.1232	0.1241
		0.5397	0.532	0.1971	0.1945	0.195	0.0678	0.3619	0.3691	0.1372	0.1362	0.1318	0.0737
		0.851	0.805	0.2542	0.2518	0.2418	0.2523	0.5906	0.5917	0.122	0.1124	0.1092	0.109
		1.1345	1.0966	0.253	0.249	0.2501	0.086	0.7958	0.795	0.1112	0.1097	0.1098	0.0738
		1.6041	1.4472	0.2065	0.2006	0.1996	0.2019	0.954	0.9647	0.1093	0.1077	0.108	0.1071
		1.9913	1.7236	0.205	0.2054	0.2052	0.087	1.1422	1.1371	0.1106	0.1209	0.1115	0.0732
01:23:00	2020-03-25	0.2082	0.1969	0.4462	0.4558	0.4177	0.4557	0.1064	0.1074	0.1553	0.1543	0.1482	0.1536
		0.219	0.2123	0.4651	0.4431	0.4463	0.0857	0.1127	0.1157	0.1557	0.1538	0.1533	0.0864
		0.2088	0.2057	0.186	0.1873	0.1848	0.1859	0.1167	0.1222	0.1433	0.1375	0.1237	0.1247
		0.544	0.536	0.1981	0.1955	0.1959	0.0679	0.3651	0.3758	0.138	0.1368	0.1326	0.0752
		0.8586	0.8119	0.2557	0.2533	0.2431	0.2536	0.5963	0.5972	0.1226	0.113	0.1099	0.1096
		1.1448	1.1064	0.2545	0.2503	0.2514	0.0863	0.8033	0.8024	0.1119	0.1099	0.1103	0.0739
		1.619	1.4606	0.2076	0.2015	0.2005	0.2028	0.9631	0.974	0.1095	0.1079	0.1069	0.1075
		2.0096	1.7396	0.2059	0.2062	0.2062	0.0871	1.153	1.146	0.1104	0.1212	0.1118	0.0732
01:24:00	2020-03-25	0.2097	0.1977	0.4497	0.4595	0.4208	0.459	0.1068	0.1077	0.1562	0.1555	0.1493	0.1542
		0.22	0.2135	0.4687	0.4464	0.4493	0.086	0.1134	0.1161	0.1566	0.1543	0.1545	0.0867
		0.2097	0.2066	0.1868	0.1882	0.1855	0.1869	0.1173	0.1224	0.1438	0.1383	0.1243	0.1255
		0.5483	0.5403	0.1989	0.1963	0.1969	0.0679	0.3684	0.3805	0.1388	0.1375	0.133	0.076
		0.8658	0.8189	0.257	0.2547	0.2443	0.255	0.6017	0.6027	0.1225	0.1133	0.1101	0.11
		1.1549	1.1162	0.2558	0.2516	0.2529	0.0865	0.8105	0.8098	0.1124	0.1104	0.1106	0.0739
		1.6421	1.4739	0.2084	0.2024	0.2014	0.2038	0.9715	0.9826	0.1103	0.1085	0.1073	0.108
		2.0283	1.7557	0.2068	0.2073	0.207	0.0873	1.1631	1.1576	0.1111	0.122	0.1122	0.0732
01:25:00	2020-03-25	0.21	0.1985	0.4537	0.4631	0.4239	0.4626	0.1072	0.1081	0.1572	0.1564	0.1508	0.1551
		0.2211	0.2143	0.4725	0.4501	0.4528	0.0862	0.1138	0.1165	0.1576	0.1556	0.1551	0.0863
		0.2108	0.2076	0.1879	0.1891	0.1864	0.1876	0.1176	0.1228	0.1444	0.139	0.125	0.1267
		0.5524	0.5444	0.1999	0.1972	0.1977	0.0681	0.3715	0.3858	0.1395	0.1382	0.1338	0.0752
		0.873	0.8258	0.2585	0.2559	0.2457	0.2564	0.6073	0.6085	0.1242	0.1136	0.1104	0.1104
		1.1649	1.1261	0.2573	0.253	0.2542	0.0868	0.8181	0.8172	0.1125	0.1108	0.111	0.074
		1.6587	1.487	0.2093	0.2033	0.2023	0.2045	0.9801	0.9916	0.1106	0.1088	0.1076	0.1083
		2.0465	1.773	0.2079	0.2082	0.2081	0.0876	1.1735	1.1661	0.1113	0.1221	0.1127	0.0734
01:26:00	2020-03-25	0.2109	0.1993	0.4568	0.4668	0.427	0.4662	0.1076	0.1085	0.1581	0.1571	0.1511	0.1562
		0.2222	0.2154	0.4759	0.4534	0.4562	0.0864	0.1139	0.117	0.1585	0.1567	0.1562	0.0799
		0.2116	0.2086	0.1885	0.19	0.1871	0.1886	0.1182	0.1232	0.1453	0.1397	0.1257	0.1265
		0.5567	0.5487	0.2009	0.1982	0.1985	0.068	0.3748	0.3903	0.1404	0.1391	0.1345	0.0733
		0.8803	0.8328	0.2598	0.2574	0.2469	0.2577	0.6128	0.614	0.1231	0.1133	0.1108	0.1109
		1.175	1.1356	0.2585	0.2543	0.2555	0.087	0.8253	0.8246	0.1131	0.1113	0.1114	0.074
		1.6628	1.5001	0.2103	0.2041	0.2032	0.2054	0.9889	1.0001	0.1108	0.1092	0.1079	0.1089
		2.0645	1.7874	0.2087	0.209	0.2088	0.0879	1.1842	1.1762	0.1116	0.1232	0.1132	0.0735
01:27:00	2020-03-25	0.2119	0.2005	0.4602	0.4701	0.43	0.4697	0.1079	0.1091	0.1592	0.1581	0.1521	0.1571
		0.223	0.2163	0.4794	0.4568	0.4598	0.0866	0.1148	0.1174	0.1597	0.1577	0.1567	0.0794
		0.2126	0.2095	0.1893	0.1907	0.1879	0.1892	0.1185	0.1241	0.1458	0.1406	0.1263	0.1273
		0.5609	0.5529	0.2018	0.199	0.1995	0.0682	0.3779	0.3945	0.1409	0.1397	0.1353	0.0728
		0.8877	0.8396	0.2612	0.2587	0.2481	0.2591	0.6184	0.6196	0.1231	0.1139	0.1115	0.1113
		1.185	1.1453	0.2601	0.2557	0.2569	0.0873	0.8331	0.8321	0.1135	0.1117	0.1118	0.0743
		1.6774	1.5132	0.212	0.205	0.204	0.2063	0.9974	1.0091	0.1112	0.1095	0.1084	0.109
		2.0827	1.8032	0.2096	0.2099	0.2099	0.0882	1.1939	1.1862	0.1122	0.1228	0.1137	0.0735
01:28:00	2020-03-25	0.2128	0.2011	0.4635	0.4736	0.4333	0.4733	0.1085	0.1093	0.1601	0.159	0.1533	0.158
		0.224	0.2173	0.483	0.4607	0.4631	0.0868	0.115	0.118	0.1606	0.1586	0.1577	0.0813
		0.2136	0.2107	0.1901	0.1914	0.1888	0.19	0.1192	0.1243	0.1468	0.1413	0.1268	0.1279
		0.5652	0.557	0.2027	0.1998	0.2003	0.0683	0.3813	0.3989	0.1416	0.1404	0.1358	0.0719
		0.8951	0.8466	0.2627	0.2601	0.2494	0.2605	0.6241	0.6252	0.1228	0.1135	0.1122	0.112
		1.195	1.155	0.2614	0.2571	0.2583	0.0876	0.8402	0.8396	0.1138	0.1121	0.1123	0.0742
		1.692	1.5264	0.212	0.2059	0.2049	0.2073	1.0063	1.0181	0.1117	0.11	0.1088	0.1097
		2.1003	1.8188	0.2104	0.2108	0.2106	0.0884	1.2044	1.1966	0.1125	0.1224	0.1139	0.0737
01:29:00	2020-03-25	0.2138	0.2021	0.4669	0.4771	0.4363	0.4768	0.1088	0.1097	0.1611	0.1602	0.1536	0.1592
		0.225	0.2183	0.4865	0.4636	0.4665	0.0871	0.1155	0.1187	0.1615	0.1596	0.1586	0.0822
		0.2145	0.2115	0.1913	0.1923	0.1896	0.1909	0.1195	0.1247	0.1475	0.1421	0.1274	0.1285
		0.5695	0.561	0.2035	0.2008	0.2013	0.0682	0.3845	0.4018	0.1424	0.1412	0.1365	0.0705
		0.9023	0.8535	0.264	0.2615	0.2508	0.2619	0.6293	0.6306	0.1214	0.1143	0.1121	0.1121
		1.205	1.1648	0.2627	0.2584	0.2597	0.0879	0.8472	0.8467	0.1142	0.1124	0.1127	0.0743
		1.7065	1.5394	0.2131	0.2069	0.2057	0.2082	1.0147	1.0266	0.112	0.1103	0.1092	0.1098
		2.1186	1.8347	0.2113	0.2117	0.2116	0.0887	1.214	1.2059	0.1137	0.1235	0.1142	0.0736
01:30:00	2020-03-25	0.2146	0.2029	0.4708	0.4806	0.4394	0.4802	0.1093	0.11	0.1619	0.1609	0.1544	0.16
		0.226	0.2193	0.4902	0.4672	0.47	0.0873	0.1159	0.1192	0.1625	0.1606	0.1596	0.0831
		0.2154	0.2124	0.1918	0.1931	0.1903	0.1917	0.12	0.125	0.1484	0.1429	0.1283	0.1292
		0.5735	0.5651	0.2044	0.2018	0.2021	0.0683	0.3877	0.4044	0.1431	0.1419	0.1371	0.071
		0.9094	0.8603	0.2653	0.2629	0.2519	0.2632	0.6347	0.6361	0.1194	0.1145	0.1126	0.1126
		1.2151	1.1745	0.264	0.2598	0.2609	0.0881	0.8544	0.8543	0.1147	0.1129	0.1131	0.0744
		1.721	1.5524	0.2139	0.2076	0.2066	0.209	1.023	1.0353	0.1126	0.1108	0.1095	0.1102
		2.1368	1.8503	0.2122	0.2126	0.2124	0.0889	1.2242	1.2161	0.1135	0.124	0.1149	0.0737
01:31:00	2020-03-25	0.2155	0.2037	0.4738	0.4841	0.4424	0.4836	0.1103	0.1103	0.1632	0.1618	0.1565	0.1611
		0.2271	0.2203	0.4936	0.4704	0.4735	0.0875	0.1164	0.1197	0.1634	0.1612	0.1603	0.0853
		0.2164	0.2132	0.1926	0.1939	0.1912	0.1924	0.1205	0.1253	0.1492	0.1435	0.1285	0.1305
		0.5776	0.5691	0.2055	0.2025	0.2031	0.0683	0.391	0.4075	0.1439	0.1427	0.1378	0.0707
		0.9164	0.8672	0.2668	0.2642	0.2533	0.2646	0.6401	0.6415	0.1189	0.1149	0.113	0.1131
		1.2248	1.1838	0.2655	0.2611	0.2624	0.0884	0.8618	0.8615	0.1153	0.1133	0.1134	0.0746
		1.7351	1.5653	0.2149	0.2085	0.2081	0.2099	1.0315	1.0438	0.1129	0.1112	0.1099	0.1106
		2.1542	1.8656	0.2132	0.2137	0.2133	0.0892	1.2345	1.2256	0.1138	0.1243	0.1151	0.0738
01:32:00	2020-03-25	0.2164	0.2044	0.4771	0.4875	0.4456	0.4869	0.1105	0.1107	0.1639	0.1628	0.1567	0.1625
		0.228	0.2212	0.4973	0.4737	0.4768	0.0877	0.1167	0.1198	0.1644	0.1622	0.1645	0.0861
		0.2173	0.2142	0.1933	0.1947	0.1919	0.1933	0.1215	0.1259	0.1498	0.1442	0.1292	0.1303
		0.5818	0.5733	0.2061	0.2033	0.204	0.0688	0.394	0.4112	0.1451	0.1433	0.1383	0.0699
		0.9236	0.8738	0.2681	0.2655	0.2545	0.2659	0.6455	0.6473	0.118	0.1151	0.1136	0.1136
		1.2347	1.1936	0.2668	0.2624	0.2637	0.0887	0.8687	0.8686	0.1157	0.1137	0.1139	0.0746
		1.7497	1.5783	0.2157	0.2094	0.2087	0.2107	1.0398	1.0548	0.1132	0.1116	0.1102	0.1111
		2.1719	1.8812	0.214	0.2143	0.2142	0.0894	1.2441	1.2354	0.1141	0.1248	0.1155	0.0738
01:33:00	2020-03-25	0.2172	0.2053	0.4806	0.4911	0.4486	0.4905	0.111	0.1111	0.1651	0.1639	0.1573	0.163
		0.2291	0.2221	0.5008	0.4772	0.4802	0.088	0.1171	0.1201	0.1652	0.1633	0.1622	0.0851
		0.2182	0.2151	0.1941	0.1955	0.1928	0.194	0.1216	0.1264	0.1505	0.1449	0.13	0.131
		0.5859	0.5772	0.207	0.2042	0.2048	0.0686	0.3972	0.4157	0.1454	0.1441	0.1393	0.0717
		0.9306	0.8804	0.2693	0.2668	0.2557	0.2672	0.6507	0.6524	0.1172	0.1154	0.1137	0.114
		1.2443	1.2032	0.2683	0.2637	0.2649	0.0889	0.876	0.8758	0.1163	0.1141	0.1143	0.0746
		1.7637	1.5909	0.2165	0.2102	0.2098	0.2115	1.0479	1.0606	0.1136	0.1119	0.1106	0.1114
		2.1898	1.8966	0.2149	0.2152	0.2151	0.0897	1.2536	1.2449	0.1145	0.1251	0.116	0.0741
01:34:00	2020-03-25	0.218	0.2062	0.4839	0.4943	0.4514	0.494	0.1114	0.1116	0.1657	0.1645	0.158	0.1639
		0.2299	0.2231	0.5043	0.4806	0.4836	0.0882	0.1178	0.1206	0.1668	0.1638	0.1631	0.0838
		0.2191	0.216	0.1949	0.1965	0.1935	0.1948	0.1221	0.1268	0.1516	0.1455	0.1305	0.1314
		0.5904	0.5813	0.208	0.205	0.2058	0.0687	0.4005	0.4184	0.1461	0.1448	0.1399	0.0728
		0.9379	0.8872	0.271	0.2682	0.2571	0.2686	0.656	0.6577	0.1162	0.1158	0.1142	0.1147
		1.2544	1.2126	0.2696	0.265	0.2663	0.0892	0.8829	0.8832	0.1167	0.1147	0.1148	0.0747
		1.778	1.6039	0.2175	0.2112	0.2101	0.2124	1.0563	1.069	0.114	0.1123	0.1111	0.1119
		2.2076	1.9121	0.2158	0.2161	0.216	0.09	1.2637	1.2545	0.1148	0.1258	0.1162	0.0739
01:35:00	2020-03-25	0.2193	0.207	0.4873	0.4979	0.4546	0.4973	0.1123	0.1121	0.1669	0.1655	0.159	0.1649
		0.2309	0.2241	0.5078	0.4839	0.487	0.0884	0.1181	0.121	0.167	0.1648	0.1639	0.0838
		0.22	0.217	0.1957	0.1973	0.1943	0.1956	0.1223	0.1273	0.1519	0.1463	0.131	0.1321
		0.5941	0.5853	0.209	0.2059	0.2065	0.069	0.4034	0.4201	0.1467	0.1455	0.1405	0.0719
		0.9449	0.8939	0.2722	0.2694	0.2584	0.2701	0.6614	0.6632	0.1166	0.1163	0.1145	0.1148
		1.2644	1.2217	0.2709	0.2663	0.2676	0.0894	0.8896	0.8899	0.1172	0.115	0.1151	0.0748
		1.7918	1.6165	0.2183	0.2119	0.211	0.2132	1.0643	1.0773	0.1145	0.1129	0.1114	0.1122
		2.2247	1.9272	0.2166	0.217	0.2168	0.0902	1.2733	1.2639	0.1154	0.1258	0.1178	0.074
01:36:00	2020-03-25	0.22	0.2078	0.4907	0.5012	0.4577	0.5007	0.1138	0.1122	0.1675	0.1667	0.1597	0.166
		0.232	0.225	0.5114	0.4872	0.4904	0.0886	0.1184	0.1215	0.1682	0.1659	0.1646	0.0831
		0.221	0.2178	0.1965	0.198	0.1951	0.1964	0.1229	0.1277	0.153	0.1471	0.1317	0.1327
		0.5982	0.5894	0.2098	0.2069	0.2075	0.0688	0.4066	0.4184	0.1476	0.1462	0.1413	0.0717
		0.9517	0.9005	0.2734	0.2707	0.2595	0.2713	0.667	0.6692	0.117	0.1168	0.115	0.1153
		1.2736	1.2312	0.2722	0.2677	0.2689	0.0897	0.8967	0.897	0.1174	0.1153	0.1156	0.0749
		1.8057	1.6294	0.2193	0.2128	0.2119	0.2143	1.0724	1.0852	0.1147	0.1131	0.1117	0.1126
		2.2424	1.9426	0.2176	0.2179	0.2177	0.0905	1.2828	1.2732	0.1158	0.1262	0.1171	0.0741
01:37:00	2020-03-25	0.2207	0.2087	0.4941	0.5048	0.4605	0.5041	0.1153	0.1126	0.1687	0.1676	0.1611	0.167
		0.2329	0.2259	0.5148	0.4907	0.4937	0.0889	0.1188	0.1219	0.169	0.1668	0.166	0.0815
		0.2219	0.2189	0.1972	0.1987	0.1959	0.1972	0.1234	0.1282	0.1535	0.1478	0.1323	0.1335
		0.6025	0.5934	0.2107	0.2077	0.2083	0.0689	0.41	0.4138	0.1485	0.147	0.142	0.0715
		0.9588	0.9072	0.2747	0.2721	0.2607	0.2726	0.6721	0.6741	0.1173	0.117	0.1156	0.1158
		1.2833	1.2405	0.2734	0.269	0.2702	0.09	0.9036	0.9042	0.1178	0.1158	0.1161	0.0749
		1.8197	1.6421	0.2201	0.2137	0.2126	0.2149	1.0805	1.0934	0.1154	0.1135	0.1121	0.1131
		2.2599	1.9574	0.2184	0.2188	0.2185	0.0908	1.2924	1.2828	0.1163	0.1268	0.1175	0.0742
01:38:00	2020-03-25	0.2216	0.2094	0.4975	0.5085	0.4636	0.5075	0.1164	0.1132	0.1697	0.1683	0.1617	0.1678
		0.2338	0.2269	0.5182	0.4943	0.497	0.0891	0.1193	0.1226	0.1702	0.1676	0.1666	0.0791
		0.2228	0.2196	0.1981	0.2042	0.1966	0.198	0.124	0.1286	0.1542	0.1485	0.1329	0.1343
		0.6066	0.5973	0.2118	0.2085	0.2092	0.069	0.4128	0.4129	0.1491	0.1478	0.1425	0.074
		0.966	0.9138	0.276	0.2733	0.2619	0.2739	0.677	0.6796	0.1177	0.1174	0.1161	0.1162
		1.2929	1.2498	0.2749	0.2702	0.2716	0.0902	0.9106	0.911	0.1182	0.1163	0.1163	0.075
		1.8338	1.6545	0.2215	0.2145	0.2134	0.2157	1.0889	1.1017	0.1157	0.1139	0.1125	0.1136
		2.2772	1.9727	0.2194	0.2195	0.2194	0.091	1.3019	1.2919	0.1166	0.127	0.118	0.0743
01:39:00	2020-03-25	0.2225	0.2102	0.5007	0.5118	0.4666	0.5109	0.1178	0.1135	0.1705	0.1693	0.1625	0.1689
		0.2347	0.2278	0.5216	0.4976	0.5002	0.0892	0.1197	0.1232	0.1709	0.1687	0.1676	0.077
		0.2237	0.2205	0.1988	0.2002	0.1974	0.1987	0.1245	0.1291	0.1549	0.1491	0.1336	0.1346
		0.6102	0.6012	0.2125	0.2094	0.2101	0.0691	0.416	0.416	0.15	0.1483	0.143	0.0763
		0.9728	0.9204	0.2774	0.2747	0.2633	0.2752	0.6822	0.6852	0.1182	0.1183	0.1162	0.1165
		1.3024	1.2591	0.2761	0.273	0.2728	0.0905	0.9172	0.9179	0.1185	0.1167	0.1169	0.075
		1.8477	1.6674	0.2218	0.2153	0.2142	0.2166	1.0964	1.1097	0.116	0.1142	0.113	0.1139
		2.2947	1.9878	0.2202	0.2204	0.2204	0.0913	1.3116	1.3011	0.117	0.1275	0.1182	0.0743
01:40:00	2020-03-25	0.2237	0.2111	0.504	0.5153	0.4696	0.5143	0.1191	0.1137	0.1714	0.1702	0.1635	0.1698
		0.2357	0.2288	0.5252	0.501	0.5036	0.0895	0.1202	0.1234	0.1721	0.1697	0.1684	0.0771
		0.2248	0.2217	0.1996	0.2012	0.1982	0.1995	0.1248	0.1295	0.157	0.1499	0.1342	0.1352
		0.6143	0.6068	0.2134	0.2102	0.2109	0.0692	0.4191	0.419	0.1504	0.149	0.1438	0.0742
		0.9797	0.9271	0.2788	0.2759	0.2643	0.2765	0.6874	0.6907	0.1185	0.1197	0.1169	0.117
		1.312	1.2684	0.2774	0.2732	0.2741	0.0907	0.9241	0.9249	0.1189	0.117	0.1173	0.0751
		1.8613	1.6795	0.2227	0.2162	0.215	0.2175	1.1042	1.1177	0.1165	0.1147	0.1134	0.1143
		2.3118	2.0028	0.2211	0.2212	0.2212	0.0915	1.3208	1.3103	0.1174	0.1279	0.1187	0.0744
01:41:00	2020-03-25	0.2242	0.2119	0.5073	0.5186	0.4726	0.5176	0.1207	0.1142	0.1726	0.1711	0.1644	0.1709
		0.2368	0.2298	0.5286	0.5043	0.5069	0.0898	0.1206	0.1238	0.173	0.1707	0.1695	0.0773
		0.2257	0.2224	0.2008	0.2017	0.199	0.2003	0.1253	0.1302	0.1569	0.1505	0.1348	0.1357
		0.6182	0.6092	0.2143	0.2112	0.2119	0.0694	0.4223	0.4223	0.1518	0.1496	0.1445	0.076
		0.9866	0.9337	0.28	0.2774	0.2656	0.2781	0.6927	0.6962	0.119	0.1187	0.1172	0.1175
		1.3217	1.2777	0.2788	0.2743	0.2754	0.091	0.931	0.9317	0.1194	0.1174	0.1175	0.0752
		1.8753	1.6922	0.2235	0.2169	0.2159	0.2182	1.1123	1.1265	0.1171	0.1154	0.1137	0.1147
		2.3284	2.0175	0.222	0.2222	0.222	0.0918	1.3304	1.3194	0.1178	0.1283	0.1192	0.0745
01:42:00	2020-03-25	0.2251	0.2127	0.5106	0.522	0.4756	0.5211	0.1216	0.1145	0.1733	0.1723	0.165	0.1717
		0.2376	0.2306	0.5322	0.5075	0.5104	0.0899	0.1211	0.1245	0.1738	0.1713	0.1701	0.0773
		0.2265	0.2232	0.2011	0.2025	0.1998	0.201	0.1259	0.1304	0.1573	0.1514	0.1352	0.1364
		0.6222	0.6131	0.2152	0.212	0.2126	0.0694	0.4253	0.4252	0.1519	0.1506	0.1453	0.0774
		0.9935	0.9406	0.282	0.2785	0.2669	0.2791	0.6977	0.7016	0.1194	0.119	0.1175	0.1178
		1.3311	1.2869	0.2801	0.2754	0.2767	0.0913	0.9376	0.9386	0.1198	0.1178	0.1185	0.0753
		1.8891	1.7043	0.2244	0.2178	0.2168	0.2191	1.12	1.1339	0.1172	0.1154	0.1139	0.115
		2.3457	2.0324	0.2227	0.2232	0.2228	0.0921	1.3403	1.3284	0.1183	0.1287	0.1193	0.0745
01:43:00	2020-03-25	0.2259	0.2134	0.5142	0.5254	0.4785	0.5245	0.1226	0.1149	0.1742	0.1738	0.166	0.1727
		0.2389	0.2315	0.5358	0.5107	0.5135	0.0902	0.1225	0.1247	0.1749	0.1725	0.171	0.0779
		0.2275	0.2241	0.2018	0.2033	0.2006	0.2019	0.1263	0.131	0.1577	0.1522	0.1358	0.1372
		0.6274	0.6171	0.216	0.2129	0.2136	0.0695	0.4283	0.4284	0.1528	0.1513	0.1458	0.0814
		1.0006	0.9465	0.2825	0.2798	0.268	0.2804	0.7029	0.7069	0.1198	0.1196	0.1179	0.1184
		1.3405	1.2959	0.2813	0.2767	0.278	0.0915	0.9441	0.9455	0.1202	0.1182	0.1184	0.0755
		1.9028	1.7171	0.2252	0.2187	0.2175	0.2199	1.1279	1.1421	0.1177	0.1158	0.1144	0.1154
		2.3629	2.0471	0.2236	0.2238	0.2236	0.0923	1.3485	1.3376	0.1185	0.1291	0.1198	0.0746
01:44:00	2020-03-25	0.2268	0.2143	0.5175	0.5286	0.4814	0.5277	0.1226	0.1156	0.1754	0.1738	0.1669	0.1738
		0.2395	0.2328	0.5392	0.514	0.5168	0.0904	0.1223	0.1255	0.176	0.1735	0.1718	0.0777
		0.2283	0.2249	0.2026	0.2042	0.2012	0.2026	0.1269	0.1312	0.159	0.1527	0.1365	0.1376
		0.6301	0.6208	0.2169	0.2137	0.2143	0.0696	0.4313	0.4319	0.1534	0.1519	0.1463	0.079
		1.0074	0.9532	0.2839	0.2811	0.2692	0.2817	0.7079	0.7121	0.1206	0.1198	0.1184	0.1188
		1.3499	1.305	0.2826	0.2781	0.2793	0.0918	0.951	0.9522	0.1206	0.1189	0.119	0.0754
		1.9167	1.7292	0.2261	0.2194	0.2184	0.2207	1.1357	1.1497	0.118	0.1162	0.1148	0.1158
		2.3798	2.0624	0.2244	0.2247	0.2245	0.0926	1.3579	1.3467	0.1191	0.1295	0.12	0.0746
01:45:00	2020-03-25	0.2275	0.2151	0.5207	0.5319	0.4845	0.5309	0.1212	0.1156	0.176	0.1748	0.1678	0.1745
		0.2405	0.2333	0.5427	0.5172	0.52	0.0906	0.1223	0.1256	0.1765	0.1743	0.1728	0.0775
		0.2292	0.2261	0.2033	0.2048	0.202	0.2033	0.1271	0.1317	0.1595	0.1535	0.1371	0.1383
		0.6342	0.6247	0.2179	0.2145	0.2152	0.0701	0.4344	0.4345	0.1542	0.1526	0.1471	0.0763
		1.014	0.9597	0.2851	0.2823	0.2703	0.283	0.7128	0.7173	0.1213	0.1208	0.1187	0.1191
		1.3594	1.3142	0.2839	0.2792	0.2806	0.0921	0.9579	0.9589	0.121	0.1191	0.1198	0.0756
		1.9299	1.7418	0.227	0.2203	0.2192	0.2215	1.1431	1.1575	0.1183	0.1166	0.1153	0.116
		2.3969	2.0765	0.2252	0.2256	0.2256	0.0928	1.367	1.3552	0.1195	0.1299	0.1206	0.0748
01:46:00	2020-03-25	0.2285	0.2159	0.5241	0.5352	0.4874	0.5343	0.1202	0.116	0.1772	0.1757	0.1686	0.1754
		0.2416	0.2343	0.5461	0.5205	0.5234	0.0909	0.1227	0.1263	0.1777	0.1752	0.1736	0.0777
		0.23	0.2267	0.2043	0.2057	0.2028	0.2042	0.1277	0.1324	0.161	0.1543	0.1377	0.1388
		0.6381	0.6286	0.2187	0.2154	0.2159	0.0706	0.4376	0.4376	0.1547	0.1532	0.1477	0.0742
		1.0208	0.9661	0.2864	0.2838	0.2716	0.2843	0.7186	0.7223	0.1222	0.1207	0.1193	0.1196
		1.3688	1.3233	0.2852	0.2806	0.2818	0.0923	0.9642	0.9655	0.1215	0.1194	0.1199	0.0756
		1.9435	1.7539	0.2278	0.2211	0.2199	0.2223	1.1508	1.1654	0.1189	0.117	0.1157	0.1166
		2.4136	2.0916	0.2261	0.2264	0.2265	0.0931	1.376	1.3641	0.12	0.1304	0.1209	0.0748
01:47:00	2020-03-25	0.2292	0.2166	0.5274	0.5386	0.4902	0.5375	0.1184	0.1165	0.1782	0.1769	0.1698	0.1764
		0.2423	0.2352	0.5494	0.5238	0.5266	0.0911	0.1234	0.1265	0.1785	0.1761	0.1746	0.0783
		0.2309	0.2276	0.205	0.2064	0.2036	0.2049	0.1284	0.1327	0.1608	0.1549	0.1381	0.1394
		0.642	0.6325	0.2196	0.2163	0.2168	0.0706	0.4404	0.4406	0.1564	0.1543	0.1484	0.0737
		1.0276	0.9725	0.2878	0.2849	0.2727	0.2856	0.7229	0.7271	0.1233	0.121	0.1196	0.12
		1.3782	1.3323	0.2865	0.2817	0.2831	0.0926	0.9704	0.9721	0.1218	0.1199	0.1201	0.0758
		1.9943	1.7659	0.2287	0.222	0.2207	0.2232	1.1581	1.173	0.1192	0.1174	0.116	0.1169
		2.4289	2.1056	0.2269	0.2271	0.2272	0.0934	1.3847	1.3727	0.1202	0.1306	0.1215	0.0749
01:48:00	2020-03-25	0.2301	0.2182	0.5305	0.5421	0.4932	0.5409	0.1171	0.1169	0.179	0.1778	0.1703	0.1773
		0.2432	0.236	0.5529	0.527	0.5299	0.0913	0.1236	0.1284	0.1795	0.1769	0.1754	0.0802
		0.2318	0.2285	0.2056	0.2072	0.2043	0.2056	0.1287	0.1332	0.162	0.1556	0.1387	0.1415
		0.646	0.6362	0.2204	0.2171	0.2176	0.0702	0.4436	0.4436	0.1562	0.1547	0.1491	0.0728
		1.0342	0.9788	0.289	0.2862	0.2739	0.2868	0.7279	0.7322	0.1233	0.1219	0.1201	0.1204
		1.3872	1.3412	0.2881	0.2829	0.2844	0.0928	0.9768	0.9786	0.1223	0.1203	0.1204	0.0758
		1.9703	1.7781	0.2295	0.2228	0.2216	0.2239	1.1656	1.1806	0.1195	0.1178	0.1163	0.1173
		2.4468	2.1203	0.2278	0.2281	0.2278	0.0936	1.3938	1.3814	0.1207	0.1313	0.1217	0.075
01:49:00	2020-03-25	0.231	0.2184	0.5338	0.5453	0.4961	0.5444	0.1168	0.1171	0.1798	0.1787	0.1711	0.1783
		0.2442	0.237	0.5563	0.5304	0.5331	0.0915	0.124	0.1275	0.1805	0.1776	0.1764	0.0827
		0.2327	0.2292	0.2065	0.2078	0.2051	0.2064	0.1292	0.1336	0.1624	0.1563	0.1393	0.1406
		0.6498	0.64	0.2212	0.2179	0.2185	0.0702	0.4462	0.4464	0.157	0.1553	0.1498	0.0731
		1.0411	0.9851	0.2902	0.2891	0.275	0.2881	0.7327	0.7371	0.1232	0.1229	0.1204	0.1211
		1.3964	1.3568	0.289	0.2842	0.2857	0.0931	0.9831	0.985	0.1226	0.1207	0.121	0.0757
		1.9836	1.7903	0.2302	0.2235	0.2223	0.2247	1.173	1.1879	0.1199	0.1181	0.1166	0.1176
		2.4636	2.1348	0.2286	0.2289	0.2293	0.0939	1.4028	1.3908	0.1212	0.1316	0.122	0.075
01:50:00	2020-03-25	0.2319	0.219	0.537	0.5485	0.499	0.5478	0.1167	0.1176	0.1807	0.1794	0.1722	0.1794
		0.2451	0.2379	0.5596	0.5335	0.5364	0.0917	0.1246	0.1281	0.182	0.1789	0.1781	0.0844
		0.2335	0.2301	0.2072	0.2085	0.2058	0.2071	0.1295	0.1341	0.1633	0.1571	0.14	0.1412
		0.6536	0.6439	0.222	0.2188	0.2193	0.0703	0.4494	0.4495	0.1576	0.1561	0.1503	0.0724
		1.0478	0.9915	0.2915	0.2886	0.2762	0.2895	0.7374	0.7421	0.1234	0.1224	0.1207	0.1213
		1.4056	1.3591	0.2902	0.2855	0.2868	0.0933	0.9898	0.9916	0.1232	0.121	0.1213	0.0759
		1.9969	1.8024	0.2311	0.2243	0.2233	0.2255	1.1803	1.1956	0.1205	0.1185	0.117	0.1182
		2.4793	2.1495	0.2294	0.2296	0.2295	0.0941	1.4115	1.3985	0.1218	0.1318	0.1225	0.0751
01:51:00	2020-03-25	0.2327	0.2198	0.5402	0.5517	0.5019	0.5507	0.1197	0.118	0.1817	0.1804	0.1729	0.1803
		0.2462	0.2387	0.563	0.5367	0.5397	0.0919	0.1249	0.1284	0.1824	0.1798	0.178	0.0864
		0.2344	0.2309	0.2079	0.2093	0.2066	0.2079	0.13	0.1347	0.1638	0.1578	0.1406	0.1418
		0.6574	0.6476	0.223	0.2195	0.2201	0.0703	0.4521	0.4523	0.1583	0.1566	0.151	0.0722
		1.0548	0.9978	0.2928	0.2899	0.2774	0.2906	0.742	0.7467	0.124	0.1228	0.1212	0.1218
		1.4149	1.3682	0.2914	0.2867	0.2882	0.0936	0.9959	0.9982	0.1234	0.1214	0.1218	0.0759
		2.0222	1.8143	0.2319	0.2251	0.2239	0.2263	1.1878	1.2033	0.1208	0.1191	0.1173	0.1192
		2.4955	2.1632	0.2301	0.2304	0.2303	0.0944	1.4201	1.4075	0.1218	0.1323	0.1228	0.0751
01:52:00	2020-03-25	0.2335	0.2206	0.5435	0.5551	0.5049	0.554	0.1182	0.1186	0.1826	0.1813	0.1745	0.1817
		0.247	0.2397	0.5664	0.5399	0.5428	0.0922	0.1254	0.1288	0.1833	0.1809	0.1788	0.0873
		0.2353	0.2318	0.2088	0.21	0.2073	0.2087	0.1305	0.1351	0.1645	0.1584	0.1412	0.1425
		0.6612	0.6514	0.2238	0.2204	0.221	0.0704	0.4551	0.4553	0.1593	0.1574	0.1517	0.0721
		1.061	1.004	0.2941	0.2911	0.2786	0.2919	0.747	0.7519	0.1244	0.1231	0.1216	0.1223
		1.424	1.3768	0.2927	0.2879	0.2893	0.0938	1.0021	1.0046	0.1239	0.1218	0.1222	0.076
		2.0229	1.8268	0.2326	0.226	0.2248	0.2271	1.1947	1.2103	0.1212	0.1194	0.1177	0.1189
		2.5122	2.1777	0.2311	0.2312	0.2311	0.0947	1.429	1.4151	0.1223	0.1328	0.1232	0.0751
01:53:00	2020-03-25	0.2344	0.2214	0.5467	0.5582	0.5077	0.5572	0.1187	0.1187	0.1847	0.1825	0.1748	0.1822
		0.2478	0.2406	0.5699	0.5431	0.5459	0.0924	0.1259	0.1294	0.1841	0.1816	0.1799	0.0876
		0.2361	0.2339	0.2095	0.2108	0.208	0.2093	0.1311	0.1355	0.1652	0.1594	0.1415	0.1429
		0.665	0.6552	0.229	0.2212	0.2218	0.0704	0.458	0.4582	0.1597	0.1588	0.153	0.072
		1.0676	1.0104	0.2953	0.2926	0.2797	0.2931	0.7514	0.7565	0.1245	0.1238	0.1219	0.1225
		1.4331	1.3856	0.2939	0.2891	0.2905	0.0941	1.0085	1.0106	0.1242	0.1224	0.1225	0.0761
		2.0364	1.8388	0.2335	0.2268	0.2256	0.2279	1.2022	1.2177	0.1216	0.1197	0.1182	0.1193
		2.5286	2.1922	0.2318	0.2324	0.2323	0.0949	1.4374	1.4235	0.1226	0.1329	0.1236	0.0754
01:54:00	2020-03-25	0.235	0.2222	0.5499	0.5615	0.5105	0.5605	0.1183	0.1193	0.1844	0.1832	0.1756	0.1832
		0.2487	0.2415	0.5731	0.5463	0.5491	0.0926	0.1269	0.1299	0.1852	0.1825	0.1806	0.0879
		0.237	0.2336	0.2103	0.2116	0.2088	0.2101	0.1315	0.1359	0.1659	0.1599	0.1424	0.1434
		0.669	0.6589	0.2254	0.2221	0.2227	0.0705	0.4607	0.4614	0.1602	0.1587	0.1531	0.0716
		1.0742	1.0166	0.2965	0.2936	0.281	0.2943	0.7562	0.7613	0.1249	0.1239	0.1224	0.123
		1.4421	1.3946	0.2951	0.2903	0.2917	0.0944	1.0143	1.0171	0.1247	0.1227	0.1228	0.0761
		2.0499	1.85	0.2343	0.2275	0.2263	0.2287	1.2092	1.225	0.1218	0.1201	0.1185	0.1196
		2.5442	2.2059	0.2331	0.2329	0.2327	0.0952	1.4466	1.4318	0.1231	0.1334	0.1241	0.0753
01:55:00	2020-03-25	0.2359	0.223	0.553	0.565	0.5134	0.5639	0.1195	0.1194	0.186	0.1838	0.1767	0.184
		0.2497	0.2424	0.5764	0.5495	0.5523	0.0928	0.1267	0.1304	0.1862	0.1834	0.1816	0.0877
		0.2379	0.2343	0.2111	0.2123	0.2096	0.2108	0.132	0.1366	0.1671	0.1605	0.1429	0.144
		0.6728	0.6627	0.2262	0.2228	0.2235	0.0706	0.4638	0.4643	0.1614	0.1596	0.1536	0.0702
		1.0808	1.0229	0.2977	0.2948	0.282	0.2956	0.761	0.7659	0.125	0.1243	0.1228	0.1235
		1.4514	1.4032	0.2965	0.2915	0.293	0.0946	1.0205	1.0234	0.125	0.1231	0.1236	0.0765
		2.0628	1.862	0.2351	0.2284	0.2271	0.2295	1.2164	1.2324	0.1223	0.122	0.1188	0.12
		2.5613	2.2209	0.2337	0.2341	0.2336	0.0954	1.4545	1.4404	0.1236	0.1338	0.1246	0.0753
01:56:00	2020-03-25	0.2366	0.2236	0.5566	0.568	0.5162	0.5669	0.1212	0.1198	0.1864	0.1847	0.1773	0.185
		0.2506	0.2433	0.5798	0.5526	0.5555	0.0931	0.1276	0.1306	0.1871	0.1842	0.1824	0.0867
		0.2387	0.2355	0.2119	0.2131	0.2103	0.2116	0.1326	0.137	0.1674	0.1612	0.1435	0.1446
		0.6765	0.6665	0.227	0.2236	0.2242	0.0707	0.4665	0.467	0.1615	0.1601	0.1542	0.0704
		1.0873	1.029	0.299	0.296	0.2835	0.2969	0.7655	0.7707	0.1252	0.1246	0.1232	0.124
		1.4602	1.412	0.2977	0.2927	0.2942	0.0948	1.0264	1.0294	0.1256	0.1235	0.1239	0.0763
		2.0758	1.8735	0.236	0.2291	0.2279	0.2303	1.2233	1.2394	0.1226	0.1208	0.1191	0.1205
		2.5762	2.2342	0.2343	0.2345	0.2344	0.0957	1.4628	1.4484	0.1238	0.1343	0.1249	0.0755
01:57:00	2020-03-25	0.2375	0.2244	0.5594	0.5712	0.5192	0.5701	0.1233	0.1201	0.1872	0.1857	0.1785	0.1859
		0.2514	0.2441	0.583	0.5557	0.5586	0.0932	0.1276	0.1311	0.188	0.1851	0.1836	0.0793
		0.2396	0.2361	0.2125	0.2138	0.211	0.2123	0.133	0.1374	0.1685	0.1618	0.1441	0.1452
		0.6802	0.6701	0.2278	0.2245	0.225	0.0708	0.4694	0.4699	0.1622	0.1607	0.1548	0.0714
		1.0938	1.0352	0.3002	0.2973	0.2843	0.2982	0.7702	0.7753	0.1256	0.125	0.1237	0.1244
		1.4692	1.4207	0.2989	0.294	0.2956	0.0951	1.0325	1.036	0.126	0.1241	0.1242	0.0764
		2.0887	1.8853	0.2367	0.2299	0.2286	0.231	1.2306	1.2471	0.1231	0.1212	0.1197	0.1208
		2.592	2.2485	0.235	0.2354	0.2351	0.0959	1.4711	1.4564	0.1243	0.1347	0.1252	0.0756
01:58:00	2020-03-25	0.2383	0.2252	0.5626	0.5745	0.5219	0.5733	0.1263	0.1207	0.1881	0.1865	0.1792	0.1868
		0.2523	0.245	0.5864	0.5591	0.5617	0.0937	0.1281	0.1315	0.1889	0.1864	0.184	0.0784
		0.2404	0.2377	0.2133	0.2145	0.2117	0.2131	0.1336	0.1379	0.1687	0.1626	0.1445	0.1458
		0.6841	0.6739	0.2286	0.2252	0.2259	0.0708	0.472	0.4732	0.163	0.1629	0.1555	0.0726
		1.1003	1.0413	0.3014	0.2985	0.2853	0.2993	0.7746	0.7801	0.1261	0.1254	0.1242	0.1249
		1.478	1.4292	0.3002	0.2952	0.2967	0.0954	1.0384	1.042	0.1265	0.1243	0.1247	0.0765
		2.1014	1.8968	0.2375	0.2307	0.2295	0.2318	1.2371	1.2538	0.1234	0.1215	0.12	0.1211
		2.6091	2.2624	0.2359	0.2361	0.236	0.0962	1.4794	1.4645	0.1247	0.1349	0.1256	0.0756
01:59:00	2020-03-25	0.2391	0.2259	0.5657	0.5776	0.5261	0.5765	0.1297	0.1209	0.1891	0.1875	0.1799	0.188
		0.2532	0.2458	0.5896	0.5621	0.5652	0.0937	0.1284	0.1319	0.1899	0.187	0.185	0.0788
		0.2412	0.2378	0.2141	0.2153	0.2124	0.2138	0.1338	0.1383	0.1697	0.1632	0.1452	0.1464
		0.6881	0.6774	0.2295	0.2261	0.2267	0.071	0.475	0.4758	0.1637	0.1627	0.1562	0.0726
		1.1068	1.0475	0.3026	0.2998	0.2867	0.3005	0.7791	0.7848	0.1271	0.1257	0.1245	0.1251
		1.4869	1.4378	0.3015	0.2963	0.2977	0.0956	1.0445	1.0481	0.1274	0.1248	0.125	0.0765
		2.1255	1.9087	0.2383	0.2315	0.2303	0.2325	1.2439	1.2608	0.1238	0.1221	0.1203	0.1215
		2.6243	2.2761	0.2367	0.2369	0.2367	0.0965	1.4875	1.4723	0.1251	0.1355	0.1259	0.0757
02:00:00	2020-03-25	0.24	0.2269	0.5688	0.581	0.5278	0.5797	0.1306	0.1216	0.1901	0.1888	0.1811	0.1889
		0.2541	0.2467	0.5929	0.5652	0.5683	0.0939	0.1289	0.1329	0.1908	0.1879	0.1857	0.0802
		0.2422	0.2386	0.2149	0.2161	0.2131	0.2145	0.1342	0.1389	0.1702	0.1638	0.1455	0.147
		0.6916	0.6812	0.2303	0.2268	0.2274	0.0711	0.4777	0.4784	0.1644	0.1628	0.1568	0.0723
		1.1132	1.0537	0.3039	0.3009	0.2876	0.3017	0.7836	0.7893	0.1283	0.1263	0.1248	0.1257
		1.4959	1.4464	0.3026	0.2983	0.299	0.0959	1.0504	1.054	0.1273	0.1251	0.1254	0.0767
		2.1275	1.9203	0.2391	0.2323	0.2311	0.2333	1.251	1.2679	0.1241	0.1225	0.1205	0.1219
		2.6404	2.2901	0.2375	0.2378	0.2376	0.0967	1.4959	1.48	0.1255	0.1358	0.1262	0.0757
02:01:00	2020-03-25	0.2407	0.2276	0.572	0.584	0.5306	0.5827	0.1311	0.1219	0.1909	0.1894	0.182	0.1897
		0.255	0.2476	0.5962	0.5682	0.5714	0.0941	0.1296	0.1332	0.1917	0.1889	0.1866	0.082
		0.243	0.2393	0.2155	0.2167	0.2138	0.2152	0.1347	0.1395	0.171	0.1647	0.1463	0.1475
		0.6952	0.6849	0.2311	0.2277	0.2283	0.0711	0.4806	0.4811	0.1651	0.1634	0.1575	0.0714
		1.1195	1.0597	0.3052	0.302	0.2888	0.3029	0.7883	0.794	0.1288	0.1265	0.1252	0.1261
		1.5046	1.4551	0.3039	0.2988	0.3003	0.0961	1.0564	1.0601	0.1276	0.1255	0.1259	0.0767
		2.1403	1.932	0.24	0.233	0.2318	0.2341	1.2578	1.2747	0.1246	0.1227	0.121	0.1222
		2.6554	2.3037	0.2387	0.2385	0.2383	0.0969	1.5041	1.4888	0.1259	0.1362	0.1267	0.0758
02:02:00	2020-03-25	0.2416	0.2282	0.575	0.5872	0.5336	0.586	0.13	0.1221	0.1919	0.1904	0.1826	0.1907
		0.2559	0.2486	0.5995	0.5714	0.5745	0.0943	0.1296	0.1334	0.1927	0.1898	0.1874	0.0826
		0.2438	0.2402	0.2162	0.2176	0.2147	0.216	0.1356	0.1398	0.1717	0.1653	0.1469	0.1482
		0.699	0.6885	0.2319	0.2285	0.2291	0.0712	0.4833	0.4841	0.1657	0.1641	0.1582	0.076
		1.1259	1.0657	0.3062	0.3032	0.29	0.3041	0.7926	0.7984	0.1292	0.127	0.1256	0.1267
		1.5136	1.4635	0.3052	0.2999	0.3015	0.0964	1.062	1.0663	0.128	0.1259	0.1265	0.0768
		2.1527	1.9432	0.2408	0.2337	0.2326	0.2349	1.2649	1.2816	0.1249	0.1232	0.1214	0.1228
		2.6718	2.3176	0.2391	0.2392	0.2391	0.0973	1.5121	1.4958	0.1263	0.1365	0.1271	0.0759
02:03:00	2020-03-25	0.2423	0.229	0.5783	0.5903	0.5362	0.5893	0.127	0.1224	0.1928	0.1912	0.1837	0.1916
		0.2568	0.2504	0.6027	0.5745	0.5777	0.0946	0.1302	0.1338	0.1935	0.1906	0.1885	0.0826
		0.2451	0.241	0.217	0.2181	0.2153	0.2167	0.1356	0.1402	0.1722	0.166	0.1476	0.1486
		0.7025	0.692	0.2326	0.2294	0.2299	0.0714	0.4859	0.4867	0.1662	0.1648	0.1588	0.0774
		1.1322	1.072	0.3075	0.3044	0.291	0.3053	0.7969	0.8032	0.1297	0.1275	0.1261	0.1274
		1.522	1.472	0.3064	0.3011	0.3025	0.0966	1.0677	1.0719	0.1289	0.1263	0.1269	0.0768
		2.1652	1.9546	0.2415	0.2344	0.2333	0.2356	1.2712	1.2884	0.1252	0.1241	0.1217	0.123
		2.6862	2.3317	0.2398	0.2405	0.2399	0.0975	1.5206	1.5034	0.1267	0.1368	0.1275	0.076
02:04:00	2020-03-25	0.243	0.2298	0.5815	0.5935	0.539	0.5923	0.1249	0.1229	0.1938	0.1925	0.1844	0.1925
		0.258	0.2502	0.6059	0.5777	0.5808	0.0948	0.1307	0.1344	0.1944	0.1916	0.1892	0.0832
		0.2454	0.2419	0.2177	0.219	0.2161	0.2174	0.136	0.1407	0.1731	0.1666	0.1479	0.1491
		0.7062	0.6957	0.2335	0.2301	0.2307	0.0715	0.4889	0.4895	0.1673	0.1657	0.1594	0.0776
		1.1386	1.0779	0.3087	0.3056	0.2921	0.3065	0.8014	0.8073	0.129	0.1278	0.1267	0.1275
		1.5308	1.4804	0.3074	0.3023	0.3037	0.0968	1.0735	1.0779	0.1288	0.1267	0.1274	0.0769
		2.1782	1.9664	0.2423	0.2353	0.2341	0.2364	1.2775	1.2953	0.1258	0.1238	0.1222	0.1234
		2.7021	2.3444	0.2407	0.241	0.2407	0.0978	1.528	1.5113	0.127	0.1371	0.1279	0.0761
02:05:00	2020-03-25	0.2438	0.2304	0.5843	0.5966	0.5418	0.5954	0.1247	0.1235	0.1946	0.1929	0.1851	0.1936
		0.2585	0.2511	0.6092	0.5807	0.5838	0.095	0.1311	0.1352	0.1952	0.1924	0.1905	0.0836
		0.2463	0.2427	0.2185	0.2198	0.2167	0.2181	0.1365	0.1409	0.1737	0.1672	0.1489	0.1497
		0.7099	0.6993	0.2343	0.2308	0.2315	0.0717	0.4918	0.4924	0.1676	0.1669	0.1599	0.0767
		1.1449	1.0838	0.3099	0.3068	0.2932	0.3077	0.8057	0.8118	0.129	0.1282	0.1269	0.1278
		1.5395	1.4888	0.3085	0.3034	0.305	0.0971	1.0793	1.0837	0.1292	0.1271	0.1274	0.077
		2.1904	1.9775	0.243	0.2361	0.2348	0.2372	1.284	1.3018	0.126	0.1242	0.1224	0.1237
		2.7176	2.3581	0.2414	0.2416	0.2414	0.098	1.5359	1.5187	0.1274	0.1379	0.1282	0.0761
02:06:00	2020-03-25	0.2446	0.2315	0.5873	0.5996	0.5445	0.5985	0.124	0.1235	0.1954	0.1941	0.1859	0.1944
		0.2593	0.2518	0.6124	0.5838	0.5869	0.0952	0.1315	0.1355	0.1966	0.1933	0.1913	0.0836
		0.2471	0.2436	0.219	0.2203	0.2175	0.2189	0.137	0.1415	0.1748	0.1679	0.1492	0.1503
		0.7137	0.7031	0.2351	0.2316	0.2322	0.0718	0.4944	0.4953	0.1685	0.1671	0.1606	0.0759
		1.1515	1.09	0.3114	0.308	0.2943	0.3089	0.8102	0.8175	0.1295	0.1286	0.1274	0.1283
		1.5485	1.4975	0.3099	0.3046	0.3061	0.0974	1.0852	1.0899	0.1298	0.1274	0.1277	0.077
		2.2033	1.9889	0.2438	0.2369	0.2355	0.2383	1.291	1.3089	0.1267	0.1245	0.1227	0.1243
		2.7324	2.3717	0.2431	0.2425	0.2423	0.0983	1.5441	1.5265	0.1278	0.1381	0.1285	0.0762
02:07:00	2020-03-25	0.2455	0.2319	0.5905	0.6029	0.5473	0.6016	0.1246	0.1238	0.1964	0.195	0.187	0.1953
		0.2603	0.2527	0.6156	0.5868	0.5899	0.0955	0.1318	0.1358	0.1972	0.1943	0.1916	0.0833
		0.248	0.2442	0.2198	0.2212	0.2182	0.2196	0.1374	0.1418	0.1751	0.1689	0.1497	0.151
		0.7172	0.7066	0.2359	0.2324	0.233	0.0719	0.4967	0.4977	0.1689	0.1674	0.1612	0.0766
		1.1576	1.0959	0.3122	0.3094	0.2954	0.3101	0.8145	0.8205	0.1306	0.129	0.1278	0.1285
		1.5568	1.5057	0.3109	0.3056	0.3072	0.0976	1.0927	1.0954	0.1304	0.1278	0.1282	0.0771
		2.2154	2.0004	0.2447	0.2377	0.2363	0.2386	1.297	1.3151	0.1268	0.125	0.1231	0.1244
		2.7465	2.3852	0.2429	0.2432	0.243	0.0985	1.5514	1.5337	0.1281	0.1384	0.1288	0.0763
02:08:00	2020-03-25	0.2463	0.2327	0.5936	0.6061	0.5501	0.605	0.1267	0.1243	0.1974	0.1958	0.1876	0.1962
		0.2611	0.2535	0.6188	0.5899	0.5931	0.0957	0.1325	0.1366	0.1981	0.1952	0.1951	0.082
		0.2488	0.2452	0.2205	0.2218	0.2194	0.2203	0.1378	0.1423	0.1758	0.1693	0.1504	0.1514
		0.7208	0.7105	0.2367	0.2332	0.2338	0.0721	0.4996	0.5004	0.1696	0.1682	0.1621	0.0789
		1.1639	1.1018	0.3134	0.3102	0.2964	0.3112	0.8186	0.825	0.13	0.1295	0.1282	0.1291
		1.5657	1.5145	0.3121	0.3069	0.3086	0.0979	1.0962	1.1011	0.1304	0.1285	0.1286	0.0772
		2.2282	2.0115	0.2462	0.2383	0.2371	0.2393	1.3034	1.3218	0.1275	0.1255	0.1236	0.1249
		2.7628	2.3988	0.2437	0.2439	0.2438	0.0988	1.5592	1.541	0.1286	0.1387	0.1293	0.0763
02:09:00	2020-03-25	0.2469	0.2334	0.5966	0.6093	0.5529	0.6079	0.1277	0.1247	0.1982	0.1969	0.1886	0.1973
		0.2619	0.2544	0.622	0.593	0.5963	0.0959	0.1327	0.1365	0.199	0.196	0.1934	0.08
		0.2496	0.246	0.2212	0.2226	0.2196	0.2209	0.1382	0.1427	0.1764	0.17	0.1507	0.1519
		0.7243	0.7135	0.2376	0.2341	0.2346	0.0719	0.5021	0.503	0.1702	0.1688	0.1625	0.0764
		1.1702	1.1077	0.3148	0.3114	0.2976	0.3124	0.8229	0.8292	0.1304	0.1298	0.1285	0.1296
		1.5738	1.5221	0.3133	0.308	0.3095	0.0981	1.1017	1.1065	0.1308	0.1286	0.1291	0.0773
		2.2401	2.0223	0.2461	0.2391	0.2377	0.2401	1.3098	1.3281	0.1275	0.1257	0.1237	0.1251
		2.7776	2.4112	0.2445	0.2446	0.2445	0.099	1.5669	1.5485	0.1289	0.1392	0.1296	0.0764
02:10:00	2020-03-25	0.2478	0.2341	0.5997	0.6122	0.5555	0.6109	0.1304	0.125	0.199	0.1976	0.1895	0.1982
		0.2629	0.2553	0.6251	0.596	0.5992	0.0961	0.1331	0.137	0.2001	0.1969	0.1947	0.0797
		0.2503	0.2467	0.2219	0.2232	0.2203	0.2216	0.1388	0.1434	0.1772	0.1712	0.1514	0.1526
		0.7279	0.717	0.2384	0.2348	0.2354	0.072	0.5046	0.5058	0.1711	0.1693	0.1629	0.0751
		1.1764	1.1136	0.3158	0.3126	0.2986	0.3136	0.8271	0.8336	0.1309	0.1303	0.1289	0.1299
		1.5824	1.5306	0.3144	0.3092	0.3107	0.0984	1.1072	1.1122	0.1311	0.129	0.1295	0.0774
		2.2522	2.0336	0.2468	0.2397	0.2394	0.2408	1.3158	1.3344	0.128	0.1261	0.1242	0.1256
		2.7942	2.4254	0.2452	0.2454	0.2452	0.0993	1.5741	1.5556	0.1293	0.1395	0.13	0.0764
02:11:00	2020-03-25	0.2486	0.2348	0.6027	0.6154	0.5584	0.614	0.1327	0.1254	0.2	0.1985	0.1902	0.1997
		0.2636	0.256	0.6283	0.5991	0.6022	0.0963	0.1334	0.1373	0.2015	0.198	0.195	0.0796
		0.2511	0.2475	0.2227	0.2239	0.221	0.2225	0.1397	0.1438	0.1779	0.1714	0.1519	0.153
		0.7315	0.7205	0.2392	0.2356	0.2362	0.0722	0.5074	0.5084	0.1716	0.1702	0.1637	0.0762
		1.1823	1.1193	0.3179	0.3136	0.2997	0.3148	0.8311	0.8376	0.1314	0.1307	0.1294	0.1303
		1.591	1.5387	0.3155	0.3103	0.3118	0.0986	1.1125	1.118	0.1317	0.1299	0.13	0.0773
		2.2642	2.0448	0.2476	0.2405	0.2393	0.2415	1.3221	1.341	0.1282	0.1263	0.1245	0.1259
		2.8071	2.4372	0.246	0.2462	0.246	0.0995	1.5814	1.5628	0.1298	0.1399	0.1304	0.0766
02:12:00	2020-03-25	0.2494	0.2355	0.6057	0.6183	0.561	0.617	0.1343	0.126	0.201	0.1993	0.191	0.2
		0.265	0.2569	0.6315	0.6021	0.6053	0.0965	0.134	0.1378	0.2017	0.1985	0.1959	0.0799
		0.252	0.2483	0.2233	0.2247	0.2217	0.2231	0.1396	0.1442	0.1786	0.1718	0.1524	0.1535
		0.7351	0.7241	0.2398	0.2363	0.2369	0.0722	0.5098	0.5111	0.1724	0.1707	0.1643	0.0755
		1.1887	1.1253	0.318	0.3149	0.3015	0.3158	0.8354	0.8417	0.1318	0.131	0.1299	0.1307
		1.5994	1.5469	0.3167	0.3113	0.3129	0.0989	1.1177	1.1232	0.1321	0.1298	0.1302	0.0775
		2.2763	2.0559	0.2484	0.2412	0.2413	0.2422	1.3283	1.3472	0.129	0.1267	0.1248	0.1262
		2.822	2.4511	0.2467	0.2476	0.2467	0.0997	1.589	1.5697	0.1304	0.1402	0.1307	0.0767
02:13:00	2020-03-25	0.2502	0.2363	0.6088	0.6215	0.5638	0.6201	0.1341	0.1261	0.2018	0.2004	0.1926	0.201
		0.2653	0.2577	0.6347	0.6051	0.6083	0.0968	0.1344	0.1383	0.2028	0.1995	0.1966	0.0798
		0.2529	0.2491	0.2241	0.2253	0.2224	0.2237	0.1401	0.1447	0.1791	0.1725	0.1532	0.1542
		0.7387	0.7276	0.2407	0.2371	0.2377	0.0723	0.5124	0.5135	0.1728	0.1714	0.1648	0.0746
		1.1949	1.131	0.3192	0.316	0.3022	0.3172	0.8395	0.846	0.1321	0.1314	0.1303	0.1311
		1.6079	1.5551	0.3179	0.3126	0.314	0.0991	1.1233	1.1292	0.1324	0.1303	0.1307	0.0776
		2.289	2.0671	0.2492	0.242	0.2407	0.2448	1.3344	1.3538	0.129	0.1272	0.1255	0.1273
		2.8364	2.4638	0.2475	0.2477	0.2475	0.1	1.5965	1.5772	0.1304	0.1406	0.1311	0.0768
02:14:00	2020-03-25	0.2509	0.237	0.6118	0.6246	0.5664	0.6233	0.1333	0.1265	0.2028	0.2008	0.1926	0.202
		0.2662	0.2584	0.6377	0.6083	0.6113	0.0969	0.1348	0.1386	0.2034	0.2005	0.1977	0.0801
		0.2536	0.2499	0.2247	0.2261	0.2231	0.2244	0.1405	0.1452	0.1801	0.1732	0.1536	0.1547
		0.7422	0.7311	0.2414	0.2379	0.2384	0.0727	0.5154	0.5162	0.1736	0.1722	0.1655	0.074
		1.201	1.1368	0.3205	0.317	0.303	0.3181	0.8434	0.8499	0.1326	0.1317	0.1305	0.1315
		1.6165	1.563	0.3197	0.3137	0.3152	0.0994	1.1284	1.1343	0.1328	0.1306	0.131	0.0777
		2.3005	2.0779	0.25	0.2428	0.2414	0.2437	1.3404	1.3603	0.1295	0.1275	0.1257	0.1271
		2.8515	2.4771	0.2483	0.2485	0.2483	0.1003	1.6044	1.5842	0.1308	0.1409	0.1315	0.0769
02:15:00	2020-03-25	0.2516	0.2377	0.6146	0.6275	0.5691	0.6263	0.1302	0.1269	0.2037	0.202	0.1936	0.2028
		0.267	0.2592	0.6408	0.6111	0.6143	0.0972	0.1352	0.1391	0.2044	0.201	0.1985	0.0806
		0.2544	0.2506	0.2254	0.2267	0.2238	0.2251	0.141	0.146	0.1805	0.1739	0.1539	0.1554
		0.7456	0.7345	0.2422	0.2386	0.2392	0.0729	0.5174	0.5188	0.1743	0.1728	0.1663	0.0742
		1.207	1.1425	0.3215	0.3182	0.3039	0.321	0.8475	0.854	0.133	0.1321	0.1309	0.132
		1.6245	1.5711	0.3201	0.3148	0.3163	0.0996	1.1341	1.1398	0.1332	0.131	0.1313	0.0778
		2.3132	2.0889	0.2506	0.2434	0.2422	0.2444	1.3465	1.3661	0.1298	0.1279	0.1261	0.1273
		2.867	2.4896	0.249	0.2492	0.249	0.1005	1.6108	1.5908	0.1313	0.1413	0.1318	0.0769
02:16:00	2020-03-25	0.2532	0.2385	0.6178	0.6306	0.5718	0.6294	0.1275	0.1272	0.2047	0.2029	0.1944	0.2037
		0.2678	0.2601	0.644	0.6142	0.6174	0.0974	0.1358	0.1397	0.2053	0.2024	0.1992	0.0834
		0.2551	0.2601	0.2261	0.2275	0.2245	0.2258	0.1414	0.1462	0.1812	0.1748	0.1546	0.1558
		0.7491	0.7379	0.243	0.2393	0.24	0.0732	0.5203	0.5216	0.1747	0.1735	0.167	0.0747
		1.2129	1.1482	0.3225	0.3193	0.305	0.3209	0.8514	0.8583	0.1334	0.1327	0.1313	0.1323
		1.6328	1.5793	0.3215	0.3159	0.3175	0.0999	1.1389	1.1455	0.1337	0.1316	0.1318	0.0779
		2.3253	2.0997	0.2514	0.2441	0.2429	0.2451	1.3523	1.372	0.1302	0.1282	0.1262	0.1277
		2.8806	2.5035	0.2497	0.25	0.2498	0.1008	1.6185	1.5981	0.1319	0.1418	0.1323	0.0771
02:17:00	2020-03-25	0.253	0.2391	0.6207	0.6336	0.5745	0.6322	0.127	0.1276	0.2055	0.2035	0.1952	0.2046
		0.2686	0.2609	0.6471	0.6172	0.6203	0.0976	0.1362	0.1403	0.2063	0.2031	0.2	0.0845
		0.256	0.2522	0.2268	0.2283	0.2253	0.2265	0.1418	0.1466	0.1817	0.1752	0.1553	0.1564
		0.7527	0.7414	0.2437	0.24	0.2412	0.0729	0.5223	0.524	0.1779	0.174	0.1674	0.0737
		1.2193	1.1541	0.3238	0.3206	0.3061	0.3216	0.8555	0.862	0.134	0.133	0.1317	0.1329
		1.6418	1.5871	0.3224	0.3171	0.3185	0.1001	1.1441	1.1509	0.1339	0.1318	0.1321	0.0779
		2.3373	2.1104	0.2522	0.2449	0.2436	0.2458	1.3581	1.3785	0.1306	0.1286	0.1266	0.128
		2.8956	2.5152	0.2504	0.2507	0.2505	0.101	1.6253	1.6047	0.132	0.1423	0.1326	0.0771
02:18:00	2020-03-25	0.2539	0.2398	0.6237	0.6368	0.5772	0.6352	0.1269	0.128	0.2063	0.2047	0.1961	0.2055
		0.2695	0.2619	0.6503	0.6201	0.6233	0.0979	0.1365	0.1405	0.207	0.2041	0.2009	0.087
		0.2568	0.253	0.2276	0.2289	0.2259	0.2272	0.1422	0.147	0.1827	0.1758	0.1558	0.1569
		0.7561	0.7447	0.2444	0.2409	0.2416	0.0728	0.5253	0.5267	0.1761	0.1749	0.1681	0.0734
		1.2251	1.1598	0.3248	0.3215	0.3071	0.3228	0.8594	0.8655	0.1341	0.1333	0.1322	0.1333
		1.6494	1.5954	0.3235	0.3181	0.3196	0.1003	1.1491	1.1559	0.1344	0.1322	0.1325	0.078
		2.3488	2.1216	0.2528	0.2456	0.2443	0.2466	1.364	1.3845	0.131	0.129	0.1271	0.1284
		2.9088	2.528	0.2512	0.2514	0.2512	0.1013	1.6321	1.6112	0.1324	0.1424	0.1329	0.0771
02:19:00	2020-03-25	0.2545	0.2405	0.6266	0.6397	0.5798	0.6382	0.1271	0.1283	0.2071	0.2056	0.1972	0.2066
		0.2704	0.2632	0.6533	0.6231	0.6263	0.098	0.1372	0.1412	0.208	0.205	0.2017	0.0876
		0.2576	0.2538	0.2286	0.2295	0.2265	0.2279	0.1426	0.1476	0.1831	0.1764	0.1565	0.1574
		0.7596	0.7481	0.2452	0.2416	0.2424	0.0728	0.5278	0.5293	0.1765	0.1752	0.1686	0.0744
		1.2312	1.1655	0.326	0.3228	0.3081	0.3243	0.8634	0.8694	0.1345	0.1338	0.1326	0.1337
		1.658	1.6033	0.3249	0.3191	0.3207	0.1006	1.1542	1.1611	0.1349	0.1326	0.1328	0.0781
		2.3606	2.1321	0.2536	0.2464	0.245	0.2473	1.3704	1.3903	0.1313	0.1294	0.1273	0.129
		2.9225	2.5409	0.2518	0.2521	0.2519	0.1015	1.6397	1.618	0.1328	0.1427	0.1332	0.0771
02:20:00	2020-03-25	0.2555	0.2415	0.6296	0.6428	0.5825	0.6412	0.1274	0.1286	0.2082	0.2061	0.1979	0.2073
		0.2712	0.2634	0.6565	0.626	0.6293	0.0983	0.1374	0.1416	0.209	0.2058	0.2025	0.0887
		0.2584	0.2546	0.2291	0.2303	0.2272	0.2285	0.143	0.148	0.1841	0.1773	0.1567	0.1581
		0.763	0.7516	0.246	0.2425	0.2432	0.0729	0.5302	0.5316	0.1772	0.1759	0.1694	0.0738
		1.2371	1.1711	0.3271	0.3238	0.3092	0.3252	0.8671	0.8731	0.1349	0.1342	0.1332	0.134
		1.6658	1.6112	0.3257	0.3204	0.3219	0.1009	1.1594	1.1663	0.1351	0.1328	0.1334	0.0782
		2.3722	2.1427	0.2544	0.2471	0.2457	0.248	1.3757	1.3962	0.1316	0.1297	0.1276	0.1292
		2.9371	2.5537	0.2525	0.2529	0.2527	0.1017	1.6466	1.6247	0.1332	0.1432	0.1336	0.0772
02:21:00	2020-03-25	0.256	0.242	0.6325	0.6457	0.5852	0.6442	0.1277	0.1289	0.2089	0.2071	0.1992	0.2086
		0.2719	0.264	0.6594	0.6289	0.6324	0.0985	0.139	0.1419	0.2099	0.2067	0.2033	0.0892
		0.2592	0.2553	0.2297	0.231	0.2279	0.2292	0.1437	0.1484	0.1845	0.1777	0.1574	0.1586
		0.7666	0.7549	0.2468	0.2434	0.2438	0.0731	0.5326	0.5343	0.1781	0.1766	0.1697	0.0759
		1.2432	1.1768	0.3283	0.3249	0.3102	0.3262	0.8712	0.8771	0.1355	0.1347	0.1335	0.1344
		1.6741	1.6193	0.3269	0.3215	0.323	0.1011	1.1644	1.1718	0.1356	0.1334	0.1339	0.0783
		2.3845	2.1534	0.255	0.2477	0.2465	0.2487	1.3815	1.4022	0.1321	0.1302	0.128	0.1295
		2.9518	2.5657	0.2534	0.2535	0.2538	0.102	1.6537	1.6317	0.1336	0.1435	0.1339	0.0773
02:22:00	2020-03-25	0.2568	0.2428	0.6355	0.6488	0.5878	0.6472	0.1282	0.1295	0.2102	0.2084	0.1995	0.2091
		0.2728	0.2651	0.6625	0.6319	0.6352	0.0987	0.1381	0.1427	0.2106	0.2076	0.2059	0.0899
		0.2599	0.2561	0.2304	0.2316	0.2287	0.2299	0.1444	0.1489	0.1852	0.1784	0.158	0.1591
		0.7699	0.7583	0.2475	0.2439	0.2447	0.0732	0.5351	0.5369	0.1785	0.1771	0.1703	0.0792
		1.2491	1.1824	0.3293	0.326	0.3112	0.3273	0.875	0.8809	0.1357	0.135	0.1338	0.1348
		1.682	1.6269	0.3279	0.3225	0.324	0.1014	1.1693	1.1769	0.1359	0.1336	0.1341	0.0783
		2.3957	2.164	0.2558	0.2485	0.2476	0.2494	1.3872	1.408	0.1323	0.1306	0.1284	0.1305
		2.9652	2.5791	0.2541	0.2543	0.2542	0.1023	1.6609	1.6383	0.1341	0.1438	0.1345	0.0774
02:23:00	2020-03-25	0.2576	0.2433	0.6383	0.6516	0.5904	0.6501	0.1289	0.1297	0.211	0.2088	0.2006	0.211
		0.2735	0.2656	0.6657	0.6348	0.6381	0.0989	0.1384	0.143	0.2115	0.2085	0.2049	0.0905
		0.2606	0.2569	0.231	0.2323	0.2293	0.2306	0.1444	0.1491	0.1857	0.1791	0.1582	0.1596
		0.7733	0.7618	0.2482	0.2446	0.2464	0.0732	0.5373	0.5395	0.1791	0.178	0.171	0.078
		1.255	1.1886	0.3305	0.327	0.3123	0.3282	0.8791	0.8844	0.136	0.1355	0.1342	0.1352
		1.6903	1.6347	0.3291	0.3243	0.3251	0.1015	1.1742	1.1817	0.1364	0.1341	0.1346	0.0784
		2.4074	2.1747	0.2565	0.2493	0.2485	0.2501	1.3928	1.4137	0.1327	0.1313	0.1287	0.1302
		2.9803	2.5908	0.2549	0.255	0.2548	0.1025	1.6673	1.645	0.1343	0.1443	0.1347	0.0774
02:24:00	2020-03-25	0.2582	0.244	0.6413	0.6548	0.593	0.653	0.1301	0.1303	0.2116	0.2101	0.201	0.211
		0.2743	0.2664	0.6686	0.6378	0.641	0.0991	0.139	0.1433	0.2127	0.2094	0.2057	0.0909
		0.2615	0.2577	0.2318	0.233	0.23	0.2313	0.1449	0.1497	0.1871	0.1797	0.1591	0.1601
		0.7768	0.7652	0.2491	0.2455	0.2462	0.0734	0.5398	0.5416	0.1799	0.1783	0.1715	0.0754
		1.2609	1.1937	0.3317	0.3281	0.3132	0.3294	0.8825	0.8884	0.1369	0.1357	0.1345	0.1357
		1.6985	1.6426	0.3303	0.3247	0.3263	0.1018	1.1792	1.1869	0.1368	0.1345	0.1349	0.0785
		2.4208	2.1853	0.2572	0.2499	0.2485	0.251	1.3983	1.4202	0.1331	0.1312	0.129	0.1308
		2.9945	2.6046	0.2556	0.2557	0.2556	0.1027	1.6742	1.6514	0.1348	0.1444	0.1353	0.0773
02:25:00	2020-03-25	0.259	0.2447	0.6443	0.6577	0.5956	0.6561	0.1321	0.1304	0.2124	0.2109	0.2024	0.2119
		0.2752	0.2672	0.6717	0.6408	0.6439	0.0994	0.1394	0.1438	0.2135	0.2102	0.2066	0.0913
		0.2622	0.2584	0.2324	0.2337	0.2307	0.232	0.1454	0.15	0.187	0.1804	0.1594	0.1606
		0.7802	0.7684	0.2498	0.246	0.2468	0.0735	0.5422	0.544	0.1805	0.1789	0.172	0.0758
		1.2667	1.1992	0.3327	0.3293	0.3144	0.3306	0.8866	0.8918	0.1368	0.1362	0.135	0.1362
		1.7063	1.6503	0.3313	0.3257	0.3273	0.1021	1.1838	1.1916	0.1385	0.1349	0.1351	0.0785
		2.4312	2.1965	0.2587	0.2506	0.2493	0.2514	1.4036	1.425	0.1333	0.1314	0.1295	0.1309
		3.0099	2.6172	0.2563	0.2564	0.2562	0.103	1.681	1.658	0.135	0.1452	0.1355	0.0775
02:26:00	2020-03-25	0.2598	0.2455	0.6471	0.6605	0.5982	0.659	0.134	0.1309	0.2134	0.2114	0.2026	0.2129
		0.2761	0.268	0.6749	0.6436	0.6469	0.0996	0.1398	0.1444	0.2143	0.2109	0.2074	0.0915
		0.263	0.2591	0.2334	0.2344	0.2315	0.2326	0.1459	0.1503	0.1879	0.1808	0.16	0.1611
		0.7835	0.7719	0.2505	0.2469	0.2475	0.0735	0.5446	0.5464	0.1809	0.1796	0.1727	0.0761
		1.2727	1.2047	0.3341	0.3304	0.3153	0.3316	0.8898	0.8956	0.1377	0.1366	0.1352	0.1365
		1.7145	1.6581	0.3323	0.3268	0.3284	0.1023	1.1887	1.1968	0.1375	0.1352	0.1355	0.0787
		2.4418	2.206	0.2587	0.2514	0.2499	0.2522	1.4093	1.431	0.1337	0.1319	0.1297	0.1312
		3.0225	2.6283	0.2569	0.2572	0.2704	0.1032	1.6879	1.664	0.1354	0.1454	0.1357	0.0775
02:27:00	2020-03-25	0.2606	0.2462	0.6499	0.6634	0.6009	0.6619	0.1359	0.1312	0.2142	0.2128	0.2035	0.2136
		0.2768	0.2689	0.6777	0.6465	0.6496	0.0997	0.1401	0.1448	0.2149	0.2121	0.2082	0.0918
		0.264	0.2599	0.2339	0.235	0.2319	0.2332	0.1466	0.1508	0.1882	0.1818	0.1604	0.1615
		0.7869	0.775	0.2511	0.2475	0.2482	0.0736	0.547	0.5487	0.1814	0.1801	0.1731	0.0754
		1.2784	1.2102	0.3349	0.3313	0.3162	0.3327	0.8936	0.8994	0.1393	0.1371	0.136	0.137
		1.722	1.6656	0.3333	0.3278	0.3295	0.1026	1.1935	1.2017	0.1379	0.1357	0.1359	0.0787
		2.4529	2.2163	0.2593	0.2519	0.2506	0.2546	1.4145	1.4366	0.1341	0.1322	0.1301	0.1318
		3.035	2.6405	0.2577	0.2578	0.2576	0.1035	1.6943	1.6705	0.1358	0.1447	0.1361	0.0776
02:28:00	2020-03-25	0.2611	0.2468	0.6527	0.6661	0.6034	0.6648	0.1379	0.1316	0.215	0.2135	0.2044	0.2144
		0.2775	0.2696	0.6806	0.6493	0.6524	0.0999	0.1406	0.1453	0.216	0.2131	0.209	0.0919
		0.2646	0.2607	0.2344	0.2357	0.2325	0.2339	0.1466	0.1515	0.1894	0.1821	0.1611	0.1621
		0.7903	0.7783	0.2518	0.2482	0.2489	0.0737	0.5492	0.5512	0.1824	0.1805	0.1737	0.0756
		1.2846	1.2159	0.336	0.3324	0.3173	0.3339	0.8973	0.903	0.1402	0.1374	0.1362	0.1375
		1.7302	1.6737	0.3346	0.3291	0.3306	0.1028	1.1991	1.2068	0.1382	0.1363	0.1363	0.0787
		2.4645	2.2267	0.2601	0.2528	0.2514	0.2536	1.4202	1.4424	0.1344	0.1326	0.1304	0.132
		3.0496	2.6522	0.2584	0.2586	0.2583	0.1037	1.7011	1.677	0.1361	0.1451	0.1366	0.0777
02:29:00	2020-03-25	0.262	0.2474	0.6558	0.6693	0.6061	0.6677	0.1388	0.1319	0.216	0.2141	0.2053	0.2155
		0.2783	0.2703	0.6838	0.6522	0.6556	0.1002	0.1409	0.1459	0.2167	0.2135	0.2098	0.0919
		0.2653	0.2662	0.235	0.2363	0.2333	0.2346	0.1471	0.152	0.1895	0.1828	0.1615	0.1627
		0.7938	0.7816	0.2527	0.2492	0.2499	0.0738	0.5513	0.5534	0.1829	0.1813	0.1744	0.0747
		1.2901	1.2214	0.3371	0.3335	0.3184	0.3351	0.9007	0.9067	0.1412	0.1377	0.1366	0.1379
		1.7383	1.6813	0.3357	0.33	0.3316	0.1031	1.2043	1.2117	0.1385	0.1367	0.1366	0.0788
		2.4766	2.2372	0.2608	0.2533	0.2521	0.2543	1.4251	1.4475	0.1349	0.1331	0.1308	0.1324
		3.0599	2.6646	0.2591	0.2593	0.2591	0.104	1.7071	1.6829	0.1364	0.1463	0.137	0.0777
02:30:00	2020-03-25	0.2626	0.2484	0.6586	0.6723	0.6085	0.6705	0.1384	0.1327	0.2167	0.215	0.2062	0.2163
		0.2792	0.2711	0.6868	0.6552	0.6584	0.1003	0.1416	0.1466	0.2178	0.2147	0.2107	0.0916
		0.2661	0.2622	0.2357	0.237	0.234	0.2353	0.1475	0.1522	0.1903	0.1834	0.1628	0.163
		0.7968	0.785	0.2535	0.2498	0.2505	0.0739	0.5538	0.5557	0.1833	0.1824	0.175	0.0746
		1.2957	1.2268	0.3382	0.3346	0.3194	0.3412	0.9044	0.9103	0.1418	0.1381	0.1369	0.1382
		1.7461	1.6888	0.3367	0.3317	0.3327	0.1033	1.2075	1.2165	0.1391	0.1368	0.137	0.0791
		2.4877	2.2476	0.2615	0.2543	0.2527	0.2549	1.4305	1.4531	0.1351	0.1333	0.1312	0.1327
		3.0754	2.6762	0.2598	0.26	0.2598	0.1042	1.7137	1.6888	0.1368	0.1467	0.1372	0.0778
02:31:00	2020-02-25	0.2635	0.2488	0.6614	0.6752	0.6111	0.6734	0.1368	0.1326	0.2176	0.2159	0.207	0.2172
		0.28	0.272	0.6898	0.6581	0.6612	0.1006	0.1417	0.1469	0.2187	0.2155	0.2115	0.0914
		0.2668	0.2629	0.2363	0.2377	0.2346	0.236	0.1478	0.1528	0.1908	0.1839	0.1631	0.1635
		0.8003	0.7882	0.2541	0.2505	0.2511	0.0742	0.556	0.5581	0.184	0.1825	0.1757	0.076
		1.3016	1.2323	0.3391	0.3357	0.3203	0.3534	0.908	0.914	0.1424	0.1386	0.1374	0.1388
		1.7538	1.6966	0.338	0.3322	0.3337	0.1035	1.2128	1.2213	0.1406	0.1372	0.1374	0.079
		2.4986	2.2578	0.2621	0.2548	0.2534	0.2556	1.4359	1.4588	0.1357	0.1339	0.1316	0.133
		3.0869	2.6885	0.2606	0.2607	0.2604	0.1045	1.72	1.6956	0.1376	0.146	0.1376	0.0779
02:32:00	2020-03-25	0.2641	0.2495	0.6643	0.678	0.6138	0.6764	0.1345	0.133	0.2186	0.2165	0.2076	0.218
		0.2808	0.2729	0.6928	0.6609	0.6642	0.1008	0.1421	0.1473	0.2191	0.2159	0.2136	0.0914
		0.2676	0.2636	0.237	0.2384	0.2353	0.2366	0.1485	0.1533	0.1913	0.1846	0.1632	0.1642
		0.8039	0.793	0.2548	0.2512	0.2519	0.0746	0.5586	0.5604	0.1844	0.1832	0.1761	0.0776
		1.3072	1.2376	0.3402	0.3368	0.3213	0.3546	0.9115	0.9176	0.1423	0.139	0.1377	0.1392
		1.7619	1.7039	0.3387	0.3331	0.3348	0.1038	1.2168	1.2262	0.14	0.1376	0.1379	0.0791
		2.5094	2.2675	0.2629	0.2554	0.2541	0.2576	1.4409	1.4641	0.1359	0.134	0.1318	0.1334
		3.1022	2.7004	0.2612	0.2615	0.2614	0.1047	1.7268	1.7012	0.1376	0.1464	0.1385	0.078
02:33:00	2020-03-25	0.2648	0.2501	0.6671	0.6809	0.6164	0.6793	0.1328	0.1333	0.2193	0.2173	0.2085	0.2189
		0.2816	0.2733	0.6957	0.6637	0.6669	0.101	0.1424	0.1479	0.2202	0.217	0.213	0.0909
		0.2683	0.2644	0.2377	0.2391	0.236	0.2373	0.1487	0.1538	0.192	0.1851	0.1638	0.1646
		0.8067	0.7945	0.2555	0.2519	0.2526	0.0745	0.5604	0.5626	0.1853	0.1836	0.1767	0.0781
		1.3129	1.243	0.3415	0.3377	0.3223	0.3541	0.9149	0.9213	0.1424	0.1394	0.138	0.1396
		1.7694	1.7115	0.3397	0.3342	0.3358	0.104	1.2213	1.2308	0.1401	0.1378	0.1382	0.0792
		2.5207	2.278	0.2635	0.2563	0.2547	0.257	1.446	1.4692	0.1362	0.1343	0.1322	0.1338
		3.1142	2.7121	0.2618	0.2621	0.2618	0.1049	1.7325	1.707	0.138	0.1468	0.1385	0.0781
02:34:00	2020-02-25	0.2655	0.2509	0.6703	0.6838	0.6189	0.6821	0.1327	0.1337	0.2201	0.2187	0.2092	0.2197
		0.2823	0.2741	0.6987	0.6665	0.6698	0.1012	0.1429	0.1486	0.221	0.218	0.2137	0.0913
		0.2691	0.2651	0.2383	0.2397	0.2369	0.2379	0.1491	0.154	0.1925	0.1858	0.1643	0.1651
		0.81	0.7978	0.2562	0.2526	0.2535	0.0744	0.5625	0.5648	0.1856	0.1843	0.1773	0.0775
		1.3186	1.2486	0.3424	0.3388	0.3233	0.3574	0.9184	0.925	0.1411	0.1398	0.1385	0.14
		1.7772	1.719	0.3409	0.3353	0.3369	0.1043	1.2256	1.2354	0.1405	0.1383	0.1385	0.0793
		2.5327	2.2883	0.2643	0.2567	0.2554	0.2576	1.451	1.4745	0.1366	0.1348	0.1325	0.134
		3.1264	2.7239	0.2626	0.2627	0.2625	0.1052	1.7387	1.7129	0.1383	0.1471	0.1389	0.078
02:35:00	2020-02-25	0.2662	0.2515	0.673	0.6867	0.6215	0.6849	0.1326	0.1341	0.221	0.2192	0.2102	0.2207
		0.2831	0.2749	0.7016	0.6694	0.6727	0.1015	0.1432	0.1486	0.2221	0.2189	0.2145	0.0909
		0.2699	0.266	0.2391	0.2404	0.2373	0.2386	0.1495	0.1546	0.1936	0.1865	0.1649	0.1656
		0.8132	0.8011	0.2571	0.2534	0.2541	0.0743	0.5649	0.5676	0.1865	0.1849	0.1777	0.0746
		1.3243	1.2539	0.3435	0.3399	0.3243	0.352	0.9218	0.9284	0.1409	0.1402	0.1387	0.1402
		1.7852	1.7265	0.342	0.3363	0.3379	0.1045	1.2303	1.24	0.1411	0.1386	0.1388	0.0795
		2.5435	2.2986	0.265	0.2576	0.2561	0.2583	1.4561	1.4797	0.1369	0.1351	0.133	0.1346
		3.1397	2.7367	0.2633	0.2635	0.2633	0.1055	1.7451	1.7189	0.1388	0.1484	0.139	0.0781
02:36:00	2020-02-25	0.2669	0.2521	0.6757	0.6895	0.6239	0.6878	0.1337	0.1345	0.2221	0.2199	0.2109	0.2217
		0.2839	0.2757	0.7048	0.6723	0.6756	0.1017	0.1437	0.1493	0.2227	0.2196	0.2156	0.0911
		0.2705	0.2666	0.2397	0.241	0.2379	0.2392	0.1498	0.1547	0.1941	0.187	0.1652	0.1661
		0.8165	0.8042	0.2578	0.2541	0.2548	0.0744	0.5669	0.5694	0.1868	0.1858	0.1783	0.0744
		1.33	1.2592	0.3446	0.3408	0.3252	0.3489	0.925	0.9317	0.1414	0.1406	0.1391	0.1409
		1.7931	1.7341	0.343	0.3373	0.3389	0.1048	1.2351	1.245	0.1413	0.1391	0.1392	0.0795
		2.5554	2.3084	0.2666	0.2581	0.2567	0.259	1.4612	1.4846	0.1372	0.1355	0.1332	0.1347
		3.1534	2.7494	0.2639	0.2642	0.264	0.1057	1.7509	1.7245	0.1391	0.1486	0.1394	0.0783
02:37:00	2020-02-25	0.2676	0.2533	0.6785	0.6924	0.6266	0.6907	0.1344	0.1347	0.2227	0.2209	0.2118	0.2225
		0.2847	0.2766	0.7075	0.6752	0.6784	0.1019	0.1441	0.1497	0.2237	0.2204	0.2162	0.0911
		0.2713	0.2673	0.2404	0.2417	0.2386	0.2399	0.1503	0.155	0.1946	0.1877	0.1662	0.1666
		0.8197	0.8074	0.2585	0.2548	0.2558	0.0746	0.569	0.5715	0.1881	0.186	0.1792	0.0752
		1.3355	1.2645	0.3455	0.3419	0.3262	0.3446	0.9284	0.9351	0.1413	0.1412	0.1397	0.1411
		1.8004	1.7417	0.344	0.3384	0.3401	0.105	1.2394	1.2491	0.1417	0.1395	0.1396	0.0795
		2.5656	2.3186	0.2664	0.2589	0.2574	0.2596	1.4661	1.4899	0.1376	0.1357	0.1336	0.1351
		3.1632	2.76	0.2646	0.2648	0.2647	0.1059	1.7572	1.7301	0.1396	0.1491	0.1401	0.0783
02:38:00	2020-02-25	0.2683	0.2535	0.6812	0.6952	0.629	0.6934	0.1338	0.1353	0.2238	0.2216	0.2125	0.2233
		0.2857	0.2771	0.7104	0.6779	0.6811	0.1021	0.1444	0.1532	0.2247	0.2214	0.2168	0.0912
		0.272	0.2682	0.241	0.2424	0.2393	0.2405	0.1508	0.1555	0.1951	0.1882	0.1663	0.167
		0.823	0.8107	0.2592	0.2555	0.2562	0.0746	0.5714	0.5743	0.1881	0.1868	0.1796	0.075
		1.3412	1.2697	0.3466	0.343	0.3272	0.3445	0.9317	0.9386	0.1416	0.1417	0.1397	0.1416
		1.8082	1.7491	0.345	0.3394	0.341	0.1052	1.2432	1.2535	0.142	0.1397	0.1399	0.0795
		2.5764	2.3281	0.2671	0.2595	0.2581	0.2603	1.4709	1.4948	0.138	0.1361	0.1339	0.1356
		3.1826	2.7706	0.2652	0.2655	0.2653	0.1061	1.763	1.7358	0.1397	0.1495	0.1401	0.0783
02:39:00	2020-02-25	0.269	0.2544	0.684	0.698	0.6315	0.6963	0.134	0.1356	0.2245	0.2225	0.2133	0.2242
		0.2862	0.2778	0.7135	0.6807	0.684	0.1022	0.1449	0.151	0.2253	0.222	0.2177	0.0911
		0.2728	0.2687	0.2418	0.2431	0.24	0.2411	0.1513	0.1558	0.196	0.1889	0.1668	0.1676
		0.8262	0.8137	0.2599	0.2563	0.257	0.0747	0.5733	0.5758	0.1888	0.1885	0.18	0.0745
		1.3467	1.2751	0.3476	0.3439	0.3282	0.3455	0.935	0.942	0.1421	0.1424	0.14	0.1419
		1.8159	1.7564	0.3462	0.3404	0.342	0.1055	1.2477	1.258	0.1425	0.1405	0.1403	0.0797
		2.5873	2.3382	0.2677	0.2602	0.2587	0.261	1.4755	1.4999	0.1383	0.1364	0.1344	0.1359
		3.1937	2.7833	0.2665	0.2663	0.2659	0.1064	1.769	1.7414	0.1404	0.1498	0.1406	0.0784
02:40:00	2020-02-25	0.2697	0.255	0.6869	0.7009	0.634	0.6992	0.1345	0.136	0.2253	0.2233	0.2142	0.2251
		0.2869	0.2786	0.7163	0.6835	0.6868	0.1025	0.1454	0.1511	0.2262	0.223	0.2185	0.0911
		0.2734	0.2695	0.2424	0.2437	0.2406	0.2419	0.1515	0.1564	0.1963	0.1895	0.1674	0.1681
		0.8293	0.8168	0.2606	0.257	0.2579	0.0748	0.5754	0.578	0.1892	0.188	0.1808	0.0741
		1.3524	1.2803	0.3486	0.345	0.3291	0.3465	0.9383	0.9455	0.143	0.1432	0.1403	0.1423
		1.8232	1.7638	0.3471	0.3414	0.3431	0.1057	1.2538	1.2624	0.1428	0.1404	0.1407	0.0798
		2.5985	2.3479	0.2687	0.2609	0.2594	0.2616	1.4804	1.5049	0.1386	0.137	0.1344	0.1362
		3.2084	2.7947	0.2667	0.267	0.2666	0.1067	1.775	1.7471	0.1407	0.15	0.1406	0.0786
02:41:00	2020-02-25	0.2704	0.2555	0.6898	0.7038	0.6365	0.7019	0.135	0.1363	0.2264	0.2246	0.2151	0.2259
		0.2877	0.2797	0.7195	0.6863	0.6897	0.1028	0.1458	0.1514	0.2271	0.2241	0.2192	0.0911
		0.2743	0.2702	0.243	0.2443	0.2413	0.2426	0.1521	0.157	0.1973	0.1904	0.168	0.1685
		0.8326	0.82	0.2614	0.2577	0.2584	0.0748	0.5774	0.5801	0.1896	0.1888	0.1811	0.0747
		1.3581	1.2858	0.3498	0.346	0.3301	0.3478	0.9416	0.9487	0.144	0.1441	0.1406	0.1427
		1.831	1.7714	0.3482	0.3425	0.344	0.106	1.2563	1.2672	0.1431	0.1409	0.1411	0.0799
		2.609	2.3576	0.2692	0.2615	0.2601	0.2624	1.4852	1.5107	0.1389	0.137	0.1348	0.1366
		3.2184	2.8057	0.2673	0.2676	0.2673	0.1069	1.7811	1.7532	0.1411	0.1505	0.141	0.0786
02:42:00	2020-02-25	0.2711	0.2561	0.6932	0.7064	0.639	0.7047	0.1353	0.1367	0.2269	0.2249	0.2157	0.2272
		0.2884	0.2801	0.722	0.689	0.6923	0.1029	0.1463	0.1522	0.228	0.2244	0.2199	0.091
		0.2749	0.271	0.2436	0.245	0.2418	0.2431	0.1523	0.1573	0.1977	0.1907	0.1683	0.169
		0.8363	0.8232	0.2622	0.2584	0.2591	0.075	0.5796	0.5823	0.1902	0.1889	0.1817	0.0749
		1.3634	1.2909	0.3508	0.347	0.3311	0.3486	0.9447	0.952	0.1446	0.1447	0.1413	0.1431
		1.8384	1.7786	0.3492	0.3435	0.345	0.1062	1.2604	1.2714	0.1437	0.1413	0.1415	0.0799
		2.6202	2.3677	0.2697	0.2621	0.2607	0.2629	1.4898	1.5148	0.1393	0.1374	0.1352	0.1367
		3.2287	2.8169	0.268	0.2681	0.268	0.1072	1.7865	1.758	0.1418	0.1517	0.1419	0.0787
02:43:00	2020-02-25	0.2718	0.2568	0.6951	0.7092	0.6415	0.7075	0.1361	0.1374	0.2279	0.2257	0.2166	0.2277
		0.2892	0.2808	0.725	0.6918	0.6951	0.1031	0.1463	0.153	0.2288	0.2254	0.2208	0.0911
		0.2756	0.2717	0.2443	0.2456	0.2425	0.2437	0.1544	0.1577	0.1982	0.1911	0.1689	0.1696
		0.8389	0.8263	0.2628	0.2591	0.2598	0.0752	0.5816	0.5843	0.1912	0.1897	0.1823	0.0741
		1.369	1.2961	0.3523	0.348	0.332	0.3496	0.948	0.9552	0.145	0.1453	0.1415	0.1434
		1.846	1.7857	0.3502	0.3445	0.3463	0.1064	1.2644	1.2759	0.1439	0.1417	0.1417	0.0801
		2.6303	2.3773	0.2704	0.2628	0.2615	0.2636	1.4946	1.5195	0.1396	0.1377	0.1358	0.137
		3.2429	2.8294	0.2688	0.2693	0.2686	0.1075	1.7927	1.7637	0.1417	0.1514	0.1418	0.0787
02:44:00	2020-02-25	0.2724	0.2574	0.6979	0.7122	0.6439	0.7103	0.1371	0.1374	0.2286	0.2269	0.2175	0.2287
		0.29	0.2816	0.7278	0.6946	0.6979	0.1034	0.1468	0.1536	0.2297	0.226	0.2215	0.0912
		0.2763	0.2726	0.2449	0.2465	0.2432	0.2444	0.1532	0.158	0.1987	0.1918	0.1693	0.17
		0.842	0.8295	0.2635	0.2599	0.2606	0.0757	0.5836	0.5863	0.1914	0.1901	0.1828	0.0744
		1.3743	1.3012	0.3528	0.349	0.3329	0.3506	0.9509	0.9584	0.1457	0.1454	0.142	0.1438
		1.8532	1.7928	0.3512	0.3455	0.347	0.1067	1.2685	1.2799	0.1445	0.1423	0.1422	0.0801
		2.6418	2.3869	0.2711	0.2636	0.2621	0.2642	1.4992	1.5244	0.14	0.1381	0.1359	0.1374
		3.2568	2.8399	0.2693	0.2696	0.2693	0.1076	1.7983	1.7693	0.142	0.1515	0.1419	0.0788
02:45:00	2020-02-25	0.273	0.258	0.7006	0.7149	0.6466	0.713	0.1378	0.1378	0.2296	0.2274	0.2186	0.2294
		0.2907	0.2823	0.7306	0.6973	0.7007	0.1036	0.1472	0.1542	0.2307	0.2272	0.2223	0.0904
		0.2771	0.2731	0.2455	0.2469	0.2437	0.245	0.1537	0.1583	0.1995	0.1923	0.17	0.1705
		0.8452	0.8327	0.2642	0.2605	0.2612	0.0756	0.5856	0.5885	0.1921	0.1907	0.1832	0.0733
		1.3799	1.3064	0.3538	0.35	0.3339	0.3517	0.9544	0.9617	0.1459	0.1459	0.1425	0.1442
		1.8608	1.8	0.3523	0.3465	0.348	0.1069	1.2725	1.2841	0.1446	0.1423	0.1426	0.0803
		2.6517	2.3967	0.2717	0.2641	0.2628	0.2649	1.5039	1.5292	0.1403	0.1384	0.136	0.1378
		3.2684	2.8492	0.2701	0.2702	0.2701	0.1078	1.8038	1.7745	0.1423	0.1519	0.1423	0.079
02:46:00	2020-02-25	0.2738	0.2587	0.7034	0.7176	0.6489	0.7158	0.1387	0.1383	0.2303	0.2286	0.2194	0.2302
		0.2917	0.2829	0.7336	0.7	0.7034	0.1038	0.1475	0.1542	0.2313	0.228	0.2232	0.0906
		0.2778	0.2737	0.2462	0.2475	0.2444	0.2456	0.1541	0.159	0.2003	0.1929	0.1704	0.171
		0.8487	0.8357	0.2648	0.2612	0.2619	0.0759	0.5877	0.5907	0.1925	0.1912	0.1838	0.073
		1.3853	1.3117	0.3548	0.351	0.3348	0.3527	0.9574	0.9651	0.1465	0.1465	0.143	0.1447
		1.8682	1.8075	0.3534	0.3475	0.349	0.1071	1.2771	1.2886	0.1453	0.143	0.1433	0.0802
		2.6626	2.4064	0.2724	0.2648	0.2634	0.2656	1.5082	1.5344	0.1406	0.1387	0.1366	0.1381
		3.2806	2.8623	0.2707	0.2709	0.2707	0.1082	1.8097	1.7802	0.1426	0.1521	0.1426	0.0791
02:47:00	2020-02-25	0.2745	0.2592	0.7064	0.7205	0.6513	0.7185	0.1395	0.1388	0.2311	0.229	0.2197	0.231
		0.2922	0.2837	0.7365	0.7029	0.7063	0.104	0.1479	0.1555	0.2321	0.2291	0.2238	0.0906
		0.2785	0.2744	0.2469	0.2482	0.245	0.2462	0.1544	0.1593	0.2006	0.1935	0.1709	0.1715
		0.8517	0.8386	0.2656	0.2619	0.2626	0.076	0.5897	0.5926	0.1931	0.1918	0.1844	0.0732
		1.3908	1.3167	0.3559	0.352	0.3357	0.3537	0.9607	0.9679	0.147	0.1471	0.1436	0.145
		1.8754	1.8144	0.3544	0.3484	0.3503	0.1074	1.2805	1.2925	0.1452	0.1432	0.1434	0.0803
		2.6728	2.4165	0.2731	0.2654	0.2639	0.2661	1.5127	1.5387	0.1409	0.1393	0.1367	0.1387
		3.2991	2.8737	0.2714	0.2716	0.2714	0.1084	1.8151	1.7849	0.1429	0.1525	0.1429	0.079
02:48:00	2020-02-25	0.2752	0.26	0.7089	0.7232	0.6538	0.7214	0.1395	0.1389	0.2319	0.2299	0.2204	0.2321
		0.293	0.2844	0.7392	0.7056	0.709	0.1043	0.1483	0.1558	0.233	0.2295	0.2253	0.0904
		0.2792	0.2751	0.2476	0.2489	0.2457	0.247	0.1562	0.1598	0.2011	0.194	0.1714	0.1721
		0.8546	0.8416	0.2662	0.2627	0.2634	0.0759	0.5915	0.5949	0.1938	0.1923	0.185	0.0728
		1.3963	1.3218	0.3569	0.353	0.3367	0.3549	0.9633	0.9714	0.1481	0.1479	0.1434	0.1454
		1.8829	1.8216	0.3552	0.3495	0.3511	0.1076	1.2846	1.2967	0.1476	0.1435	0.1436	0.0805
		2.6837	2.4252	0.2737	0.266	0.2647	0.2668	1.5172	1.5434	0.1414	0.1394	0.1371	0.1387
		3.3045	2.8844	0.2722	0.2722	0.2719	0.1086	1.8206	1.7903	0.1434	0.153	0.1433	0.0793
02:49:00	2020-02-25	0.2759	0.2606	0.7119	0.7259	0.6562	0.724	0.14	0.1391	0.2326	0.231	0.2213	0.2329
		0.2938	0.2853	0.7421	0.7082	0.7116	0.1045	0.1487	0.1564	0.234	0.2303	0.2256	0.0907
		0.28	0.2758	0.2481	0.2495	0.2463	0.2475	0.1552	0.16	0.2017	0.1947	0.172	0.1724
		0.8576	0.8449	0.267	0.2633	0.2642	0.0758	0.5935	0.5964	0.1944	0.1929	0.1853	0.0732
		1.4013	1.3282	0.3578	0.354	0.3376	0.3558	0.9664	0.9742	0.1478	0.1478	0.1444	0.1459
		1.89	1.8287	0.3562	0.3504	0.3522	0.1079	1.2884	1.3008	0.1462	0.1437	0.1442	0.0806
		2.6938	2.4353	0.2745	0.2667	0.2652	0.2675	1.5214	1.5477	0.1418	0.1401	0.1377	0.1391
		3.3155	2.8937	0.2726	0.2728	0.2726	0.1089	1.8259	1.7953	0.1437	0.1531	0.1437	0.0794
02:50:00	2020-02-25	0.2765	0.2614	0.7143	0.7288	0.6586	0.7267	0.1403	0.1397	0.2336	0.2315	0.2221	0.2337
		0.2945	0.2861	0.7449	0.711	0.7143	0.1047	0.1492	0.1569	0.2345	0.2311	0.2261	0.0909
		0.2806	0.2765	0.2487	0.2502	0.2469	0.2482	0.1556	0.1603	0.2027	0.1952	0.1724	0.173
		0.8607	0.8478	0.2676	0.264	0.2646	0.0758	0.5955	0.5986	0.1948	0.1934	0.1859	0.0731
		1.407	1.3322	0.3589	0.3549	0.3386	0.3568	0.9695	0.9776	0.1479	0.1484	0.1442	0.1461
		1.8974	1.8357	0.3574	0.3514	0.3532	0.1081	1.2926	1.305	0.1464	0.1442	0.145	0.0806
		2.7043	2.4449	0.275	0.2674	0.2659	0.268	1.5261	1.5525	0.1422	0.1406	0.1378	0.1394
		3.3286	2.9062	0.2733	0.2735	0.2732	0.1091	1.8319	1.8008	0.1443	0.1534	0.1439	0.0794
02:51:00	2020-02-25	0.2774	0.2618	0.7169	0.7315	0.661	0.7293	0.1403	0.1398	0.2343	0.2322	0.2229	0.2344
		0.2952	0.2866	0.7476	0.7137	0.717	0.1049	0.1493	0.1574	0.2353	0.232	0.2269	0.0907
		0.2814	0.2774	0.2493	0.2508	0.2476	0.249	0.1561	0.1609	0.2027	0.1958	0.1728	0.1733
		0.864	0.8508	0.2684	0.2647	0.2655	0.0759	0.5972	0.6006	0.1952	0.1939	0.1864	0.0727
		1.4121	1.3371	0.3598	0.356	0.3395	0.3578	0.9722	0.9805	0.1476	0.1485	0.1443	0.1466
		1.9047	1.8426	0.3582	0.3524	0.354	0.1084	1.2962	1.3089	0.1467	0.1448	0.1453	0.0807
		2.7154	2.4538	0.2757	0.268	0.2665	0.2686	1.5302	1.5571	0.1423	0.1409	0.1381	0.1397
		3.3399	2.9173	0.2739	0.2741	0.2739	0.1093	1.8368	1.8055	0.1451	0.1538	0.1443	0.0793
02:52:00	2020-02-25	0.2779	0.2626	0.7198	0.7342	0.6635	0.7322	0.1411	0.1401	0.2351	0.233	0.2239	0.2352
		0.2959	0.2873	0.7505	0.7164	0.7199	0.1051	0.1498	0.1578	0.2361	0.2328	0.2278	0.0903
		0.282	0.2779	0.2499	0.2514	0.2483	0.2495	0.1564	0.1615	0.2034	0.1963	0.1734	0.1739
		0.8668	0.8537	0.269	0.2653	0.2661	0.0759	0.5991	0.6025	0.1956	0.1944	0.187	0.0732
		1.4173	1.3421	0.3609	0.3569	0.3404	0.3588	0.9755	0.9833	0.1493	0.1489	0.1449	0.1469
		1.9119	1.8497	0.3607	0.3533	0.355	0.1085	1.3	1.3128	0.1472	0.1447	0.145	0.0808
		2.7251	2.4635	0.2764	0.2686	0.2672	0.2695	1.5346	1.5613	0.1426	0.1411	0.1384	0.14
		3.358	2.9277	0.2746	0.2748	0.2745	0.1096	1.8426	1.811	0.1451	0.1544	0.1445	0.0794
02:53:00	2020-02-25	0.2784	0.2631	0.7223	0.7368	0.6659	0.7349	0.1402	0.1405	0.236	0.2339	0.2246	0.2361
		0.2967	0.2881	0.7533	0.7191	0.7225	0.1054	0.1501	0.1582	0.2369	0.2337	0.2283	0.0903
		0.2829	0.2787	0.2507	0.2521	0.2488	0.25	0.1568	0.1621	0.2042	0.1969	0.1738	0.1742
		0.8699	0.8567	0.2698	0.2662	0.2668	0.0761	0.6009	0.6043	0.1963	0.1949	0.1877	0.0735
		1.4228	1.3469	0.3618	0.3578	0.3412	0.3598	0.9782	0.9866	0.1504	0.1494	0.1452	0.1475
		1.9194	1.8569	0.3602	0.3543	0.356	0.1088	1.3043	1.3169	0.1474	0.1453	0.1456	0.0809
		2.7363	2.4732	0.2769	0.2692	0.2678	0.2699	1.539	1.5659	0.143	0.1412	0.1386	0.1404
		3.3674	2.9388	0.2753	0.2754	0.2751	0.1098	1.8474	1.8155	0.1457	0.1545	0.145	0.0796
02:54:00	2020-02-25	0.2791	0.2638	0.725	0.7395	0.6683	0.7375	0.1404	0.1408	0.2368	0.235	0.2252	0.2369
		0.2974	0.2887	0.7561	0.7218	0.7252	0.1055	0.1506	0.1587	0.2379	0.2347	0.2292	0.0903
		0.2834	0.2794	0.2513	0.2527	0.2497	0.2506	0.1573	0.1622	0.2045	0.198	0.1744	0.1747
		0.873	0.8597	0.2705	0.2667	0.2675	0.0762	0.6029	0.6063	0.1968	0.1957	0.1882	0.075
		1.4278	1.3521	0.3628	0.3588	0.3421	0.3627	0.9808	0.9891	0.1508	0.1498	0.1453	0.1477
		1.9262	1.8636	0.3612	0.3552	0.3568	0.1091	1.308	1.3212	0.1478	0.1458	0.1458	0.081
		2.7457	2.4827	0.2776	0.2699	0.2685	0.2706	1.5427	1.5701	0.1433	0.1414	0.1389	0.1407
		3.3727	2.9483	0.2758	0.2761	0.2758	0.11	1.8525	1.8201	0.1463	0.1548	0.1453	0.0795
02:55:00	2020-02-25	0.2802	0.2648	0.7276	0.7423	0.6707	0.7403	0.1405	0.1412	0.2376	0.2358	0.226	0.2378
		0.2981	0.2894	0.7588	0.7247	0.728	0.1057	0.1509	0.1591	0.2385	0.2353	0.2297	0.0901
		0.2842	0.28	0.2519	0.2533	0.2501	0.2513	0.1576	0.1624	0.2061	0.198	0.1748	0.1754
		0.876	0.8627	0.2711	0.2674	0.2681	0.0762	0.605	0.6081	0.1974	0.1961	0.1886	0.0739
		1.4331	1.357	0.3638	0.3598	0.3431	0.3617	0.9837	0.9923	0.1508	0.1498	0.1457	0.1481
		1.9331	1.8705	0.3622	0.3562	0.3579	0.1093	1.3116	1.3251	0.1484	0.1458	0.1462	0.0811
		2.7546	2.4909	0.2782	0.2705	0.2691	0.2712	1.5473	1.5744	0.1436	0.1418	0.1393	0.141
		3.3904	2.9606	0.2765	0.2768	0.2764	0.1103	1.8576	1.8252	0.1467	0.1551	0.1456	0.0796
02:56:00	2020-02-25	0.2805	0.265	0.7302	0.745	0.673	0.7429	0.1412	0.1414	0.2384	0.2363	0.2267	0.2386
		0.2988	0.2905	0.7615	0.7272	0.7305	0.1059	0.1512	0.1596	0.2395	0.2361	0.2306	0.0901
		0.2848	0.2807	0.2525	0.254	0.2507	0.2519	0.158	0.1632	0.2057	0.1986	0.1754	0.1757
		0.879	0.8656	0.2718	0.2681	0.2688	0.0763	0.607	0.6105	0.1979	0.1965	0.1892	0.074
		1.4384	1.3619	0.3647	0.3607	0.344	0.3627	0.9864	0.9951	0.1509	0.1502	0.1461	0.1486
		1.9404	1.8776	0.3631	0.3573	0.3588	0.1095	1.3152	1.3293	0.1486	0.1469	0.1466	0.0811
		2.7653	2.5011	0.2789	0.2711	0.2697	0.2717	1.5511	1.5788	0.1439	0.1421	0.1397	0.1412
		3.4011	2.9709	0.2771	0.2774	0.277	0.1105	1.863	1.83	0.1471	0.1555	0.1459	0.08
02:57:00	2020-02-25	0.2812	0.2656	0.733	0.7475	0.6754	0.7454	0.141	0.1418	0.2392	0.2373	0.2278	0.2396
		0.2995	0.2911	0.7643	0.7299	0.7332	0.1062	0.1518	0.1601	0.2406	0.237	0.2322	0.0901
		0.2855	0.2814	0.2532	0.2564	0.2513	0.2525	0.1589	0.1635	0.2066	0.1991	0.1761	0.1761
		0.882	0.8688	0.2725	0.2687	0.2695	0.0764	0.6083	0.612	0.1987	0.1973	0.1895	0.0738
		1.4436	1.3669	0.3658	0.3617	0.3449	0.3637	0.9894	0.9982	0.1513	0.1506	0.1466	0.1489
		1.9476	1.8844	0.3641	0.3585	0.3598	0.1098	1.3191	1.3337	0.1488	0.1465	0.1472	0.0812
		2.7769	2.5101	0.2795	0.2717	0.2711	0.2724	1.5555	1.5833	0.1442	0.1425	0.1398	0.1416
		3.4109	2.982	0.2778	0.278	0.2777	0.1108	1.8682	1.8348	0.1472	0.1557	0.1465	0.0799
02:58:00	2020-02-25	0.2819	0.2662	0.7356	0.7503	0.6779	0.7485	0.1411	0.1422	0.24	0.2379	0.2283	0.2402
		0.3003	0.2917	0.767	0.7324	0.7359	0.1064	0.1519	0.1607	0.2409	0.2375	0.2321	0.0902
		0.2863	0.282	0.2538	0.2552	0.2519	0.2532	0.1589	0.1637	0.2072	0.1996	0.1763	0.1765
		0.8849	0.8716	0.2732	0.2694	0.2703	0.0766	0.61	0.6136	0.1987	0.1976	0.1901	0.0744
		1.4488	1.3718	0.3667	0.3627	0.3458	0.3646	0.992	1.001	0.1502	0.1508	0.1467	0.1492
		1.9546	1.8913	0.3651	0.3591	0.3607	0.11	1.3227	1.3379	0.1492	0.1475	0.1472	0.0813
		2.7871	2.5192	0.2801	0.2723	0.2709	0.2731	1.5596	1.5874	0.1446	0.1425	0.1402	0.1419
		3.4207	2.9928	0.2784	0.2787	0.2783	0.1111	1.8731	1.8395	0.1478	0.1561	0.1465	0.0799
02:59:00	2020-02-25	0.2825	0.2669	0.7382	0.753	0.6802	0.7508	0.1412	0.1424	0.2407	0.2385	0.2293	0.2411
		0.3009	0.2922	0.7697	0.735	0.7383	0.1065	0.1523	0.1607	0.2417	0.2385	0.2331	0.0903
		0.2869	0.2828	0.2543	0.2558	0.2526	0.2537	0.1598	0.1645	0.2074	0.2002	0.1768	0.1771
		0.8881	0.8744	0.2737	0.2702	0.2709	0.0767	0.6121	0.6155	0.1996	0.1982	0.191	0.0749
		1.4557	1.3767	0.3677	0.3636	0.3466	0.3656	0.9947	1.0038	0.1496	0.1525	0.1472	0.1495
		1.9614	1.9006	0.3661	0.36	0.3617	0.1102	1.326	1.3415	0.1496	0.1473	0.1477	0.0814
		2.7961	2.5281	0.2808	0.273	0.2715	0.2736	1.5631	1.5925	0.1449	0.1429	0.1405	0.1422
		3.4315	3.0017	0.279	0.2793	0.279	0.1112	1.8783	1.8444	0.1479	0.1556	0.1469	0.08
03:00:00	2020-02-25	0.2831	0.2679	0.7408	0.7557	0.6825	0.7536	0.1414	0.143	0.2417	0.2393	0.2298	0.2419
		0.3019	0.2929	0.7725	0.7378	0.7409	0.1068	0.1527	0.1611	0.2424	0.2393	0.2335	0.0903
		0.2877	0.2834	0.255	0.2565	0.2531	0.2543	0.1597	0.1644	0.208	0.2007	0.1772	0.1776
		0.8908	0.8773	0.2744	0.2707	0.2714	0.0766	0.6136	0.6174	0.2	0.1987	0.191	0.0752
		1.4593	1.3816	0.3687	0.3646	0.3475	0.3666	0.9977	1.0066	0.1497	0.1539	0.1476	0.1498
		1.9681	1.9046	0.367	0.361	0.3627	0.1105	1.3296	1.3451	0.1499	0.1478	0.1478	0.0814
		2.8059	2.5367	0.2814	0.2736	0.2721	0.2743	1.567	1.5957	0.1453	0.1434	0.1411	0.1428
		3.4406	3.014	0.2796	0.28	0.2796	0.1115	1.883	1.8493	0.1483	0.156	0.1472	0.08
03:01:00	2020-02-25	0.2841	0.2684	0.7434	0.7583	0.6849	0.7561	0.1418	0.1433	0.2424	0.2402	0.2307	0.2426
		0.3026	0.2936	0.7752	0.7404	0.7435	0.107	0.1531	0.162	0.2434	0.2399	0.2341	0.0904
		0.2884	0.284	0.2556	0.257	0.2538	0.255	0.1602	0.1653	0.2083	0.2011	0.1776	0.1779
		0.8937	0.8803	0.275	0.2713	0.2721	0.0768	0.6154	0.6192	0.2003	0.199	0.1917	0.0757
		1.464	1.3863	0.3696	0.3654	0.3483	0.3675	1.001	1.0093	0.15	0.154	0.1479	0.1502
		1.9752	1.9113	0.3678	0.3619	0.364	0.1107	1.3334	1.3482	0.1509	0.1483	0.148	0.0815
		2.814	2.5464	0.282	0.2742	0.2727	0.2748	1.571	1.5997	0.1456	0.1435	0.1415	0.1428
		3.4544	3.0224	0.2803	0.2806	0.2801	0.1117	1.8881	1.8538	0.1484	0.1564	0.1476	0.0804
03:02:00	2020-02-25	0.2845	0.2688	0.746	0.7609	0.6872	0.7587	0.1423	0.1434	0.243	0.2409	0.2315	0.2434
		0.3032	0.2942	0.7779	0.7429	0.7462	0.1071	0.1534	0.1621	0.244	0.2407	0.235	0.0896
		0.2894	0.2848	0.2561	0.2578	0.2545	0.2555	0.161	0.1652	0.209	0.2018	0.1782	0.1783
		0.8968	0.8831	0.2757	0.2721	0.2727	0.077	0.6175	0.6209	0.201	0.1997	0.1922	0.0752
		1.4694	1.3911	0.3706	0.3665	0.3493	0.3685	1.0029	1.0121	0.1502	0.1544	0.1482	0.1506
		1.982	1.9181	0.3688	0.3629	0.3645	0.1109	1.3368	1.3514	0.1507	0.1483	0.149	0.0817
		2.8271	2.5561	0.2827	0.2748	0.2733	0.2754	1.5754	1.604	0.146	0.1439	0.1415	0.1431
		3.4601	3.032	0.2809	0.2812	0.2807	0.1119	1.8934	1.8581	0.1486	0.1569	0.1479	0.0803
03:03:00	2020-02-25	0.2851	0.2693	0.7485	0.7636	0.6896	0.7614	0.1425	0.1439	0.2438	0.2416	0.2326	0.2445
		0.3039	0.2951	0.7807	0.7455	0.7489	0.1074	0.1539	0.1629	0.2453	0.2415	0.2357	0.0903
		0.2897	0.2856	0.2568	0.2583	0.2551	0.2562	0.1618	0.1658	0.2096	0.2024	0.1785	0.1787
		0.8998	0.8866	0.2764	0.2727	0.2734	0.0769	0.6191	0.6232	0.2018	0.2002	0.1927	0.0764
		1.4745	1.396	0.3714	0.3674	0.3502	0.3695	1.0054	1.0148	0.1505	0.1547	0.1486	0.1511
		1.9891	1.9245	0.3697	0.3639	0.3656	0.1112	1.3398	1.3548	0.1509	0.149	0.149	0.0817
		2.8361	2.5641	0.2832	0.2754	0.274	0.276	1.579	1.6082	0.1462	0.1442	0.1417	0.1435
		3.4797	3.0458	0.2815	0.282	0.2815	0.1122	1.8978	1.8632	0.1486	0.1572	0.1482	0.0803
03:04:00	2020-02-25	0.2858	0.2699	0.7511	0.7662	0.6919	0.7639	0.1427	0.144	0.2448	0.2426	0.2329	0.2451
		0.3046	0.2956	0.7834	0.7482	0.7515	0.1076	0.1542	0.1634	0.2456	0.2425	0.2363	0.0906
		0.2903	0.286	0.2574	0.2589	0.2556	0.2567	0.1622	0.1661	0.21	0.2028	0.1792	0.1792
		0.9025	0.8888	0.2771	0.2734	0.2741	0.0771	0.6209	0.6244	0.2021	0.2007	0.1931	0.0757
		1.4793	1.4007	0.3725	0.3684	0.3511	0.3705	1.0084	1.0174	0.1515	0.1551	0.1489	0.1514
		1.9963	1.9314	0.3706	0.3647	0.3664	0.1114	1.3433	1.3584	0.1514	0.1496	0.1491	0.0818
		2.8458	2.5759	0.2839	0.276	0.2747	0.2767	1.5826	1.6122	0.1467	0.1446	0.1423	0.1438
		3.4858	3.0509	0.2821	0.2824	0.282	0.1124	1.9032	1.8678	0.1488	0.1572	0.1486	0.0803
03:05:00	2020-02-25	0.2864	0.2706	0.7537	0.7687	0.6942	0.7665	0.1432	0.1443	0.2455	0.2435	0.2337	0.2459
		0.3054	0.2963	0.786	0.7508	0.754	0.1078	0.1546	0.1634	0.2465	0.2432	0.237	0.0912
		0.291	0.2867	0.258	0.2595	0.2562	0.2573	0.1621	0.1667	0.2106	0.2034	0.1795	0.1797
		0.9054	0.8918	0.2777	0.274	0.2748	0.0772	0.6225	0.6261	0.2024	0.2012	0.1935	0.0753
		1.4844	1.4056	0.3735	0.3692	0.3519	0.3714	1.0105	1.0201	0.1523	0.1551	0.1491	0.1519
		2.0026	1.9382	0.3716	0.3666	0.3673	0.1116	1.3468	1.3618	0.1517	0.1495	0.1495	0.0819
		2.8544	2.5821	0.2844	0.2767	0.2751	0.2772	1.5862	1.6162	0.1469	0.1448	0.1424	0.1442
		3.5006	3.0614	0.2828	0.2831	0.2826	0.1126	1.9073	1.8714	0.149	0.1576	0.1489	0.0806
03:06:00	2020-02-25	0.287	0.2711	0.7562	0.7715	0.6965	0.7691	0.1432	0.1446	0.2462	0.2442	0.2344	0.2466
		0.3059	0.2971	0.7886	0.7534	0.7569	0.108	0.1548	0.1639	0.2471	0.2439	0.2378	0.0916
		0.2918	0.2875	0.2586	0.2602	0.2568	0.258	0.1625	0.1669	0.211	0.2038	0.1799	0.1801
		0.9083	0.8946	0.2785	0.2748	0.2754	0.0773	0.6239	0.6279	0.203	0.2018	0.1941	0.0756
		1.4894	1.4106	0.3744	0.3702	0.3529	0.3724	1.0132	1.0227	0.1525	0.1547	0.1496	0.1522
		2.0094	1.9445	0.3725	0.3665	0.3682	0.1119	1.3506	1.3656	0.1522	0.1496	0.1498	0.082
		2.8662	2.5942	0.2852	0.2772	0.2764	0.2778	1.5899	1.6206	0.1481	0.1451	0.1428	0.1443
		3.5101	3.0739	0.2834	0.2836	0.2833	0.1128	1.9122	1.8757	0.1494	0.158	0.1492	0.0807
03:07:00	2020-02-25	0.2876	0.2718	0.7589	0.7742	0.6988	0.7717	0.1435	0.1449	0.247	0.2449	0.2352	0.2476
		0.3067	0.2977	0.7913	0.756	0.7592	0.1081	0.1551	0.1645	0.248	0.2448	0.2385	0.0922
		0.2923	0.2881	0.2592	0.2608	0.2576	0.2585	0.1632	0.167	0.2117	0.2045	0.1805	0.1805
		0.9112	0.8974	0.279	0.2754	0.2762	0.0773	0.6254	0.6295	0.2038	0.2021	0.1947	0.0752
		1.4945	1.4153	0.3752	0.3711	0.3537	0.3733	1.0156	1.0254	0.1526	0.1546	0.15	0.1527
		2.0164	1.9514	0.3735	0.3674	0.3696	0.1121	1.3532	1.3689	0.1523	0.1499	0.1501	0.082
		2.8748	2.5999	0.2857	0.2778	0.2764	0.2784	1.5935	1.6236	0.1474	0.146	0.1432	0.1446
		3.5132	3.0808	0.284	0.2842	0.2838	0.1131	1.9171	1.8801	0.1497	0.1583	0.1495	0.0807
03:08:00	2020-02-25	0.2883	0.2723	0.7615	0.7765	0.7011	0.7742	0.1439	0.1459	0.2479	0.246	0.2359	0.2482
		0.3075	0.2984	0.7942	0.7585	0.7618	0.1084	0.1556	0.1643	0.249	0.2455	0.2391	0.0925
		0.2936	0.2887	0.2598	0.2614	0.258	0.2592	0.1637	0.1677	0.2122	0.2049	0.181	0.1809
		0.9143	0.9002	0.2797	0.276	0.2768	0.0774	0.6272	0.6313	0.2039	0.2029	0.195	0.0752
		1.4993	1.4199	0.3762	0.372	0.3546	0.3745	1.0183	1.028	0.1533	0.1544	0.151	0.153
		2.0229	1.9578	0.3744	0.369	0.3736	0.1123	1.3564	1.3725	0.1527	0.1503	0.1507	0.0822
		2.8827	2.6085	0.2863	0.2785	0.277	0.279	1.5973	1.6277	0.1479	0.1458	0.1434	0.1451
		3.5232	3.0939	0.2846	0.2848	0.2845	0.1134	1.9215	1.8847	0.1502	0.1591	0.1498	0.081
03:09:00	2020-02-25	0.2889	0.2729	0.764	0.7793	0.7034	0.7768	0.1444	0.1455	0.2486	0.2462	0.2367	0.2491
		0.3081	0.2991	0.7967	0.7612	0.7646	0.1087	0.156	0.1655	0.2495	0.2462	0.24	0.0926
		0.2937	0.2894	0.2604	0.262	0.2587	0.2599	0.1637	0.1681	0.2127	0.2054	0.1813	0.1814
		0.9169	0.9031	0.2808	0.2767	0.2775	0.0775	0.6286	0.6329	0.2044	0.2032	0.1957	0.0756
		1.5045	1.4246	0.3772	0.373	0.3555	0.3753	1.0205	1.0305	0.1536	0.1542	0.1508	0.1532
		2.0301	1.9643	0.3754	0.3693	0.3715	0.1126	1.3595	1.376	0.1529	0.1506	0.1511	0.0823
		2.8945	2.6178	0.2869	0.2791	0.2777	0.2796	1.6008	1.6313	0.1481	0.1462	0.1438	0.1455
		3.5445	3.1036	0.2854	0.2855	0.2852	0.1136	1.9258	1.889	0.1503	0.1602	0.15	0.0811
03:10:00	2020-02-25	0.2895	0.2734	0.7664	0.7817	0.7057	0.7794	0.1447	0.1459	0.2493	0.2472	0.2374	0.2499
		0.3088	0.2996	0.7994	0.7638	0.7672	0.1088	0.1566	0.1659	0.2503	0.2473	0.2406	0.0928
		0.2944	0.2901	0.261	0.2626	0.2593	0.2604	0.1644	0.1683	0.2134	0.206	0.1819	0.1818
		0.9199	0.9059	0.2811	0.2773	0.2782	0.0776	0.6302	0.6346	0.2051	0.2038	0.196	0.076
		1.5095	1.4293	0.378	0.3738	0.3563	0.3762	1.0231	1.0329	0.1541	0.1544	0.1511	0.1543
		2.0371	1.9709	0.3763	0.3703	0.3719	0.1128	1.3625	1.3796	0.1533	0.1509	0.1513	0.0825
		2.9033	2.6268	0.2876	0.2797	0.2791	0.2802	1.6042	1.6351	0.1483	0.1464	0.1438	0.1456
		3.5547	3.1149	0.2859	0.2861	0.2859	0.1138	1.9303	1.8931	0.1506	0.1599	0.1502	0.081
03:11:00	2020-02-25	0.2902	0.2741	0.769	0.7843	0.708	0.7818	0.1447	0.1463	0.25	0.2478	0.2382	0.2508
		0.3094	0.3003	0.8019	0.7662	0.7694	0.109	0.1566	0.1663	0.2512	0.2478	0.242	0.0928
		0.295	0.2906	0.2617	0.2632	0.2598	0.261	0.1646	0.1694	0.2138	0.2066	0.1823	0.1822
		0.9226	0.9086	0.2817	0.278	0.2787	0.0777	0.6321	0.6365	0.2054	0.2042	0.1965	0.0766
		1.5141	1.4339	0.379	0.3748	0.3572	0.3771	1.0254	1.0355	0.1548	0.1549	0.1515	0.1542
		2.0428	1.9773	0.3772	0.3711	0.3732	0.113	1.3656	1.383	0.1538	0.1513	0.1515	0.0824
		2.9117	2.6344	0.2884	0.2802	0.2788	0.2807	1.6079	1.6387	0.1487	0.1466	0.1448	0.1459
		3.5615	3.1259	0.2864	0.2867	0.2863	0.114	1.9366	1.8971	0.1509	0.1594	0.1508	0.081
03:12:00	2020-02-25	0.2909	0.2747	0.7716	0.7868	0.7102	0.7843	0.1453	0.1467	0.2509	0.249	0.2394	0.2514
		0.3101	0.3011	0.8045	0.7688	0.7722	0.1093	0.157	0.167	0.252	0.2486	0.2419	0.0927
		0.2958	0.2914	0.2622	0.2637	0.2605	0.2616	0.1651	0.1701	0.2147	0.207	0.1828	0.1825
		0.9255	0.9115	0.2824	0.2787	0.2794	0.0778	0.634	0.6379	0.2059	0.2047	0.197	0.0768
		1.5195	1.4387	0.3799	0.3756	0.3581	0.378	1.0279	1.0384	0.1554	0.1549	0.1519	0.1543
		2.0502	1.9839	0.3781	0.372	0.3737	0.1133	1.369	1.3863	0.1541	0.1516	0.1522	0.0826
		2.9231	2.6434	0.2887	0.2809	0.2795	0.2814	1.6115	1.6424	0.149	0.1474	0.1447	0.1462
		3.5741	3.1335	0.2871	0.2873	0.287	0.1143	1.9395	1.9011	0.1514	0.1605	0.1509	0.0813
03:13:00	2020-02-25	0.2915	0.2752	0.7741	0.7896	0.7127	0.787	0.1455	0.147	0.2516	0.249	0.2397	0.2522
		0.3108	0.3018	0.807	0.7713	0.7746	0.1094	0.1576	0.1675	0.2525	0.2493	0.2426	0.0927
		0.2963	0.292	0.2628	0.2644	0.2611	0.2621	0.1652	0.1708	0.2148	0.2075	0.1832	0.183
		0.9283	0.9154	0.2844	0.2793	0.2801	0.0779	0.635	0.6396	0.2063	0.2052	0.1974	0.0785
		1.525	1.4431	0.3809	0.3765	0.3588	0.3789	1.0302	1.0405	0.1562	0.1555	0.152	0.1551
		2.0563	1.9901	0.379	0.373	0.3746	0.1135	1.3722	1.3894	0.1544	0.1522	0.1523	0.0827
		2.9309	2.6523	0.2893	0.2814	0.28	0.2819	1.6149	1.6461	0.1494	0.1476	0.1449	0.1465
		3.5853	3.1435	0.2876	0.2879	0.2874	0.1146	1.9441	1.9052	0.1515	0.16	0.1512	0.0818
03:14:00	2020-02-25	0.292	0.2759	0.7766	0.7919	0.7148	0.7893	0.1461	0.1472	0.2525	0.2504	0.2411	0.253
		0.3115	0.3024	0.8097	0.7739	0.7773	0.1097	0.1575	0.1684	0.2548	0.2503	0.2438	0.0927
		0.2969	0.2926	0.2636	0.265	0.2617	0.2627	0.1656	0.1702	0.2159	0.208	0.1839	0.1834
		0.9312	0.9171	0.2837	0.28	0.2807	0.078	0.637	0.6414	0.207	0.2057	0.1978	0.0767
		1.5292	1.448	0.3817	0.3774	0.3599	0.3799	1.0325	1.0431	0.1567	0.1556	0.1521	0.155
		2.0633	1.997	0.3799	0.3738	0.3757	0.1137	1.3751	1.3926	0.1548	0.1522	0.1526	0.0829
		2.9412	2.6608	0.29	0.282	0.2806	0.2825	1.6184	1.6498	0.1498	0.1477	0.1451	0.1468
		3.5917	3.1522	0.2882	0.2885	0.2882	0.1148	1.9484	1.9094	0.1523	0.1611	0.1516	0.0812
03:15:00	2020-02-25	0.2926	0.2764	0.779	0.7945	0.717	0.7919	0.1462	0.1476	0.253	0.2507	0.241	0.2537
		0.3122	0.303	0.8121	0.7764	0.7796	0.1099	0.1579	0.1689	0.254	0.2512	0.244	0.093
		0.2975	0.2933	0.264	0.2656	0.2622	0.2633	0.1664	0.1689	0.2159	0.2085	0.1841	0.1838
		0.934	0.9198	0.2842	0.2805	0.2813	0.0781	0.6386	0.6427	0.2073	0.2061	0.1983	0.0767
		1.5337	1.4524	0.3826	0.3783	0.3605	0.381	1.0349	1.0458	0.1577	0.1561	0.153	0.1554
		2.0695	2.0034	0.3807	0.3746	0.3802	0.1139	1.3785	1.3957	0.155	0.1527	0.1543	0.0829
		2.9511	2.6691	0.2905	0.2825	0.2812	0.2831	1.6216	1.6535	0.1499	0.1478	0.1455	0.147
		3.6033	3.16	0.2888	0.2891	0.2886	0.115	1.9523	1.9134	0.1522	0.1606	0.152	0.082
03:16:00	2020-02-25	0.2932	0.2769	0.7815	0.7971	0.7192	0.7945	0.1466	0.148	0.2537	0.252	0.2421	0.2545
		0.3128	0.3036	0.8148	0.7789	0.7823	0.11	0.1583	0.1698	0.2551	0.2517	0.2448	0.093
		0.2982	0.2938	0.2645	0.2661	0.2628	0.2639	0.1665	0.1691	0.2163	0.209	0.1845	0.1842
		0.9366	0.9224	0.2849	0.2811	0.2819	0.0782	0.6394	0.6441	0.2078	0.2069	0.1989	0.0763
		1.5386	1.4572	0.3835	0.3792	0.3613	0.3817	1.0376	1.0481	0.1579	0.1564	0.1531	0.1558
		2.0759	2.0092	0.3817	0.3756	0.3808	0.1142	1.3813	1.3989	0.1553	0.1529	0.1533	0.083
		2.959	2.6763	0.291	0.2832	0.2816	0.2836	1.6248	1.6569	0.1502	0.1481	0.1457	0.1473
		3.6055	3.1687	0.2893	0.2896	0.2892	0.1152	1.9565	1.9171	0.1526	0.161	0.1521	0.0818
03:17:00	2020-02-25	0.2939	0.2776	0.784	0.7996	0.7215	0.7969	0.1468	0.1483	0.2546	0.2525	0.2433	0.2553
		0.3135	0.3042	0.8174	0.7814	0.7846	0.1103	0.1587	0.1707	0.2556	0.2524	0.2455	0.0931
		0.2988	0.2945	0.2652	0.2668	0.2634	0.2645	0.1668	0.1689	0.2169	0.2094	0.1851	0.1846
		0.9394	0.9252	0.2856	0.2821	0.2825	0.0783	0.6411	0.6458	0.2084	0.2071	0.1993	0.0777
		1.5435	1.4616	0.3844	0.3802	0.3622	0.3825	1.0395	1.0509	0.1582	0.157	0.1535	0.1561
		2.0828	2.0156	0.3826	0.3764	0.3781	0.1144	1.3843	1.4024	0.156	0.1534	0.1537	0.083
		2.9681	2.6866	0.2916	0.2838	0.2823	0.2842	1.6284	1.6603	0.1508	0.1484	0.146	0.1476
		3.619	3.1809	0.2899	0.2904	0.2899	0.1155	1.9613	1.9212	0.1529	0.1619	0.1525	0.0817
03:18:00	2020-02-25	0.2946	0.2781	0.7866	0.8021	0.7238	0.7994	0.1473	0.1487	0.2552	0.253	0.2433	0.2562
		0.3142	0.3049	0.82	0.7839	0.7871	0.1105	0.1592	0.1709	0.2564	0.2535	0.2463	0.093
		0.2995	0.2953	0.2658	0.2673	0.2639	0.2651	0.1672	0.1684	0.2174	0.21	0.1856	0.1852
		0.9421	0.9279	0.2861	0.2825	0.2832	0.0785	0.6425	0.6474	0.2089	0.2075	0.1998	0.0793
		1.5482	1.4673	0.3853	0.3813	0.363	0.3835	1.0417	1.0525	0.1585	0.1575	0.1543	0.1566
		2.0895	2.0223	0.3834	0.3772	0.379	0.1146	1.3875	1.4054	0.1561	0.1536	0.1539	0.0831
		2.977	2.6949	0.2922	0.2844	0.2829	0.2847	1.6316	1.6641	0.1508	0.1488	0.1465	0.1482
		3.6265	3.1869	0.2919	0.2908	0.2904	0.1157	1.9648	1.9252	0.1535	0.1616	0.1527	0.0815
03:19:00	2020-02-25	0.2954	0.2787	0.7891	0.8045	0.726	0.8019	0.1478	0.1489	0.2561	0.2543	0.2441	0.2571
		0.315	0.3055	0.8227	0.7865	0.7899	0.1107	0.1592	0.1713	0.2573	0.254	0.2466	0.093
		0.3002	0.2958	0.2663	0.2679	0.2646	0.2657	0.1703	0.1707	0.2182	0.2104	0.1864	0.1856
		0.9451	0.9307	0.2872	0.2832	0.2838	0.0785	0.644	0.6489	0.2096	0.2082	0.2003	0.0822
		1.5533	1.4709	0.3862	0.3818	0.3639	0.3844	1.0446	1.055	0.1602	0.1577	0.1539	0.1569
		2.0961	2.0292	0.3845	0.3782	0.38	0.1149	1.3908	1.409	0.1562	0.1538	0.1541	0.0832
		2.9869	2.7027	0.2929	0.2849	0.2836	0.2853	1.6349	1.6676	0.1512	0.149	0.1466	0.1483
		3.6409	3.1954	0.2912	0.2914	0.2911	0.1159	1.9705	1.9292	0.1534	0.1627	0.1531	0.0816
03:20:00	2020-02-25	0.2957	0.2793	0.7915	0.8071	0.7282	0.8043	0.1483	0.149	0.2568	0.2542	0.2447	0.2577
		0.3155	0.3061	0.8253	0.789	0.7924	0.1109	0.1597	0.172	0.2578	0.2547	0.2477	0.093
		0.3007	0.2964	0.2669	0.2686	0.2652	0.2662	0.17	0.173	0.2184	0.211	0.1862	0.1859
		0.9476	0.9334	0.2875	0.2838	0.2845	0.0787	0.6455	0.6504	0.2099	0.2086	0.2008	0.078
		1.5577	1.4753	0.3872	0.3827	0.3647	0.3854	1.046	1.0573	0.1622	0.1584	0.1541	0.1571
		2.1025	2.035	0.3852	0.3804	0.3808	0.1151	1.3934	1.4123	0.1567	0.1541	0.1545	0.0834
		2.9955	2.7113	0.2933	0.2855	0.2841	0.2859	1.638	1.6706	0.1515	0.1492	0.1468	0.1484
		3.6446	3.2074	0.2917	0.2928	0.2917	0.1162	1.9732	1.9327	0.154	0.1629	0.1535	0.0817
03:21:00	2020-02-25	0.2963	0.2798	0.7939	0.8095	0.7304	0.8069	0.1487	0.1493	0.2574	0.2556	0.2454	0.2584
		0.3165	0.3067	0.8279	0.7915	0.7948	0.1112	0.16	0.1723	0.2586	0.2556	0.2481	0.0925
		0.3014	0.2971	0.2675	0.2691	0.2657	0.2668	0.1706	0.1742	0.2191	0.2114	0.1869	0.1863
		0.9504	0.9362	0.2882	0.2843	0.2852	0.0791	0.647	0.6518	0.2123	0.2091	0.2014	0.0766
		1.5627	1.4799	0.3883	0.3836	0.3657	0.3862	1.0483	1.0598	0.1625	0.16	0.1545	0.1575
		2.1088	2.0411	0.3861	0.3799	0.3817	0.1153	1.3963	1.4162	0.1571	0.1549	0.1549	0.0835
		3.0056	2.7199	0.294	0.2862	0.2846	0.2865	1.6414	1.6739	0.1517	0.1497	0.1471	0.149
		3.6584	3.219	0.2923	0.2927	0.2923	0.1164	1.978	1.9365	0.1541	0.1634	0.1536	0.0818
03:22:00	2020-02-25	0.2969	0.2804	0.7964	0.8122	0.7326	0.8093	0.1496	0.1498	0.2586	0.2558	0.2462	0.2592
		0.3169	0.3074	0.8305	0.7939	0.7973	0.1114	0.1602	0.1728	0.2593	0.2562	0.2486	0.0928
		0.3021	0.2976	0.2681	0.2696	0.2663	0.2674	0.1702	0.1748	0.2195	0.212	0.1872	0.1868
		0.9531	0.9387	0.2887	0.285	0.2858	0.0793	0.6486	0.6533	0.2107	0.2094	0.2017	0.073
		1.5671	1.4844	0.3888	0.3844	0.3663	0.387	1.0504	1.0618	0.1633	0.1614	0.1548	0.1579
		2.1149	2.047	0.3869	0.3807	0.3826	0.1156	1.399	1.4192	0.1573	0.1547	0.1552	0.0835
		3.0155	2.7279	0.2945	0.2866	0.2851	0.287	1.6444	1.6774	0.1519	0.1499	0.1473	0.1492
		3.6732	3.227	0.2928	0.2931	0.2929	0.1166	1.9817	1.9403	0.1543	0.1637	0.154	0.0818
03:23:00	2020-02-25	0.2976	0.281	0.7985	0.8139	0.7346	0.8117	0.1504	0.1503	0.2589	0.257	0.2471	0.2598
		0.3175	0.3081	0.8329	0.7963	0.7996	0.1115	0.1606	0.1732	0.26	0.2569	0.2495	0.093
		0.3027	0.2983	0.2686	0.2701	0.267	0.2679	0.17	0.1751	0.2203	0.2125	0.1878	0.1871
		0.956	0.9414	0.2893	0.2856	0.2864	0.0794	0.6498	0.6548	0.2112	0.2109	0.2022	0.0728
		1.5722	1.489	0.3897	0.3853	0.3672	0.388	1.0526	1.0639	0.1633	0.1633	0.1552	0.1583
		2.1218	2.0535	0.388	0.3817	0.3839	0.1158	1.4021	1.4229	0.1582	0.1551	0.1555	0.0837
		3.0237	2.7351	0.2952	0.2873	0.2858	0.2876	1.6476	1.681	0.1523	0.1502	0.1477	0.1493
		3.6825	3.2386	0.2935	0.2938	0.2936	0.1168	1.9865	1.9442	0.1547	0.1638	0.1542	0.082
03:24:00	2020-02-25	0.2984	0.2816	0.8013	0.8169	0.737	0.8142	0.1515	0.1504	0.2598	0.2574	0.2476	0.2607
		0.3182	0.3088	0.8355	0.7989	0.8023	0.1117	0.161	0.1736	0.2607	0.2577	0.2501	0.0932
		0.3033	0.2989	0.2692	0.2708	0.2674	0.2685	0.1704	0.1756	0.2204	0.213	0.1882	0.1875
		0.9586	0.9441	0.29	0.2862	0.287	0.0794	0.6511	0.6566	0.2118	0.2104	0.2026	0.0727
		1.5767	1.4932	0.3906	0.3862	0.3679	0.3889	1.0545	1.0662	0.1643	0.1658	0.1553	0.1585
		2.1281	2.0595	0.389	0.3825	0.387	0.116	1.4063	1.4258	0.1578	0.1556	0.1568	0.0837
		3.0309	2.7444	0.2957	0.2878	0.2864	0.2882	1.6505	1.6842	0.1525	0.1507	0.148	0.1497
		3.6834	3.2453	0.294	0.2943	0.294	0.1171	1.9897	1.9476	0.1551	0.1641	0.1545	0.0822
03:25:00	2020-02-25	0.2988	0.2821	0.8036	0.8194	0.7392	0.8166	0.1503	0.1506	0.2603	0.2581	0.2483	0.2613
		0.3189	0.3094	0.838	0.8012	0.8045	0.1119	0.1615	0.1738	0.2615	0.2584	0.2507	0.0933
		0.304	0.2995	0.2698	0.2714	0.268	0.269	0.1725	0.1756	0.2209	0.2133	0.1885	0.1878
		0.9613	0.9466	0.2905	0.2869	0.2875	0.0797	0.6526	0.6582	0.212	0.2108	0.2031	0.0742
		1.5813	1.4975	0.3914	0.3871	0.3688	0.3896	1.0567	1.0687	0.1647	0.1648	0.1555	0.1588
		2.1339	2.0651	0.3895	0.3833	0.387	0.1162	1.4085	1.4285	0.1582	0.1557	0.1562	0.0839
		3.0396	2.751	0.2962	0.2883	0.2868	0.2887	1.6534	1.6875	0.1528	0.1513	0.1482	0.15
		3.6986	3.2566	0.2945	0.2948	0.2945	0.1173	1.9935	1.9515	0.1555	0.1635	0.1548	0.0824
03:26:00	2020-02-25	0.2993	0.2827	0.8057	0.8216	0.7411	0.8189	0.1507	0.151	0.261	0.2591	0.249	0.262
		0.3196	0.31	0.8404	0.8035	0.8067	0.1121	0.1615	0.1737	0.2621	0.2593	0.2514	0.0936
		0.3045	0.3003	0.2703	0.2719	0.2685	0.2696	0.1715	0.1755	0.2217	0.2138	0.1898	0.1883
		0.964	0.9494	0.2911	0.2874	0.2882	0.0797	0.654	0.6592	0.2127	0.2115	0.2034	0.0732
		1.5863	1.5023	0.3925	0.3881	0.3696	0.3906	1.0591	1.0709	0.165	0.1644	0.1559	0.1591
		2.1408	2.0718	0.3904	0.3843	0.3861	0.1165	1.4104	1.431	0.159	0.1561	0.1565	0.084
		3.0495	2.7615	0.2968	0.289	0.2875	0.2894	1.6577	1.6908	0.1532	0.1514	0.1485	0.1502
		3.7084	3.2669	0.2951	0.2956	0.2951	0.1176	1.9984	1.9553	0.1557	0.1639	0.1551	0.0823
03:27:00	2020-02-25	0.2999	0.2832	0.8083	0.8243	0.7434	0.8214	0.1513	0.1512	0.2618	0.2592	0.2497	0.2628
		0.3203	0.3105	0.843	0.8061	0.8093	0.1123	0.1618	0.1744	0.2628	0.2599	0.2522	0.0938
		0.3051	0.3008	0.2709	0.2725	0.2691	0.2702	0.1744	0.1752	0.2218	0.2143	0.1894	0.1887
		0.9664	0.952	0.2918	0.2881	0.2888	0.0799	0.6556	0.6605	0.213	0.2117	0.204	0.074
		1.5907	1.5064	0.3932	0.3887	0.3703	0.3916	1.0611	1.0727	0.1649	0.1638	0.1563	0.1596
		2.1465	2.0779	0.3913	0.3851	0.387	0.1167	1.4128	1.4329	0.159	0.1563	0.1569	0.0841
		3.059	2.7695	0.2974	0.2894	0.2879	0.2898	1.6595	1.6939	0.1535	0.1514	0.1488	0.1504
		3.7188	3.2704	0.2956	0.296	0.2955	0.1177	2.0015	1.9586	0.1559	0.1642	0.1553	0.0828
03:28:00	2020-02-25	0.3006	0.2838	0.8108	0.8268	0.7456	0.8237	0.1517	0.1514	0.2625	0.26	0.251	0.2636
		0.3209	0.3114	0.8455	0.8085	0.8117	0.1125	0.1622	0.1749	0.2635	0.2606	0.2526	0.0945
		0.3058	0.3013	0.2716	0.2732	0.2698	0.2708	0.1718	0.1751	0.2222	0.2147	0.1899	0.1891
		0.9692	0.9544	0.2926	0.2887	0.2894	0.0799	0.6564	0.662	0.2134	0.2122	0.2044	0.0742
		1.5952	1.5114	0.3941	0.3896	0.3711	0.3931	1.0633	1.075	0.1647	0.1638	0.1566	0.16
		2.1524	2.0833	0.3921	0.3858	0.3881	0.1169	1.4153	1.4352	0.1595	0.1567	0.157	0.084
		3.0673	2.7769	0.2978	0.2899	0.2884	0.2903	1.6624	1.6968	0.1537	0.1517	0.1492	0.1508
		3.7184	3.2775	0.2962	0.2965	0.2961	0.1179	2.0051	1.9618	0.1561	0.1646	0.1556	0.0826
03:29:00	2020-02-25	0.3011	0.2843	0.8132	0.8291	0.7479	0.8262	0.1515	0.1518	0.2633	0.261	0.2512	0.2645
		0.3215	0.3117	0.848	0.811	0.8141	0.1127	0.1626	0.1755	0.2642	0.2619	0.2532	0.0957
		0.3064	0.302	0.272	0.2738	0.2703	0.2713	0.1783	0.175	0.2227	0.2154	0.1901	0.1895
		0.9719	0.9578	0.293	0.2893	0.29	0.0797	0.6578	0.6635	0.2136	0.2126	0.2047	0.0745
		1.5998	1.5157	0.3949	0.3903	0.3719	0.3931	1.0647	1.0768	0.1638	0.1635	0.1569	0.1604
		2.1589	2.0898	0.393	0.3866	0.3884	0.1171	1.4178	1.4378	0.1594	0.157	0.1573	0.0843
		3.085	2.785	0.2985	0.2905	0.2891	0.2909	1.6652	1.7001	0.154	0.152	0.1492	0.1512
		3.734	3.2926	0.2968	0.2972	0.2967	0.1181	2.0089	1.9655	0.1565	0.1647	0.1559	0.0825
03:30:00	2020-02-25	0.3018	0.2849	0.8157	0.8315	0.7499	0.8286	0.1521	0.1522	0.264	0.2619	0.252	0.265
		0.3222	0.3124	0.8505	0.8134	0.8166	0.1129	0.163	0.1759	0.2651	0.262	0.2552	0.0956
		0.3071	0.3026	0.2726	0.2743	0.271	0.2719	0.1757	0.1755	0.2236	0.2157	0.191	0.1899
		0.9744	0.9597	0.2936	0.2899	0.2907	0.0796	0.6591	0.6645	0.2146	0.2131	0.2051	0.0733
		1.6043	1.5195	0.3958	0.3912	0.3727	0.394	1.0669	1.0792	0.161	0.1635	0.1573	0.1606
		2.1651	2.0957	0.3938	0.3876	0.3892	0.1174	1.4209	1.4406	0.1597	0.1573	0.1579	0.0842
		3.0855	2.7932	0.299	0.2911	0.2896	0.2915	1.6688	1.7032	0.1549	0.1524	0.1496	0.1515
		3.7472	3.2978	0.2975	0.2977	0.2972	0.1184	2.0131	1.9688	0.1569	0.165	0.1564	0.0826
03:31:00	2020-02-25	0.3024	0.2854	0.818	0.834	0.752	0.8309	0.152	0.1524	0.2645	0.2627	0.253	0.2659
		0.323	0.313	0.8531	0.8158	0.819	0.1132	0.1631	0.1763	0.2657	0.2628	0.2547	0.0954
		0.3076	0.3032	0.2732	0.2749	0.2714	0.2725	0.1766	0.176	0.2238	0.2161	0.1911	0.1902
		0.9771	0.9624	0.2943	0.2905	0.2912	0.08	0.6606	0.6662	0.2148	0.2135	0.2055	0.0739
		1.6089	1.5239	0.3966	0.3922	0.3735	0.395	1.0689	1.0811	0.1602	0.1634	0.1576	0.1611
		2.1713	2.1024	0.3946	0.3884	0.3902	0.1176	1.4232	1.4435	0.1601	0.1576	0.1583	0.0844
		3.0965	2.8008	0.2996	0.2916	0.2902	0.292	1.6716	1.7067	0.155	0.1525	0.1498	0.1516
		3.7545	3.308	0.2979	0.2983	0.2978	0.1186	2.0168	1.9725	0.1571	0.1653	0.1567	0.0827
03:32:00	2020-02-25	0.3029	0.286	0.8203	0.8362	0.7542	0.8333	0.1521	0.1528	0.2654	0.2629	0.2531	0.2666
		0.3234	0.3136	0.8555	0.8182	0.8214	0.1133	0.1635	0.1775	0.2666	0.2635	0.2551	0.095
		0.3083	0.3038	0.2737	0.2754	0.272	0.273	0.1779	0.1762	0.2241	0.2165	0.1914	0.1906
		0.9797	0.9653	0.2949	0.2913	0.2919	0.0803	0.6621	0.6674	0.2152	0.2139	0.206	0.0732
		1.6135	1.5284	0.3974	0.393	0.3744	0.3958	1.0709	1.0833	0.1614	0.164	0.1581	0.1613
		2.1771	2.1073	0.3954	0.3894	0.3909	0.1178	1.4258	1.4464	0.1602	0.158	0.1582	0.0845
		3.1	2.8077	0.3001	0.2922	0.2907	0.2926	1.6742	1.7096	0.155	0.1528	0.1502	0.1519
		3.758	3.3173	0.2984	0.2988	0.2983	0.1189	2.0206	1.9762	0.1573	0.1656	0.1569	0.0828
03:33:00	2020-02-25	0.3034	0.2865	0.8227	0.8386	0.7563	0.8357	0.1523	0.1531	0.266	0.2639	0.2539	0.2673
		0.324	0.3142	0.858	0.8206	0.8238	0.1135	0.1638	0.177	0.2671	0.2643	0.2557	0.0946
		0.3088	0.3044	0.2743	0.276	0.2725	0.2736	0.1796	0.1766	0.2246	0.2172	0.192	0.191
		0.9824	0.9675	0.2955	0.2918	0.2925	0.0802	0.663	0.6686	0.2155	0.2143	0.2064	0.0731
		1.618	1.5323	0.3984	0.3938	0.3751	0.3966	1.0727	1.0852	0.1632	0.1628	0.1589	0.1616
		2.1831	2.1131	0.3963	0.39	0.3919	0.118	1.4287	1.4491	0.1607	0.1582	0.1584	0.0847
		3.1129	2.8164	0.3007	0.2927	0.2913	0.293	1.6771	1.7123	0.1551	0.1543	0.1506	0.1522
		3.771	3.322	0.302	0.2994	0.2989	0.1191	2.0241	1.9793	0.1578	0.1658	0.1574	0.0828
03:34:00	2020-02-25	0.3042	0.2871	0.8251	0.8411	0.7584	0.838	0.1523	0.1534	0.2669	0.2644	0.2547	0.268
		0.3247	0.3149	0.8605	0.8231	0.8261	0.1137	0.1641	0.1772	0.2677	0.2649	0.2563	0.0944
		0.3095	0.305	0.2748	0.2765	0.2731	0.2741	0.1852	0.1766	0.2251	0.2176	0.1925	0.1916
		0.9849	0.9701	0.2961	0.2923	0.293	0.0801	0.6642	0.6699	0.2161	0.2149	0.2073	0.0732
		1.6225	1.5367	0.3992	0.3947	0.3759	0.3976	1.0746	1.0876	0.1638	0.1635	0.1585	0.1618
		2.1898	2.1191	0.3971	0.3909	0.3926	0.1183	1.4309	1.4517	0.161	0.1585	0.1588	0.0847
		3.1199	2.8241	0.3012	0.2932	0.2918	0.2935	1.6796	1.7153	0.1554	0.1537	0.1509	0.1524
		3.7693	3.3311	0.2996	0.3	0.2994	0.1194	2.0276	1.9828	0.158	0.1661	0.158	0.0835
03:35:00	2020-02-25	0.3046	0.2878	0.8277	0.8437	0.7606	0.8405	0.1527	0.1537	0.2675	0.2653	0.2553	0.2689
		0.3254	0.3155	0.8628	0.8253	0.8285	0.1139	0.1645	0.1777	0.2684	0.2658	0.2572	0.0938
		0.31	0.3056	0.2755	0.2771	0.2737	0.2748	0.1926	0.1768	0.2256	0.218	0.1928	0.1918
		0.9874	0.9725	0.2966	0.2929	0.2937	0.0803	0.6655	0.6717	0.2166	0.2152	0.2072	0.074
		1.6273	1.5409	0.3999	0.3954	0.3768	0.3985	1.0764	1.0892	0.1642	0.1632	0.1589	0.1622
		2.1955	2.1254	0.3979	0.3916	0.3935	0.1185	1.433	1.4547	0.1613	0.1588	0.1591	0.0847
		3.131	2.832	0.3017	0.2938	0.2923	0.2941	1.6823	1.7179	0.1557	0.1538	0.1509	0.153
		3.7791	3.3385	0.3001	0.3004	0.3	0.1195	2.0313	1.9854	0.1583	0.1666	0.1576	0.0853
03:36:00	2020-02-25	0.3051	0.2881	0.8297	0.846	0.7627	0.8428	0.153	0.1539	0.268	0.2658	0.2564	0.2695
		0.326	0.3159	0.8653	0.8277	0.831	0.1142	0.1648	0.179	0.2692	0.2663	0.2576	0.0935
		0.3106	0.3061	0.276	0.2777	0.2742	0.2752	0.1858	0.1769	0.226	0.2189	0.1934	0.1922
		0.99	0.975	0.2973	0.2936	0.2945	0.0802	0.6666	0.6724	0.2169	0.2156	0.2077	0.076
		1.6312	1.5451	0.4008	0.3964	0.3775	0.3991	1.0784	1.091	0.1643	0.1628	0.1593	0.1626
		2.2015	2.1313	0.3988	0.3926	0.3942	0.1187	1.4355	1.4581	0.1615	0.1591	0.1594	0.0848
		3.1365	2.8401	0.3023	0.2943	0.2928	0.2947	1.685	1.7209	0.1559	0.1538	0.1512	0.153
		3.8088	3.352	0.3006	0.301	0.3006	0.1198	2.0347	1.9886	0.1588	0.1668	0.1579	0.0875
03:37:00	2020-02-25	0.3057	0.2888	0.8321	0.8481	0.7647	0.8449	0.1534	0.1542	0.2692	0.2664	0.2574	0.2702
		0.3265	0.3166	0.8678	0.8301	0.8333	0.1144	0.1651	0.1782	0.2699	0.267	0.2583	0.0933
		0.3112	0.3067	0.2765	0.2782	0.2748	0.2758	0.1789	0.1773	0.2263	0.2188	0.1935	0.1925
		0.9925	0.9775	0.2979	0.2941	0.295	0.0802	0.668	0.674	0.2174	0.2163	0.2081	0.0742
		1.6356	1.5494	0.4017	0.397	0.3782	0.4	1.08	1.0936	0.1648	0.1621	0.1597	0.1629
		2.2073	2.1372	0.3996	0.3933	0.395	0.1189	1.4378	1.4601	0.1619	0.1596	0.1598	0.0849
		3.1435	2.8477	0.3029	0.2948	0.2936	0.2952	1.6875	1.7239	0.1563	0.1543	0.1515	0.1533
		3.7994	3.356	0.3012	0.3015	0.3012	0.12	2.0382	1.9921	0.1589	0.1669	0.1582	0.089
03:38:00	2020-02-25	0.3064	0.2893	0.8344	0.8506	0.7668	0.8474	0.1536	0.1544	0.2694	0.2669	0.2574	0.2709
		0.3272	0.3172	0.8703	0.8324	0.8356	0.1146	0.1654	0.1789	0.2707	0.2678	0.2588	0.0934
		0.3118	0.3074	0.2771	0.2788	0.2753	0.2764	0.1763	0.1773	0.2269	0.2193	0.1941	0.193
		0.9952	0.98	0.2984	0.2947	0.2955	0.0803	0.669	0.675	0.2177	0.2166	0.2084	0.0741
		1.6404	1.5536	0.4026	0.398	0.3789	0.4009	1.0818	1.0949	0.1642	0.162	0.16	0.1632
		2.2133	2.1425	0.4004	0.3941	0.3958	0.1191	1.4399	1.4619	0.1622	0.16	0.1601	0.0851
		3.1536	2.8551	0.3033	0.2953	0.2939	0.2957	1.69	1.7262	0.1565	0.1544	0.1517	0.1534
		3.7996	3.3646	0.3017	0.302	0.3017	0.1202	2.0412	1.9947	0.1603	0.1673	0.1584	0.0891
03:39:00	2020-02-25	0.3069	0.2897	0.8363	0.8524	0.7686	0.8496	0.1541	0.1547	0.27	0.2679	0.2587	0.2716
		0.328	0.3178	0.8725	0.8346	0.8378	0.1148	0.1657	0.1789	0.2712	0.2684	0.2596	0.0932
		0.3125	0.308	0.2776	0.2793	0.2761	0.2768	0.1792	0.1777	0.2277	0.2197	0.1947	0.1932
		0.9979	0.9827	0.2989	0.2953	0.2961	0.0804	0.6704	0.6763	0.2183	0.2171	0.2089	0.0756
		1.6452	1.5582	0.4034	0.3988	0.3798	0.4018	1.0838	1.0972	0.1649	0.1622	0.1606	0.1635
		2.2199	2.1488	0.4013	0.395	0.3971	0.1194	1.4427	1.4648	0.1624	0.1604	0.1603	0.0852
		3.1591	2.863	0.3041	0.2961	0.2946	0.2963	1.6932	1.7297	0.1567	0.1547	0.1521	0.1539
		3.8255	3.378	0.3023	0.3027	0.3022	0.1205	2.0453	1.9986	0.1596	0.1678	0.159	0.0889
03:40:00	2020-02-25	0.3075	0.2903	0.8389	0.8553	0.771	0.8519	0.1547	0.155	0.2707	0.2679	0.2588	0.2725
		0.3285	0.3185	0.8751	0.8373	0.8403	0.115	0.166	0.1792	0.2716	0.2692	0.2604	0.0934
		0.3131	0.3085	0.2782	0.2799	0.2764	0.2774	0.1813	0.1774	0.2277	0.2203	0.1948	0.1936
		1.0002	0.985	0.2996	0.2959	0.2966	0.0807	0.6714	0.6775	0.2184	0.2173	0.2094	0.0767
		1.6493	1.5624	0.4041	0.3995	0.3805	0.4026	1.0853	1.0988	0.1657	0.1625	0.1607	0.1638
		2.2255	2.1545	0.4021	0.3957	0.3975	0.1196	1.4447	1.467	0.1626	0.1602	0.1607	0.0852
		3.1693	2.8715	0.3045	0.2965	0.2949	0.2967	1.6958	1.7318	0.157	0.155	0.1522	0.154
		3.829	3.3887	0.3028	0.3032	0.3027	0.1207	2.0482	2.0022	0.1596	0.1678	0.1589	0.0873
03:41:00	2020-02-25	0.308	0.2908	0.8417	0.8574	0.7731	0.8542	0.1547	0.1555	0.2716	0.2691	0.2595	0.2731
		0.3291	0.3191	0.8776	0.8395	0.8427	0.1152	0.1663	0.1796	0.2726	0.2702	0.2608	0.0929
		0.3136	0.3091	0.2789	0.2804	0.2771	0.278	0.1821	0.1776	0.2286	0.2207	0.1953	0.1939
		1.0027	0.9883	0.3003	0.2965	0.2975	0.0809	0.6727	0.6786	0.2187	0.2178	0.2098	0.0778
		1.6536	1.5663	0.405	0.4003	0.3813	0.4033	1.0872	1.1007	0.1666	0.1627	0.1609	0.1642
		2.2313	2.16	0.4029	0.3967	0.3982	0.1198	1.4471	1.4699	0.1632	0.1608	0.1609	0.0854
		3.1785	2.8778	0.305	0.2969	0.2955	0.2973	1.6983	1.7346	0.1576	0.1554	0.1528	0.1543
		3.8329	3.3914	0.3034	0.3039	0.3034	0.1209	2.0517	2.0047	0.16	0.1682	0.1594	0.0858
03:42:00	2020-02-25	0.3086	0.2913	0.8436	0.86	0.7752	0.8566	0.1553	0.1562	0.272	0.2694	0.2601	0.274
		0.3297	0.3196	0.88	0.8419	0.845	0.1154	0.1666	0.1799	0.2731	0.2705	0.2613	0.0935
		0.3142	0.3097	0.2793	0.281	0.2775	0.2785	0.1755	0.1775	0.2286	0.2211	0.1957	0.1943
		1.0051	0.99	0.3008	0.2971	0.2978	0.0809	0.6738	0.6799	0.2192	0.2182	0.2102	0.0745
		1.6577	1.5704	0.4057	0.4011	0.382	0.4042	1.0888	1.1023	0.167	0.1631	0.1609	0.1643
		2.2367	2.1656	0.4037	0.3973	0.3991	0.12	1.4492	1.4719	0.1636	0.1615	0.1612	0.0854
		3.1862	2.8849	0.3055	0.2975	0.296	0.2977	1.7004	1.7372	0.1575	0.1556	0.1529	0.1544
		3.8399	3.4005	0.3039	0.3043	0.3039	0.1212	2.0548	2.0074	0.1604	0.1684	0.1595	0.0847
03:43:00	2020-02-25	0.3092	0.292	0.846	0.8625	0.7774	0.8589	0.1564	0.1561	0.2728	0.2703	0.2608	0.2746
		0.3306	0.3201	0.8823	0.8441	0.8472	0.1156	0.167	0.1803	0.2737	0.2714	0.2618	0.0937
		0.3148	0.3102	0.2798	0.2816	0.2782	0.279	0.1744	0.1779	0.2292	0.2215	0.1962	0.1947
		1.0077	0.9925	0.3014	0.2977	0.2985	0.0809	0.6748	0.6812	0.22	0.2188	0.2105	0.0748
		1.662	1.5744	0.4065	0.4018	0.3827	0.4049	1.0904	1.1041	0.1676	0.1632	0.1612	0.1647
		2.243	2.1715	0.4044	0.3981	0.3999	0.1202	1.4514	1.4747	0.1639	0.1615	0.1614	0.0856
		3.1967	2.8942	0.306	0.2984	0.2965	0.2983	1.7029	1.7401	0.1578	0.1557	0.1529	0.1548
		3.8591	3.4096	0.3044	0.3051	0.3043	0.1213	2.0588	2.0103	0.1607	0.1687	0.1598	0.0841
03:44:00	2020-02-25	0.3098	0.2924	0.8482	0.8646	0.7792	0.8612	0.156	0.1563	0.2734	0.2707	0.2615	0.2752
		0.3309	0.3208	0.8848	0.8464	0.8496	0.1158	0.1672	0.1806	0.2745	0.2718	0.2626	0.094
		0.3154	0.3111	0.2804	0.2821	0.2786	0.2796	0.1755	0.178	0.2294	0.222	0.1965	0.1951
		1.0101	0.9949	0.302	0.2982	0.299	0.0809	0.676	0.6822	0.2202	0.2191	0.211	0.0747
		1.6663	1.5784	0.4074	0.4026	0.3835	0.4058	1.0922	1.1058	0.1676	0.1636	0.1616	0.1652
		2.2483	2.1774	0.4053	0.399	0.4013	0.1205	1.454	1.4766	0.1638	0.162	0.1616	0.0857
		3.2049	2.9024	0.3066	0.2986	0.2971	0.2988	1.7065	1.7425	0.1581	0.1562	0.1532	0.155
		3.8619	3.4137	0.3049	0.3053	0.3048	0.1215	2.0613	2.013	0.1608	0.1689	0.16	0.084
03:45:00	2020-02-25	0.3106	0.2929	0.85	0.8662	0.781	0.8633	0.1567	0.1565	0.2741	0.272	0.2619	0.276
		0.3315	0.3213	0.8868	0.8485	0.8516	0.116	0.1674	0.1809	0.2752	0.2725	0.2632	0.094
		0.316	0.3114	0.2809	0.2827	0.2791	0.2801	0.182	0.1784	0.2303	0.2223	0.1971	0.1954
		1.0127	0.9974	0.3025	0.2988	0.2997	0.0809	0.6772	0.6835	0.221	0.2197	0.2114	0.0739
		1.6707	1.5828	0.4082	0.4036	0.3844	0.4067	1.0938	1.1078	0.169	0.1641	0.1618	0.1655
		2.2543	2.1958	0.4061	0.4	0.4014	0.1207	1.456	1.4793	0.1641	0.1626	0.1619	0.0859
		3.213	2.9097	0.3071	0.2992	0.2976	0.2993	1.7083	1.746	0.1584	0.1566	0.1537	0.1553
		3.8646	3.4291	0.3054	0.3059	0.3056	0.1218	2.065	2.0165	0.161	0.1693	0.1603	0.0839
03:46:00	2020-02-25	0.3109	0.2934	0.8527	0.8692	0.7833	0.8657	0.1573	0.1568	0.2746	0.2721	0.2628	0.2766
		0.3322	0.3222	0.8894	0.8511	0.8542	0.1164	0.1677	0.1812	0.2756	0.2733	0.2636	0.0936
		0.3165	0.3119	0.2814	0.2833	0.2797	0.2807	0.1778	0.1789	0.2303	0.2237	0.1972	0.1958
		1.0167	0.9998	0.3031	0.2994	0.3002	0.0811	0.6784	0.6845	0.221	0.2198	0.2117	0.0736
		1.6765	1.5869	0.4092	0.4042	0.385	0.4075	1.0961	1.1094	0.17	0.1643	0.1621	0.1658
		2.2603	2.1886	0.4069	0.4008	0.4022	0.1209	1.4582	1.4819	0.1645	0.1624	0.1624	0.0859
		3.2169	2.9151	0.3077	0.2996	0.2981	0.3	1.711	1.7478	0.1586	0.1572	0.1537	0.1556
		3.8686	3.43	0.306	0.3065	0.306	0.122	2.0677	2.0189	0.1614	0.1694	0.1606	0.084
03:47:00	2020-02-25	0.3114	0.294	0.8549	0.8713	0.7853	0.8679	0.1578	0.1569	0.2754	0.2727	0.2634	0.2772
		0.3327	0.3226	0.8918	0.8533	0.8566	0.1164	0.1686	0.1815	0.2764	0.2742	0.2644	0.0933
		0.3171	0.3125	0.282	0.2838	0.2804	0.2812	0.1904	0.1789	0.2308	0.2231	0.1975	0.1961
		1.0175	1.0022	0.3037	0.3001	0.3008	0.0812	0.6793	0.6858	0.2213	0.2203	0.2122	0.0738
		1.6791	1.5911	0.4099	0.4051	0.3857	0.4084	1.0975	1.111	0.1704	0.1654	0.163	0.1662
		2.2655	2.1939	0.4076	0.4017	0.4031	0.1211	1.4603	1.4843	0.1648	0.163	0.1627	0.086
		3.226	2.9221	0.3081	0.3001	0.2989	0.3005	1.7128	1.7503	0.1587	0.1568	0.154	0.1559
		3.889	3.4412	0.3065	0.3069	0.3064	0.1223	2.0709	2.022	0.1617	0.1697	0.1608	0.084
03:48:00	2020-02-25	0.3119	0.2944	0.8571	0.8737	0.7874	0.8701	0.1577	0.1576	0.2758	0.2736	0.2644	0.2779
		0.3333	0.3229	0.8942	0.8556	0.8587	0.1166	0.1683	0.182	0.2769	0.2745	0.2648	0.0929
		0.3176	0.3131	0.2826	0.2845	0.2808	0.2818	0.19	0.1789	0.2312	0.2237	0.198	0.1964
		1.0199	1.0046	0.3063	0.3006	0.3014	0.0812	0.6803	0.688	0.2217	0.2206	0.2125	0.0752
		1.6835	1.5947	0.4106	0.4058	0.3866	0.409	1.099	1.1127	0.172	0.1653	0.1627	0.1664
		2.2718	2.1993	0.4084	0.4027	0.4038	0.1213	1.4624	1.4862	0.1652	0.1633	0.1628	0.086
		3.2332	2.9292	0.3086	0.3007	0.2992	0.3008	1.7148	1.7528	0.1591	0.157	0.163	0.156
		3.885	3.449	0.3069	0.3074	0.307	0.1225	2.0738	2.0249	0.162	0.1699	0.1612	0.0841
03:49:00	2020-02-25	0.3124	0.295	0.8606	0.8759	0.7893	0.8724	0.1584	0.1574	0.2765	0.2741	0.2646	0.2791
		0.3339	0.3235	0.8964	0.8579	0.861	0.1168	0.1687	0.1821	0.2776	0.2752	0.2659	0.0918
		0.3187	0.3137	0.2831	0.2848	0.2814	0.2824	0.1872	0.1793	0.2316	0.2242	0.1985	0.1971
		1.0224	1.0075	0.3049	0.3012	0.3019	0.0814	0.6814	0.688	0.2222	0.2211	0.213	0.0757
		1.6881	1.5987	0.4113	0.4066	0.3873	0.4099	1.1004	1.1145	0.172	0.1659	0.1629	0.1667
		2.2774	2.2048	0.4092	0.4033	0.4045	0.1216	1.4649	1.4883	0.1655	0.1632	0.1632	0.0863
		3.2395	2.9367	0.3091	0.3011	0.2996	0.3015	1.717	1.7551	0.1593	0.1577	0.1591	0.1563
		3.9056	3.4593	0.3077	0.3079	0.3074	0.1227	2.0771	2.0275	0.1623	0.1702	0.1613	0.0841
03:50:00	2020-02-25	0.3132	0.2955	0.8616	0.8783	0.7915	0.8747	0.1588	0.1578	0.2775	0.2745	0.2655	0.2792
		0.3346	0.3242	0.8988	0.8602	0.8632	0.1169	0.1689	0.1824	0.2783	0.2759	0.2667	0.0906
		0.3187	0.3142	0.2836	0.2854	0.2819	0.2828	0.1778	0.1796	0.232	0.2243	0.1986	0.1971
		1.0248	1.0097	0.3056	0.3017	0.3025	0.0814	0.6825	0.6889	0.2224	0.2214	0.2133	0.0745
		1.692	1.6026	0.4123	0.4074	0.388	0.4106	1.102	1.1159	0.1728	0.1664	0.1631	0.167
		2.283	2.2105	0.4101	0.4041	0.4056	0.1218	1.4667	1.4907	0.1655	0.1641	0.1633	0.0864
		3.2521	2.9451	0.3096	0.3017	0.3002	0.3019	1.7205	1.7576	0.1597	0.1576	0.1564	0.1566
		3.9051	3.4579	0.3082	0.3085	0.308	0.1229	2.0801	2.0299	0.1625	0.1705	0.1617	0.0843
03:51:00	2020-02-25	0.3138	0.2961	0.8639	0.8805	0.7934	0.8769	0.1594	0.1583	0.2778	0.2753	0.2666	0.2799
		0.3351	0.3247	0.9012	0.8625	0.8656	0.1172	0.1692	0.1827	0.2789	0.2766	0.2667	0.0902
		0.3194	0.3148	0.2841	0.2859	0.2825	0.2833	0.1763	0.18	0.2324	0.225	0.1992	0.1975
		1.0273	1.0118	0.306	0.3023	0.3033	0.0815	0.6835	0.6901	0.2227	0.2217	0.2138	0.0759
		1.6962	1.6069	0.413	0.4082	0.3886	0.4114	1.1035	1.1175	0.1739	0.1662	0.1634	0.1672
		2.2889	2.2158	0.4109	0.4048	0.4061	0.122	1.4685	1.4929	0.1659	0.1636	0.1635	0.0864
		3.2589	2.9532	0.3101	0.3022	0.3007	0.3023	1.7217	1.7615	0.1599	0.1579	0.1566	0.1568
		3.9147	3.4744	0.3086	0.3092	0.3084	0.1231	2.0833	2.0329	0.1627	0.1707	0.1618	0.0844
03:52:00	2020-02-25	0.3142	0.2967	0.8662	0.8829	0.7955	0.8791	0.1599	0.1584	0.2784	0.2764	0.2666	0.2805
		0.3357	0.3253	0.9035	0.8646	0.8678	0.1174	0.1695	0.183	0.2797	0.2772	0.2672	0.0903
		0.32	0.3154	0.2847	0.2865	0.283	0.2838	0.1767	0.1805	0.2329	0.2253	0.1994	0.1979
		1.0297	1.0143	0.3067	0.303	0.3037	0.0816	0.6857	0.6912	0.2231	0.2222	0.214	0.0742
		1.7003	1.6109	0.4138	0.4089	0.3895	0.4124	1.1051	1.1192	0.1732	0.1667	0.1638	0.1676
		2.2944	2.2217	0.4115	0.4054	0.4069	0.1222	1.4715	1.4953	0.1661	0.1637	0.164	0.0865
		3.2668	2.9607	0.3107	0.3027	0.3015	0.3028	1.7244	1.7626	0.1602	0.1582	0.1582	0.1571
		3.9124	3.4777	0.3091	0.3096	0.309	0.1234	2.0869	2.036	0.1629	0.1711	0.1621	0.0844
03:53:00	2020-02-25	0.3147	0.2971	0.8683	0.885	0.7979	0.8813	0.1603	0.1587	0.279	0.2764	0.2673	0.2815
		0.3366	0.326	0.9059	0.8671	0.8701	0.1177	0.1699	0.1832	0.2801	0.278	0.2677	0.0906
		0.3205	0.3159	0.2852	0.287	0.2835	0.2844	0.177	0.1808	0.2334	0.2257	0.1999	0.1982
		1.032	1.0165	0.3072	0.3035	0.3044	0.0817	0.6855	0.6922	0.2236	0.2225	0.2144	0.0741
		1.7045	1.6146	0.4145	0.4096	0.3901	0.413	1.1066	1.1207	0.1725	0.1673	0.1642	0.1679
		2.2993	2.2266	0.4122	0.4061	0.4075	0.1224	1.4727	1.4973	0.1665	0.164	0.1641	0.0866
		3.2759	2.9698	0.3112	0.3032	0.3017	0.3033	1.7263	1.765	0.1605	0.1596	0.1615	0.1572
		3.9321	3.4882	0.3095	0.3101	0.3096	0.1236	2.089	2.0383	0.1631	0.1712	0.1627	0.0846
03:54:00	2020-02-25	0.3152	0.2975	0.8706	0.8872	0.7995	0.8835	0.1595	0.1591	0.2797	0.2773	0.2679	0.2818
		0.337	0.3263	0.908	0.8692	0.8722	0.1178	0.1701	0.1834	0.2807	0.2784	0.2684	0.0906
		0.321	0.3164	0.2857	0.2875	0.284	0.2849	0.177	0.1812	0.2338	0.226	0.2005	0.1985
		1.0344	1.0189	0.3078	0.3042	0.3048	0.0818	0.6867	0.6933	0.224	0.2231	0.2149	0.0743
		1.7084	1.6185	0.4153	0.4104	0.3908	0.4138	1.1084	1.1227	0.1738	0.1674	0.1645	0.1683
		2.3053	2.2324	0.413	0.4068	0.4084	0.1227	1.4749	1.4995	0.1666	0.1642	0.1643	0.0867
		3.2822	2.975	0.3118	0.3037	0.3022	0.3037	1.7286	1.7671	0.1605	0.1588	0.1627	0.1575
		3.9198	3.4909	0.31	0.3105	0.31	0.1237	2.0922	2.0408	0.1637	0.1714	0.1626	0.0847
03:55:00	2020-02-25	0.3158	0.2983	0.8728	0.8894	0.8014	0.8857	0.1593	0.1594	0.2802	0.2778	0.2685	0.2825
		0.3375	0.327	0.9104	0.8714	0.8745	0.118	0.1703	0.1845	0.2815	0.2795	0.2689	0.0909
		0.3216	0.317	0.2863	0.2881	0.2845	0.2854	0.1774	0.1812	0.2341	0.2265	0.2007	0.1988
		1.0368	1.0212	0.3083	0.3046	0.3056	0.082	0.6877	0.6943	0.2242	0.2233	0.2152	0.0743
		1.7126	1.6225	0.416	0.4112	0.3915	0.4145	1.1096	1.1241	0.1725	0.1675	0.1645	0.1685
		2.3109	2.2376	0.4139	0.4074	0.4092	0.1229	1.4768	1.5016	0.167	0.1649	0.1653	0.0868
		3.2903	2.9821	0.3123	0.3042	0.3027	0.3044	1.7307	1.7697	0.1608	0.1589	0.1637	0.1578
		3.9527	3.5029	0.3106	0.3111	0.3105	0.1241	2.0948	2.0437	0.1638	0.1717	0.1631	0.0852
03:56:00	2020-02-25	0.3163	0.2986	0.875	0.8916	0.8035	0.8879	0.1597	0.1597	0.2808	0.2783	0.2691	0.2832
		0.3381	0.3276	0.9127	0.8736	0.8767	0.1182	0.1706	0.1841	0.282	0.2798	0.2694	0.0908
		0.3222	0.3178	0.2868	0.2886	0.2851	0.2859	0.1777	0.1821	0.2348	0.2268	0.2009	0.1992
		1.0392	1.0235	0.3091	0.3052	0.306	0.082	0.6885	0.6954	0.2258	0.2237	0.2156	0.0742
		1.7168	1.6265	0.4168	0.4119	0.3922	0.4154	1.1112	1.1258	0.1734	0.1677	0.1647	0.1687
		2.3165	2.2431	0.4146	0.4081	0.4098	0.1231	1.4787	1.5038	0.1671	0.1652	0.1648	0.0869
		3.2981	2.987	0.3127	0.3046	0.3032	0.3047	1.7328	1.7718	0.1612	0.1592	0.1653	0.1582
		3.9467	3.511	0.311	0.3116	0.3109	0.1242	2.0979	2.0463	0.1639	0.1719	0.163	0.0851
03:57:00	2020-02-25	0.3169	0.2992	0.877	0.8938	0.8053	0.8901	0.1601	0.1598	0.2816	0.2789	0.2703	0.2837
		0.3386	0.3281	0.9149	0.8758	0.8789	0.1183	0.1709	0.1842	0.2826	0.2805	0.27	0.0908
		0.3226	0.3181	0.2873	0.2892	0.2856	0.2866	0.178	0.182	0.2348	0.2272	0.2014	0.1994
		1.0415	1.0258	0.3094	0.3057	0.3066	0.082	0.69	0.6963	0.2252	0.224	0.216	0.0743
		1.721	1.6304	0.4176	0.4127	0.393	0.4162	1.1125	1.1272	0.174	0.1679	0.1651	0.169
		2.3213	2.2481	0.4155	0.4089	0.4106	0.1233	1.4806	1.5061	0.1674	0.1652	0.1653	0.087
		3.3083	2.9965	0.3133	0.3053	0.3037	0.3052	1.7351	1.7741	0.1614	0.1594	0.1669	0.1582
		3.968	3.5267	0.3115	0.312	0.3114	0.1244	2.101	2.0489	0.1643	0.1722	0.1633	0.0852
03:58:00	2020-02-25	0.3176	0.2995	0.8793	0.896	0.8074	0.8922	0.1605	0.1601	0.2821	0.2798	0.2705	0.2847
		0.3393	0.3286	0.9173	0.8781	0.8812	0.1186	0.1712	0.1847	0.2832	0.2811	0.2706	0.0911
		0.3232	0.3186	0.2878	0.2897	0.2861	0.287	0.1787	0.1829	0.2355	0.2277	0.2017	0.1998
		1.0438	1.0281	0.31	0.3063	0.3071	0.0822	0.6905	0.6973	0.2255	0.2245	0.2164	0.0747
		1.725	1.6343	0.4183	0.4135	0.3937	0.4169	1.1139	1.1287	0.1734	0.168	0.1657	0.1693
		2.3271	2.2537	0.4161	0.4096	0.4116	0.1235	1.4823	1.5085	0.1677	0.1657	0.1655	0.0871
		3.3167	3.0034	0.3138	0.3058	0.3043	0.3058	1.737	1.7765	0.1616	0.1596	0.1676	0.1585
		3.9693	3.5255	0.3121	0.3125	0.312	0.1247	2.1143	2.0517	0.1677	0.1724	0.1636	0.0854
03:59:00	2020-02-25	0.3181	0.3	0.8814	0.8982	0.8099	0.8944	0.1605	0.1603	0.2827	0.2804	0.271	0.285
		0.3398	0.3292	0.9197	0.8803	0.8833	0.1188	0.1716	0.1848	0.2839	0.2818	0.271	0.0912
		0.3238	0.3193	0.2883	0.2902	0.2866	0.2878	0.179	0.1831	0.2356	0.228	0.2023	0.2002
		1.0461	1.0305	0.3106	0.3069	0.3077	0.0822	0.6914	0.6984	0.2258	0.2249	0.217	0.0753
		1.729	1.6381	0.4191	0.4141	0.3945	0.4176	1.1154	1.13	0.1736	0.1683	0.1658	0.1694
		2.3324	2.259	0.4169	0.4103	0.412	0.1237	1.4841	1.5107	0.168	0.1683	0.1655	0.0873
		3.3193	3.0091	0.3143	0.3061	0.3047	0.3063	1.7391	1.7787	0.1624	0.1599	0.1676	0.1587
		3.9758	3.5375	0.3128	0.313	0.3126	0.1249	2.1062	2.054	0.1648	0.1728	0.1639	0.0856
04:00:00	2020-02-25	0.3185	0.3005	0.8835	0.9004	0.8112	0.8966	0.1605	0.1608	0.2834	0.2805	0.2716	0.2859
		0.3403	0.3298	0.9218	0.8825	0.8854	0.119	0.1717	0.185	0.2845	0.2823	0.2717	0.0914
		0.3243	0.3197	0.2889	0.2907	0.2871	0.288	0.1807	0.1834	0.236	0.2283	0.2029	0.2006
		1.0485	1.0327	0.3111	0.3074	0.3083	0.0823	0.6926	0.6993	0.2261	0.2254	0.2171	0.0747
		1.7332	1.642	0.4199	0.4149	0.3951	0.4184	1.1167	1.1315	0.1724	0.1686	0.1659	0.17
		2.3384	2.275	0.4178	0.4111	0.4128	0.1239	1.4861	1.5127	0.1684	0.1682	0.1658	0.0874
		3.3298	3.0153	0.3147	0.3066	0.3052	0.3068	1.741	1.7807	0.162	0.1602	0.1674	0.1592
		3.9719	3.5349	0.3131	0.3135	0.313	0.1251	2.1088	2.0564	0.165	0.1731	0.164	0.0855
04:01:00	2020-02-25	0.319	0.3011	0.8857	0.9025	0.813	0.8987	0.1609	0.1609	0.2839	0.2816	0.2722	0.2866
		0.341	0.3303	0.9241	0.8847	0.8876	0.1192	0.1721	0.1852	0.285	0.283	0.2722	0.0918
		0.3248	0.3203	0.2893	0.2912	0.2877	0.2888	0.1813	0.1836	0.2364	0.2289	0.203	0.2009
		1.0507	1.035	0.3117	0.308	0.309	0.0824	0.6935	0.7003	0.2265	0.2256	0.2176	0.0751
		1.7372	1.6459	0.4206	0.4157	0.3958	0.4192	1.118	1.1333	0.1702	0.1692	0.1665	0.1702
		2.3436	2.2697	0.4184	0.4118	0.4136	0.1241	1.4879	1.5143	0.1689	0.1706	0.1659	0.0875
		3.3311	3.0224	0.3152	0.3072	0.3057	0.3072	1.7429	1.783	0.1624	0.1605	0.1662	0.1593
		3.9936	3.5463	0.3135	0.314	0.3135	0.1253	2.1117	2.059	0.1654	0.1733	0.1647	0.0856
04:02:00	2020-02-25	0.3195	0.3016	0.8879	0.9047	0.815	0.9008	0.1615	0.1611	0.2848	0.2822	0.2729	0.2871
		0.3416	0.3309	0.9263	0.8869	0.8898	0.1194	0.1723	0.1856	0.2857	0.2838	0.2731	0.0915
		0.3254	0.3209	0.2899	0.2918	0.2883	0.2891	0.1819	0.1836	0.2369	0.2294	0.2031	0.2011
		1.0531	1.0373	0.3122	0.3085	0.3093	0.0826	0.6945	0.7012	0.2269	0.2259	0.2182	0.0749
		1.7413	1.6501	0.4214	0.4164	0.3964	0.4199	1.1194	1.1343	0.169	0.1694	0.1664	0.1705
		2.3485	2.2755	0.4192	0.4127	0.4143	0.1244	1.4897	1.5159	0.1689	0.1667	0.1664	0.0876
		3.344	3.0312	0.3157	0.3076	0.3063	0.3077	1.7452	1.7849	0.1626	0.1606	0.1664	0.1597
		3.99	3.5488	0.3141	0.3145	0.314	0.1255	2.1143	2.061	0.1655	0.1736	0.1646	0.0858
04:03:00	2020-02-25	0.3202	0.3022	0.8903	0.9069	0.8172	0.9032	0.162	0.1615	0.2853	0.283	0.2736	0.2878
		0.3422	0.3316	0.9287	0.889	0.8919	0.1196	0.1726	0.1859	0.2863	0.2846	0.2733	0.0917
		0.326	0.3214	0.2904	0.2923	0.2889	0.2897	0.1828	0.1837	0.2372	0.2297	0.2037	0.2015
		1.0555	1.0395	0.3128	0.3091	0.3099	0.0827	0.6952	0.7031	0.2277	0.2264	0.2186	0.0751
		1.7454	1.6539	0.4221	0.4171	0.3972	0.4208	1.1208	1.1359	0.1708	0.1697	0.1672	0.1708
		2.3542	2.28	0.4198	0.4141	0.4151	0.1246	1.4919	1.5183	0.1694	0.171	0.1669	0.0876
		3.3476	3.0375	0.3162	0.3081	0.3068	0.3083	1.7471	1.7884	0.1631	0.1612	0.1657	0.1597
		4	3.557	0.3146	0.315	0.3144	0.1257	2.1171	2.0638	0.1659	0.1738	0.1648	0.0858
04:04:00	2020-02-25	0.3204	0.3025	0.8922	0.9089	0.819	0.905	0.162	0.1623	0.2859	0.2831	0.2749	0.2888
		0.3427	0.3319	0.9308	0.8912	0.8942	0.1198	0.1727	0.1861	0.2869	0.285	0.2737	0.0918
		0.3265	0.322	0.2909	0.2929	0.2892	0.29	0.1837	0.1838	0.2374	0.2299	0.2038	0.2018
		1.0577	1.0418	0.3134	0.3096	0.3105	0.0828	0.6961	0.7033	0.2275	0.2269	0.2188	0.0751
		1.7494	1.6575	0.4228	0.4179	0.3978	0.4215	1.1224	1.1373	0.1721	0.1701	0.1672	0.1711
		2.3596	2.2849	0.4209	0.414	0.4158	0.1249	1.4937	1.5201	0.1695	0.1722	0.167	0.0878
		3.3635	3.0468	0.3167	0.3086	0.3072	0.3087	1.7493	1.7894	0.1631	0.1612	0.1654	0.16
		4	3.5685	0.3151	0.316	0.315	0.126	2.1201	2.0659	0.1661	0.1741	0.1651	0.0857
04:05:00	2020-02-25	0.321	0.3029	0.8943	0.911	0.8208	0.9075	0.1622	0.1621	0.2862	0.2839	0.2745	0.2889
		0.3433	0.3325	0.933	0.8935	0.8963	0.12	0.1731	0.1867	0.2877	0.2855	0.2745	0.0919
		0.3271	0.3225	0.2914	0.2933	0.2898	0.2906	0.1843	0.184	0.2384	0.2303	0.2043	0.2021
		1.06	1.0441	0.3139	0.3104	0.311	0.0829	0.697	0.7041	0.2281	0.2271	0.2193	0.0772
		1.7536	1.661	0.4237	0.4186	0.3985	0.4222	1.1237	1.1388	0.1728	0.1701	0.1674	0.1715
		2.3651	2.2908	0.4214	0.4147	0.4165	0.125	1.4955	1.522	0.1697	0.172	0.1673	0.088
		3.364	3.0512	0.3172	0.3091	0.3076	0.3091	1.7511	1.7915	0.1634	0.1614	0.1655	0.1602
		3.9973	3.575	0.3155	0.316	0.3154	0.1262	2.1222	2.0702	0.1664	0.1752	0.1653	0.086
04:06:00	2020-02-25	0.3215	0.3035	0.8965	0.9133	0.8228	0.9093	0.1622	0.1622	0.2869	0.2842	0.2752	0.2898
		0.3438	0.333	0.9352	0.8956	0.8985	0.1202	0.1734	0.1867	0.2879	0.2862	0.2748	0.092
		0.3276	0.323	0.292	0.2939	0.2904	0.291	0.1847	0.1844	0.2387	0.2314	0.2045	0.2026
		1.0622	1.0466	0.3144	0.3107	0.3116	0.083	0.6979	0.705	0.2282	0.2274	0.2195	0.0768
		1.757	1.6647	0.4244	0.4194	0.3992	0.423	1.1249	1.14	0.1734	0.1706	0.1676	0.1717
		2.3697	2.2952	0.4221	0.4177	0.4173	0.1252	1.4971	1.5235	0.1699	0.1719	0.1674	0.088
		3.3699	3.0567	0.3176	0.3098	0.3082	0.3095	1.7529	1.7933	0.1635	0.1616	0.1675	0.1604
		4	3.5829	0.3159	0.3164	0.3159	0.1264	2.1253	2.0704	0.1665	0.1745	0.1658	0.0861
[truncated: 1,891 more rows]
