# Supplementary material for: Glutathione-dependent redox balance characterizes the distinct metabolic properties of follicular and marginal zone B cells
Source: Nat Commun. 2022 Apr 4;13:1789. doi: 10.1038/s41467-022-29426-x (PMC8980022; doi:10.1038/s41467-022-29426-x)
Supplement: Supplementary file 8 — Source Data [file 41467_2022_29426_MOESM8_ESM.zip › source data figure 3.xlsx]

## Sheet: Figure 3b-c
Figure 3b
Sample		Lymphocytes/Single Cells/live 19/FOB | Mean (Comp-BV421-A :: null)	Lymphocytes/Single Cells/live 19/MZB | Mean (Comp-BV421-A :: null)
Specimen_001_FMO APC_007.fcs		n/a	976
Specimen_001_FMO 421_008.fcs		n/a	979
Specimen_001_Tube_001_001.fcs		662	949
Specimen_001_Tube_002_002.fcs		651	968
Specimen_001_Tube_003_003.fcs		632	16.5
Mean
SD
Figure 3c
Sample			Lymphocytes/Single Cells/live 19/FOB | Mean (Comp-APC-A :: null)	Lymphocytes/Single Cells/live 19/MZB | Mean (Comp-APC-A :: null)
Specimen_001_FMO APC_007.fcs			n/a	318
Specimen_001_FMO 421_008.fcs			n/a	365
Specimen_001_Tube_001_001.fcs			113	293
Specimen_001_Tube_002_002.fcs			98.1	325
Specimen_001_Tube_003_003.fcs			97.3	36.6
Mean
SD

## Sheet: Figure 3e-f
Figure 3e
Sample	Lymphocytes/Single Cells/live 19/fob | Mean (Comp-BV421-A :: null)
Specimen_001_Tube_FMOAPC_017.fcs	755
Specimen_001_Tube_FMO460_016.fcs	575
Specimen_001_Tube_001_008.fcs	807
Specimen_001_Tube_002_009.fcs	812
Specimen_001_Tube_003_010.fcs	814
Specimen_001_Tube_004_011.fcs	782
Specimen_001_Tube_005_012.fcs	917
Specimen_001_Tube_006_013.fcs	876
Specimen_001_Tube_007_014.fcs	1019
Specimen_001_Tube_008_015.fcs	1003
Mean	836
SD	129
Figure 3f
Sample	Lymphocytes/Single Cells/live 19/fob | Mean (Comp-APC-A :: null)
Specimen_001_Tube_FMOAPC_017.fcs	38.6
Specimen_001_Tube_FMO460_016.fcs	77.5
Specimen_001_Tube_001_008.fcs	78.1
Specimen_001_Tube_002_009.fcs	62.5
Specimen_001_Tube_003_010.fcs	73
Specimen_001_Tube_004_011.fcs	70.3
Specimen_001_Tube_005_012.fcs	97.1
Specimen_001_Tube_006_013.fcs	87.8
Specimen_001_Tube_007_014.fcs	107
Specimen_001_Tube_008_015.fcs	105
Mean	79.7
SD	20.8

## Sheet: Figure 3g
Figure 3g
Sample	Lymphocytes/Single Cells/live | Mean (Comp-PE-A :: null)
0h_Tube_001_004.fcs	667
0h_Tube_002_005.fcs	837
0h_Tube_003_006.fcs	835
0h_Tube_004_007.fcs	834
0h_Tube_005_008.fcs	755
0h_Tube_006_009.fcs	751
0h_Tube_007_010.fcs	614
0h_Tube_008_011.fcs	742
0h_Tube_009_012.fcs	879
0h_Tube_010_013.fcs	901
0h_Tube_011_014.fcs	874
0h_Tube_012_015.fcs	888
0h_Tube_013_016.fcs	914
0h_Tube_014_017.fcs	932
1h_Tube_001_018.fcs	867
1h_Tube_002_019.fcs	872
1h_Tube_003_020.fcs	945
1h_Tube_004_021.fcs	920
1h_Tube_005_022.fcs	1040
1h_Tube_006_023.fcs	1068
1h_Tube_007_024.fcs	802
1h_Tube_008_025.fcs	809
1h_Tube_009_026.fcs	1223
1h_Tube_010_027.fcs	1210
1h_Tube_011_028.fcs	933
1h_Tube_012_029.fcs	876
1h_Tube_013_030.fcs	1194
1h_Tube_014_031.fcs	1207
3h_Tube_001_032.fcs	1265
3h_Tube_002_033.fcs	1253
3h_Tube_003_034.fcs	1244
3h_Tube_004_035.fcs	1156
3h_Tube_005_036.fcs	1509
3h_Tube_006_037.fcs	1452
3h_Tube_007_038.fcs	1296
3h_Tube_008_039.fcs	1412
3h_Tube_009_040.fcs	1682
3h_Tube_010_041.fcs	1638
3h_Tube_011_042.fcs	1269
3h_Tube_012_043.fcs	1201
3h_Tube_013_044.fcs	1672
3h_Tube_014_045.fcs	1683
Mean	1342
SD	562
