# Supplementary material for: Glutathione-dependent redox balance characterizes the distinct metabolic properties of follicular and marginal zone B cells
Source: Nat Commun. 2022 Apr 4;13:1789. doi: 10.1038/s41467-022-29426-x (PMC8980022; doi:10.1038/s41467-022-29426-x)
Supplement: Supplementary file 8 — Source Data [file 41467_2022_29426_MOESM8_ESM.zip › source data figure 4.xlsx]

## Sheet: Figure 4b-d
Figure 4b
Sample	Lymphocytes/Single Cells/live 19/fob | Mean (Comp-FITC-A :: null)	Lymphocytes/Single Cells/live 19/mzb | Mean (Comp-FITC-A :: null)
nt_Tube_FITC FMO_011.fcs	108	120
nt_Tube_001_008.fcs	6689	10838
nt_Tube_002_009.fcs	6942	10409
nt_Tube_003_010.fcs	6898	10472
Mean	5453	7910
SD	1321	1950
Figure 4c
Sample	Lymphocytes/Single Cells/live 19/fob/FOB SIZE | Mean (Comp-FITC-A :: null)	Lymphocytes/Single Cells/live 19/MZB/FOB SIZE | Mean (Comp-FITC-A :: null)
Specimen_001_Tube_001_007.fcs	529	1175
Specimen_001_Tube_002_008.fcs	502	1042
Specimen_001_Tube_003_009.fcs	538	1184
Figure 4d
Compound	RT	Type	PK	IP	Isotopic Pattern Score (%)	Filename	Actual RT	Area	ISTD Response	m/z (Delta)	Adduct	Lib Match Name	Library Score (%)	Final Units	m/z (Expected)	% CV	%RSD	%Diff	Response Ratio	Calculated Amt	Theoretical Amt	Sample Name	Protein Name	Batch Order	Status	Peak Label	Group	Sample Type	Level	Sample ID	Comments	Height	RT Delta	Formula	Sample Amt	Std Add Amount	m/z (Apex)	ISTD Amt	Integration Mode	Active	Excluded	Channel	IR	LS	FI	Confirm	Num Isotopes Matched	Library Match Rank	SI/Dot Product
Glucose	9.67	Target Compound	Fail	N/A	N/A	DF198_HILIC-MID_FOB0h_blank_1	N/F	N/F	N/A	N/F	N/A	N/A	N/A		179.056	N/A	N/A	N/A	N/F	N/F	N/A			1	Processed	T1	Blank	Unknown				N/F	N/F	C6H12O6	N/F	N/A	N/F	0	Method	True	False		N/A	N/A	N/A	NotFound	N/A
Glucose	9.67	Target Compound	Fail	N/A	N/A	DF198_HILIC-MID_FOB0h_blank_2	N/F	N/F	N/A	N/F	N/A	N/A	N/A		179.056	N/A	N/A	N/A	N/F	N/F	N/A			2	Processed	T1	Blank	Unknown				N/F	N/F	C6H12O6	N/F	N/A	N/F	0	Method	True	False		N/A	N/A	N/A	NotFound	N/A
Glucose	9.67	Target Compound	Pass	Fail	100	DF198_HILIC-MID_FOB0h_wt_1_2	9.8	401291	N/A	1.94084 (ppm)	M-H	N/A	N/A		179.056	N/A	N/A	N/A	0	N/A	N/A			9	Processed	T1	FOB0h_wt	Unknown				33609	0.13	C6H12O6	N/A	N/A	179.056	0	Manual	True	False		N/A	Fail	N/A	Identified	1 of 1
Glucose	9.67	Target Compound	Pass	Fail	100	DF198_HILIC-MID_FOB0h_wt_2_1	9.61	262568	N/A	1.17388 (ppm)	M-H	N/A	N/A		179.056	N/A	N/A	N/A	0	N/A	N/A			10	Processed	T1	FOB0h_wt	Unknown				23572	-0.06	C6H12O6	N/A	N/A	179.056	0	Manual	True	False		N/A	Fail	N/A	Identified	1 of 1
Glucose	9.67	Target Compound	Pass	Fail	0	DF198_HILIC-MID_FOB0h_wt_2_2	9.47	293200	N/A	6.71304 (ppm)	M-H	N/A	N/A		179.056	N/A	N/A	N/A	0	N/A	N/A			11	Processed	T1	FOB0h_wt	Unknown				33100	-0.20	C6H12O6	N/A	N/A	179.057	0	Manual	True	False		N/A	Fail	N/A	Identified	0 of 1
Glucose	9.67	Target Compound	Pass	Fail	100	DF198_HILIC-MID_FOB0h_wt_3_1	9.59	549222	N/A	1.42953 (ppm)	M-H	N/A	N/A		179.056	N/A	N/A	N/A	0	N/A	N/A			12	Processed	T1	FOB0h_wt	Unknown				37400	-0.08	C6H12O6	N/A	N/A	179.056	0	Manual	True	False		N/A	Fail	N/A	Identified	1 of 1
Glucose	9.67	Target Compound	Pass	Fail	100	DF198_HILIC-MID_FOB0h_wt_3_2	9.58	359643	N/A	2.19650 (ppm)	M-H	N/A	N/A		179.056	N/A	N/A	N/A	0	N/A	N/A			13	Processed	T1	FOB0h_wt	Unknown				24829	-0.09	C6H12O6	N/A	N/A	179.056	0	Manual	True	False		N/A	Fail	N/A	Identified	1 of 1
Glucose	9.67	Target Compound	Pass	Fail	100	DF198_HILIC-MID_MZB0h_wt_1_1	9.79	254673	N/A	-.36004 (ppm)	M-H	N/A	N/A		179.056	N/A	N/A	N/A	0	N/A	N/A			20	Processed	T1	MZB0h_wt	Unknown				24221	0.12	C6H12O6	N/A	N/A	179.056	0	Manual	True	False		N/A	Fail	N/A	Identified	1 of 1
Glucose	9.67	Target Compound	Pass	Fail	100	DF198_HILIC-MID_MZB0h_wt_2_1	9.67	198506	N/A	2.36693 (ppm)	M-H	N/A	N/A		179.056	N/A	N/A	N/A	0	N/A	N/A			21	Processed	T1	MZB0h_wt	Unknown				20852	0.00	C6H12O6	N/A	N/A	179.057	0	Manual	True	False		N/A	Fail	N/A	Identified	1 of 1
Glucose	9.67	Target Compound	Pass	Fail	0	DF198_HILIC-MID_MZB0h_wt_3_1	9.76	332339	N/A	6.11652 (ppm)	M-H	N/A	N/A		179.056	N/A	N/A	N/A	0	N/A	N/A			22	Processed	T1	MZB0h_wt	Unknown				25643	0.09	C6H12O6	N/A	N/A	179.057	0	Manual	True	False		N/A	Fail	N/A	Identified	0 of 1
[truncated: 17 more columns]

## Sheet: Figure 4f-h
Figure 4f
Sample	Lymphocytes/Single Cells/Single Cells/live 19/FOB | Mean (Comp-FITC-A :: null)	Lymphocytes/Single Cells/Single Cells/live 19/MZB | Mean (Comp-FITC-A :: null)
Specimen_001_FMO_FITC_017.fcs	241	230
Specimen_001_KO_005_012.fcs	5721	9476
Specimen_001_KO_006_013.fcs	6567	10577
Specimen_001_KO_007_014.fcs	6853	9876
Specimen_001_KO_008_015.fcs	6354	8576
Specimen_001_KO_009_016.fcs	6229	8635
Specimen_001_WT_001_008.fcs	4358	7483
Specimen_001_WT_002_009.fcs	4567	7971
Specimen_001_WT_003_010.fcs	5761	10170
Specimen_001_WT_004_011.fcs	4639	8204
Mean	5129	8120
SD	1931	2950
Figure 4g
Sample	Lymphocytes/Single Cells/live 19/fob/FOB SIZE | Mean (Comp-FITC-A :: null)	Lymphocytes/Single Cells/live 19/MZB/FOB SIZE | Mean (Comp-FITC-A :: null)
Specimen_001_Tube_001_007.fcs	529	1175
Specimen_001_Tube_002_008.fcs	502	1042
Specimen_001_Tube_003_009.fcs	538	1184
Specimen_001_Tube_004_010.fcs	640	1110
Specimen_001_Tube_005_013.fcs	670	1110
Specimen_001_Tube_006_011.fcs	623	5393
Specimen_001_fmo fitc_012.fcs	266	305
Mean	538	1674
SD	136	1683
Figure 4h
Compound	RT	Type	PK	IP	Isotopic Pattern Score (%)	Filename	Actual RT	Area	ISTD Response	m/z (Delta)	Adduct	Lib Match Name	Library Score (%)	Final Units	m/z (Expected)	% CV	%RSD	%Diff	Response Ratio	Calculated Amt	Theoretical Amt	Sample Name	Protein Name	Batch Order	Status	Peak Label	Group	Sample Type	Level	Sample ID	Comments	Height	RT Delta	Formula	Sample Amt	Std Add Amount	m/z (Apex)	ISTD Amt	Integration Mode	Active	Excluded	Channel	IR	LS	FI	Confirm	Num Isotopes Matched	Library Match Rank	SI/Dot Product
Glucose	9.67	Target Compound	Fail	N/A	N/A	DF198_HILIC-MID_FOB0h_blank_1	N/F	N/F	N/A	N/F	N/A	N/A	N/A		179.056	N/A	N/A	N/A	N/F	N/F	N/A			1	Processed	T1	Blank	Unknown				N/F	N/F	C6H12O6	N/F	N/A	N/F	0	Method	True	False		N/A	N/A	N/A	NotFound	N/A
Glucose	9.67	Target Compound	Pass	Fail	100	DF198_HILIC-MID_FOB0h_ko_1_1	9.66	344648	N/A	1.59997 (ppm)	M-H	N/A	N/A		179.056	N/A	N/A	N/A	0	N/A	N/A			3	Processed	T1	FOB0h_ko	Unknown				25137	-0.01	C6H12O6	N/A	N/A	179.056	0	Manual	True	False		N/A	Fail	N/A	Identified	1 of 1
Glucose	9.67	Target Compound	Pass	Fail	0	DF198_HILIC-MID_FOB0h_ko_1_2	9.7	231393	N/A	7.48001 (ppm)	M-H	N/A	N/A		179.056	N/A	N/A	N/A	0	N/A	N/A			4	Processed	T1	FOB0h_ko	Unknown				31811	0.03	C6H12O6	N/A	N/A	179.057	0	Manual	True	False		N/A	Fail	N/A	Identified	0 of 1
Glucose	9.67	Target Compound	Pass	Fail	100	DF198_HILIC-MID_FOB0h_ko_2_1	9.68	397141	N/A	.40692 (ppm)	M-H	N/A	N/A		179.056	N/A	N/A	N/A	0	N/A	N/A			5	Processed	T1	FOB0h_ko	Unknown				27537	0.01	C6H12O6	N/A	N/A	179.056	0	Manual	True	False		N/A	Fail	N/A	Identified	1 of 1
Glucose	9.67	Target Compound	Pass	Fail	100	DF198_HILIC-MID_FOB0h_ko_2_2	9.63	189169	N/A	1.34432 (ppm)	M-H	N/A	N/A		179.056	N/A	N/A	N/A	0	N/A	N/A			6	Processed	T1	FOB0h_ko	Unknown				26054	-0.04	C6H12O6	N/A	N/A	179.056	0	Manual	True	False		N/A	Fail	N/A	Identified	1 of 1
Glucose	9.67	Target Compound	Pass	Fail	100	DF198_HILIC-MID_FOB0h_ko_3_1	9.7	381080	N/A	1.68519 (ppm)	M-H	N/A	N/A		179.056	N/A	N/A	N/A	0	N/A	N/A			7	Processed	T1	FOB0h_ko	Unknown				24807	0.03	C6H12O6	N/A	N/A	179.056	0	Manual	True	False		N/A	Fail	N/A	Identified	1 of 1
Glucose	9.67	Target Compound	Pass	Fail	100	DF198_HILIC-MID_FOB0h_ko_3_2	9.65	286573	N/A	1.77041 (ppm)	M-H	N/A	N/A		179.056	N/A	N/A	N/A	0	N/A	N/A			8	Processed	T1	FOB0h_ko	Unknown				24025	-0.02	C6H12O6	N/A	N/A	179.056	0	Manual	True	False		N/A	Fail	N/A	Identified	1 of 1
Glucose	9.67	Target Compound	Pass	Fail	100	DF198_HILIC-MID_FOB0h_wt_1_2	9.8	401291	N/A	1.94084 (ppm)	M-H	N/A	N/A		179.056	N/A	N/A	N/A	0	N/A	N/A			9	Processed	T1	FOB0h_wt	Unknown				33609	0.13	C6H12O6	N/A	N/A	179.056	0	Manual	True	False		N/A	Fail	N/A	Identified	1 of 1
Glucose	9.67	Target Compound	Pass	Fail	100	DF198_HILIC-MID_FOB0h_wt_2_1	9.61	262568	N/A	1.17388 (ppm)	M-H	N/A	N/A		179.056	N/A	N/A	N/A	0	N/A	N/A			10	Processed	T1	FOB0h_wt	Unknown				23572	-0.06	C6H12O6	N/A	N/A	179.056	0	Manual	True	False		N/A	Fail	N/A	Identified	1 of 1
Glucose	9.67	Target Compound	Pass	Fail	0	DF198_HILIC-MID_FOB0h_wt_2_2	9.47	293200	N/A	6.71304 (ppm)	M-H	N/A	N/A		179.056	N/A	N/A	N/A	0	N/A	N/A			11	Processed	T1	FOB0h_wt	Unknown				33100	-0.20	C6H12O6	N/A	N/A	179.057	0	Manual	True	False		N/A	Fail	N/A	Identified	0 of 1
Glucose	9.67	Target Compound	Pass	Fail	100	DF198_HILIC-MID_FOB0h_wt_3_1	9.59	549222	N/A	1.42953 (ppm)	M-H	N/A	N/A		179.056	N/A	N/A	N/A	0	N/A	N/A			12	Processed	T1	FOB0h_wt	Unknown				37400	-0.08	C6H12O6	N/A	N/A	179.056	0	Manual	True	False		N/A	Fail	N/A	Identified	1 of 1
Glucose	9.67	Target Compound	Pass	Fail	100	DF198_HILIC-MID_FOB0h_wt_3_2	9.58	359643	N/A	2.19650 (ppm)	M-H	N/A	N/A		179.056	N/A	N/A	N/A	0	N/A	N/A			13	Processed	T1	FOB0h_wt	Unknown				24829	-0.09	C6H12O6	N/A	N/A	179.056	0	Manual	True	False		N/A	Fail	N/A	Identified	1 of 1
Glucose	9.67	Target Compound	Pass	Fail	100	DF198_HILIC-MID_MZB0h_wt_1_1	9.79	254673	N/A	-.36004 (ppm)	M-H	N/A	N/A		179.056	N/A	N/A	N/A	0	N/A	N/A			20	Processed	T1	MZB0h_wt	Unknown				24221	0.12	C6H12O6	N/A	N/A	179.056	0	Manual	True	False		N/A	Fail	N/A	Identified	1 of 1
Glucose	9.67	Target Compound	Pass	Fail	100	DF198_HILIC-MID_MZB0h_wt_2_1	9.67	198506	N/A	2.36693 (ppm)	M-H	N/A	N/A		179.056	N/A	N/A	N/A	0	N/A	N/A			21	Processed	T1	MZB0h_wt	Unknown				20852	0.00	C6H12O6	N/A	N/A	179.057	0	Manual	True	False		N/A	Fail	N/A	Identified	1 of 1
Glucose	9.67	Target Compound	Pass	Fail	0	DF198_HILIC-MID_MZB0h_wt_3_1	9.76	332339	N/A	6.11652 (ppm)	M-H	N/A	N/A		179.056	N/A	N/A	N/A	0	N/A	N/A			22	Processed	T1	MZB0h_wt	Unknown				25643	0.09	C6H12O6	N/A	N/A	179.057	0	Manual	True	False		N/A	Fail	N/A	Identified	0 of 1
[truncated: 17 more columns]
