# Supplementary material for: Glutathione-dependent redox balance characterizes the distinct metabolic properties of follicular and marginal zone B cells
Source: Nat Commun. 2022 Apr 4;13:1789. doi: 10.1038/s41467-022-29426-x (PMC8980022; doi:10.1038/s41467-022-29426-x)
Supplement: Supplementary file 8 — Source Data [file 41467_2022_29426_MOESM8_ESM.zip › source data figure 2.xlsx]

## Sheet: Figure 2b
Figure 2b
Well	Fluor	Target	Content	Sample	Cq
A01	SYBR		Unkn		22.7368
A02	SYBR		Unkn		23.1077
A03	SYBR		Unkn		23.3487
A04	SYBR		Unkn		22.9362
A05	SYBR		Unkn		23.2386
A06	SYBR		Unkn		23.2059
A07	SYBR		Unkn		23.0794
A08	SYBR		Unkn		22.0944
A09	SYBR		Unkn		35.6908
A10	SYBR		Unkn		25.9697
A11	SYBR		Unkn		26.5088
A12	SYBR		Unkn		26.0674
A13	SYBR		Unkn		26.84
A14	SYBR		Unkn		25.7469
A15	SYBR		Unkn		26.1816
A16	SYBR		Unkn		26.4621
A17	SYBR		Unkn		26.2219
A18	SYBR		Unkn
A19	SYBR		Unkn
A20	SYBR		Unkn
A21	SYBR		Unkn
A22	SYBR		Unkn
A23	SYBR		Unkn
A24	SYBR		Unkn
B01	SYBR		Unkn		25.9046
B02	SYBR		Unkn		26.0506
B03	SYBR		Unkn		26.1818
B04	SYBR		Unkn		26.3466
B05	SYBR		Unkn		30.1773
B06	SYBR		Unkn		29.7084
B07	SYBR		Unkn		30.1571
B08	SYBR		Unkn		30.3663
B09	SYBR		Unkn		37.4569
B10	SYBR		Unkn		26.3466
B11	SYBR		Unkn		26.2099
B12	SYBR		Unkn		26.1566
B13	SYBR		Unkn		26.1455
B14	SYBR		Unkn		25.6141
B15	SYBR		Unkn		26.021
B16	SYBR		Unkn		27.5411
B17	SYBR		Unkn		26.999

## Sheet: Figure 2c
Figure 2c
10.04.2019	13:32:50	DF67 190410 GSH GSSG 0h
Sample
A01	A02	A03	A04	A05	A06	A07	A08	A09	A10	A11	A12
B01	B02	B03	B04	B05	B06	B07	B08	B09	B10	B11	B12
Reader
658901	603800	800034	744558	635400	646235	134388	130096	142725	142213	122061	130115
131085	116214	128257	134965	123132	127223	102660	99183	94259	99970	94003	87432
Average
658901	603800	800034	744558	635400	646235	134388	130096	142725	142213	122061	130115
131085	116214	128257	134965	123132	127223	102660	99183	94259	99970	94003	87432
5.02652	5.19559	6.23774	5.51667	5.16032	5.07955	1.30906	1.31168	1.51418	1.42256	1.29848	1.48819
----- General Data -----
Measurement	Type: Nonequidistance Kinetic, Time: 10.04.2019 / 13:32:50, State: Timeout Error
	10 measurements included, measurement No.10 at 02:45 selected, 0.018 sec. average interval time
Template	Template loaded during measurement time : c:\programdata\...\luminescence.par; Modified template adjustments
Files	Data file : DF67 190410 GSH GSSG 0h.dat - 10.04.2019 / 13:36:04 - Operator was Unknown User - Created with Version 5.19
	Template file : Luminescence.par - 15.11.2016 / 11:46:57 - Created by Unknown User - Created with Version 5.19
Reader	BertholdTech Mithras, Driver Version: 1.12, (1.0.12.0), S/N: 55-7002, Embedded Version: 1.29
	Plate Type: Berthold 96 - No:23300/23302
	Name ..................... Shake
	Duration [s] ............. 2.0 Speed .................... Normal
	Diameter ................. 2.0 Type ..................... Orbital
	Measurement Mode ......... by Plate Repeated operation ....... No
	Name ..................... Lumin. Repeated
	Total Time [s] ........... 30.0 Counting Time [s] ........ 0.50
	Cycle Time [s] ........... 3.8 Measurement Mode ......... by Plate
	Repeats .................. 10
	Emission Filter .......... No Filter
Calculation	Calculation Status : Valid Assay, Calculation Time : 10.04.2019 / 13:36:04
Program	MikroWin, Version 5.19; License No. : 115382
	Assembly Code A : 0006 0000 0000 0000 0000 FFFF
	Assembly Code B : 00E6 F715 C08F FC45 2DC0 B7AF
System	Operating System Name : Windows 7 Enterprise Edition Service Pack 1, 64-bit, System User : lguerra
Printer	Printer Name : Brady IP 300
----- Threshold Statistics -----
Group	Assay	Set	Threshold Limits
Group 1	Default	1	+oo > Overload >= 2.1475E9 > #Value >= 0.0000 > _ > -oo
----- Kinetics Statistics -----
Description	Settings
Kinetic time setup:	Entire measurement time = 00:00:30, Interval time = 00:00:03
Readings to calculate	Kinetics Minimum = 1, Kinetics Maximum = 1, Maximal Slope = 2
Onsettime	KMIN(MES) + 0.5

## Sheet: Figure 2d
Figure 2d
Sample	Lymphocytes/Single Cells/live 19/fob | Freq. of Parent	Lymphocytes/Single Cells/live 19/mzb | Freq. of Parent
spleen_FMO_395_020.fcs	80.9	8.22
spleen_FMO_421_022.fcs	79.2	10.6
spleen_FMO_737_021.fcs	80.1	9.17
spleen_TUBE_001_012.fcs	83.1	8.04
spleen_TUBE_002_013.fcs	83.5	8.08
spleen_TUBE_003_014.fcs	84.7	6.58
spleen_TUBE_004_015.fcs	85.3	6.04
spleen_TUBE_005_016.fcs	81.1	1.18
spleen_TUBE_006_017.fcs	80.9	1.18
spleen_TUBE_007_018.fcs	77.4	1.85
spleen_TUBE_008_019.fcs	75.6	1.79
Mean	81.1	5.7
SD	2.98	3.54

## Sheet: Figure 2e
Figure 2e
Compound	RT	Type	PK	IP	Isotopic Pattern Score (%)	Filename	Actual RT	Area	ISTD Response	m/z (Delta)	Adduct	Lib Match Name	Library Score (%)	Final Units	m/z (Expected)	% CV	%RSD	%Diff	Response Ratio	Calculated Amt	Theoretical Amt	Sample Name	Protein Name	Batch Order	Status	Peak Label	Group	Sample Type	Level	Sample ID	Comments	Height	RT Delta	Formula	Sample Amt	Std Add Amount	m/z (Apex)	ISTD Amt	Integration Mode	Active	Excluded	Channel	IR	LS	FI	Confirm	Num Isotopes Matched	Library Match Rank	SI/Dot Product
GSH	11.3	Target Compound	Pass	Fail	78	DF198_HILIC-MID_FOB0h_blank_1	11.28	7257566	N/A	-2.22964 (ppm)	M+H	N/A	N/A		308.091	N/A	N/A	N/A	0	N/A	N/A			1	Processed	T1	Blank	Unknown				359493	-0.02	C10H17N3O6S	N/A	N/A	308.09	0	Method	True	False		N/A	Fail	N/A	Identified	2 of 3
GSH	11.3	Target Compound	Pass	Pass	87	DF198_HILIC-MID_FOB0h_blank_2	11.32	6795472	N/A	-1.63532 (ppm)	M+H	N/A	N/A		308.091	N/A	N/A	N/A	0	N/A	N/A			2	Processed	T1	Blank	Unknown				338869	0.02	C10H17N3O6S	N/A	N/A	308.091	0	Method	True	False		N/A	Fail	N/A	Identified	2 of 3
GSH	11.3	Target Compound	Pass	Pass	100	DF198_HILIC-MID_FOB0h_ko_1_1	11.23	17695464	N/A	-2.03154 (ppm)	M+H	N/A	N/A		308.091	N/A	N/A	N/A	0	N/A	N/A			3	Processed	T1		Unknown				893887	-0.07	C10H17N3O6S	N/A	N/A	308.09	0	Method	True	False		N/A	Fail	N/A	Identified	3 of 3
GSH	11.3	Target Compound	Pass	Pass	100	DF198_HILIC-MID_FOB0h_ko_1_2	11.21	16838041	N/A	-1.83343 (ppm)	M+H	N/A	N/A		308.091	N/A	N/A	N/A	0	N/A	N/A			4	Processed	T1		Unknown				831867	-0.09	C10H17N3O6S	N/A	N/A	308.091	0	Method	True	False		N/A	Fail	N/A	Identified	2 of 3
GSH	11.3	Target Compound	Pass	Pass	88	DF198_HILIC-MID_FOB0h_ko_2_1	11.27	10060014	N/A	-1.63532 (ppm)	M+H	N/A	N/A		308.091	N/A	N/A	N/A	0	N/A	N/A			5	Processed	T1		Unknown				492809	-0.03	C10H17N3O6S	N/A	N/A	308.091	0	Method	True	False		N/A	Fail	N/A	Identified	2 of 3
GSH	11.3	Target Compound	Pass	Pass	100	DF198_HILIC-MID_FOB0h_ko_2_2	11.23	12697796	N/A	-1.63532 (ppm)	M+H	N/A	N/A		308.091	N/A	N/A	N/A	0	N/A	N/A			6	Processed	T1		Unknown				598373	-0.07	C10H17N3O6S	N/A	N/A	308.091	0	Method	True	False		N/A	Fail	N/A	Identified	2 of 3
GSH	11.3	Target Compound	Pass	Pass	86	DF198_HILIC-MID_FOB0h_ko_3_1	11.27	14841806	N/A	-1.73438 (ppm)	M+H	N/A	N/A		308.091	N/A	N/A	N/A	0	N/A	N/A			7	Processed	T1		Unknown				779103	-0.03	C10H17N3O6S	N/A	N/A	308.091	0	Method	True	False		N/A	Fail	N/A	Identified	2 of 3
GSH	11.3	Target Compound	Pass	Pass	93	DF198_HILIC-MID_FOB0h_ko_3_2	11.21	16472189	N/A	-2.22964 (ppm)	M+H	N/A	N/A		308.091	N/A	N/A	N/A	0	N/A	N/A			8	Processed	T1		Unknown				846072	-0.09	C10H17N3O6S	N/A	N/A	308.09	0	Method	True	False		N/A	Fail	N/A	Identified	2 of 3
GSH	11.3	Target Compound	Pass	Pass	100	DF198_HILIC-MID_FOB0h_wt_1_2	11.21	275713006	N/A	-.84289 (ppm)	M+H	N/A	N/A		308.091	N/A	N/A	N/A	0	N/A	N/A			9	Processed	T1	FOB0h_wt	Unknown				14427129	-0.09	C10H17N3O6S	N/A	N/A	308.091	0	Manual	True	False		N/A	Fail	N/A	Identified	2 of 4
GSH	11.3	Target Compound	Pass	Pass	100	DF198_HILIC-MID_FOB0h_wt_2_1	11.23	211539604	N/A	-1.83343 (ppm)	M+H	N/A	N/A		308.091	N/A	N/A	N/A	0	N/A	N/A			10	Processed	T1	FOB0h_wt	Unknown				11336835	-0.07	C10H17N3O6S	N/A	N/A	308.091	0	Manual	True	False		N/A	Fail	N/A	Identified	3 of 4
GSH	11.3	Target Compound	Pass	Pass	100	DF198_HILIC-MID_FOB0h_wt_2_2	11.22	291963968	N/A	-1.33816 (ppm)	M+H	N/A	N/A		308.091	N/A	N/A	N/A	0	N/A	N/A			11	Processed	T1	FOB0h_wt	Unknown				15544892	-0.08	C10H17N3O6S	N/A	N/A	308.091	0	Manual	True	False		N/A	Fail	N/A	Identified	2 of 4
GSH	11.3	Target Compound	Pass	Pass	100	DF198_HILIC-MID_FOB0h_wt_3_1	11.25	317289676	N/A	-1.83343 (ppm)	M+H	N/A	N/A		308.091	N/A	N/A	N/A	0	N/A	N/A			12	Processed	T1	FOB0h_wt	Unknown				17187714	-0.05	C10H17N3O6S	N/A	N/A	308.091	0	Manual	True	False		N/A	Fail	N/A	Identified	2 of 4
GSH	11.3	Target Compound	Pass	Pass	100	DF198_HILIC-MID_FOB0h_wt_3_2	11.23	352326148	N/A	-1.53627 (ppm)	M+H	N/A	N/A		308.091	N/A	N/A	N/A	0	N/A	N/A			13	Processed	T1	FOB0h_wt	Unknown				19320384	-0.07	C10H17N3O6S	N/A	N/A	308.091	0	Manual	True	False		N/A	Fail	N/A	Identified	3 of 4
GSH	11.3	Target Compound	Pass	Pass	100	DF198_HILIC-MID_FOB48hact_wt_1_1	11.22	213294428	N/A	-1.23911 (ppm)	M+H	N/A	N/A		308.091	N/A	N/A	N/A	0	N/A	N/A			14	Processed	T1	FOB48hact_wt	Unknown				10751727	-0.08	C10H17N3O6S	N/A	N/A	308.091	0	Manual	True	False		N/A	Fail	N/A	Identified	3 of 4
GSH	11.3	Target Compound	Pass	Pass	100	DF198_HILIC-MID_FOB48hact_wt_1_2	11.22	244620545	N/A	-1.04100 (ppm)	M+H	N/A	N/A		308.091	N/A	N/A	N/A	0	N/A	N/A			15	Processed	T1	FOB48hact_wt	Unknown				12391787	-0.08	C10H17N3O6S	N/A	N/A	308.091	0	Manual	True	False		N/A	Fail	N/A	Identified	3 of 4
GSH	11.3	Target Compound	Pass	Pass	100	DF198_HILIC-MID_FOB48hact_wt_2_1	11.24	226929532	N/A	-1.23911 (ppm)	M+H	N/A	N/A		308.091	N/A	N/A	N/A	0	N/A	N/A			16	Processed	T1	FOB48hact_wt	Unknown				12144245	-0.06	C10H17N3O6S	N/A	N/A	308.091	0	Manual	True	False		N/A	Fail	N/A	Identified	2 of 4
GSH	11.3	Target Compound	Pass	Pass	100	DF198_HILIC-MID_FOB48hact_wt_2_2	11.25	225823874	N/A	-1.23911 (ppm)	M+H	N/A	N/A		308.091	N/A	N/A	N/A	0	N/A	N/A			17	Processed	T1	FOB48hact_wt	Unknown				12077504	-0.05	C10H17N3O6S	N/A	N/A	308.091	0	Manual	True	False		N/A	Fail	N/A	Identified	3 of 4
GSH	11.3	Target Compound	Pass	Pass	100	DF198_HILIC-MID_FOB48hact_wt_3_1	11.25	285291184	N/A	-1.73438 (ppm)	M+H	N/A	N/A		308.091	N/A	N/A	N/A	0	N/A	N/A			18	Processed	T1		Unknown				14821681	-0.05	C10H17N3O6S	N/A	N/A	308.091	0	Method	True	False		N/A	Fail	N/A	Identified	2 of 4
GSH	11.3	Target Compound	Pass	Pass	100	DF198_HILIC-MID_FOB48hact_wt_3_2	11.27	275788496	N/A	-1.33816 (ppm)	M+H	N/A	N/A		308.091	N/A	N/A	N/A	0	N/A	N/A			19	Processed	T1	FOB48hact_wt	Unknown				13193914	-0.03	C10H17N3O6S	N/A	N/A	308.091	0	Manual	True	False		N/A	Fail	N/A	Identified	2 of 4
GSH	11.3	Target Compound	Pass	Pass	100	DF198_HILIC-MID_MZB0h_wt_1_1	11.23	90114091	N/A	-.84289 (ppm)	M+H	N/A	N/A		308.091	N/A	N/A	N/A	0	N/A	N/A			20	Processed	T1		Unknown				4215594	-0.07	C10H17N3O6S	N/A	N/A	308.091	0	Method	True	False		N/A	Fail	N/A	Identified	3 of 4
GSH	11.3	Target Compound	Pass	Pass	100	DF198_HILIC-MID_MZB0h_wt_2_1	11.23	99523386	N/A	-.84289 (ppm)	M+H	N/A	N/A		308.091	N/A	N/A	N/A	0	N/A	N/A			21	Processed	T1		Unknown				4772292	-0.07	C10H17N3O6S	N/A	N/A	308.091	0	Method	True	False		N/A	Fail	N/A	Identified	3 of 4
GSH	11.3	Target Compound	Pass	Pass	100	DF198_HILIC-MID_MZB0h_wt_3_1	11.24	145806461	N/A	-1.33816 (ppm)	M+H	N/A	N/A		308.091	N/A	N/A	N/A	0	N/A	N/A			22	Processed	T1	MZB0h_wt	Unknown				7104777	-0.06	C10H17N3O6S	N/A	N/A	308.091	0	Method	True	False		N/A	Fail	N/A	Identified	3 of 4
[truncated: 17 more columns]

## Sheet: Figure 2f-g
Figure 2f
Sample	Lymphocytes/Single Cells/live 19/FOB/fob FSC-A | Mean (Comp-FITC-A :: null)	Lymphocytes/Single Cells/live 19/mzb/fob FSC-A | Mean (Comp-FITC-A :: null)
Specimen_001_Tube_001_007.fcs	579	1145
Specimen_001_Tube_002_008.fcs	550	1138
Specimen_001_Tube_003_009.fcs	548	1202
Specimen_001_Tube_004_010.fcs	540	1074
Specimen_001_Tube_005_011.fcs	903	1264
Specimen_001_Tube_006_012.fcs	843	1261
Specimen_001_Tube_007_013.fcs	862	1262
Specimen_001_Tube_008_014.fcs	876	1259
Specimen_001_Tube_009_015.fcs	433	777	fmo
Mean	682	1120
SD	185	146
Figure 2g
Sample	Lymphocytes/Single Cells/live 19/FOB | Mean (Comp-FITC-A :: null)	Lymphocytes/Single Cells/live 19/MZB | Mean (Comp-FITC-A :: null)
Specimen_001_FMO_FITC_015.fcs	163	241
Specimen_001_Tube_001_007.fcs	497	1220
Specimen_001_Tube_002_008.fcs	579	1312
Specimen_001_Tube_003_009.fcs	570	1240
Specimen_001_Tube_004_010.fcs	546	1388
Specimen_001_Tube_005_011.fcs	764	1388
Specimen_001_Tube_006_012.fcs	820	1472
Specimen_001_Tube_007_013.fcs	741	1588
Specimen_001_Tube_008_014.fcs	840	1439
Mean	613	1088
SD	211	423

## Sheet: Figure 2i-j
Figure 2i
Sample	Lymphocytes/Single Cells/LIVE/M | Freq. of Parent	Lymphocytes/Single Cells/LIVE/T1 | Freq. of Parent	Lymphocytes/Single Cells/LIVE/T2 | Freq. of Parent
spleen_creminus_009.fcs	36	4.21	3.51
spleen_creplus_008.fcs	22.1	4.62	0.92
spleen_fmo 395_010.fcs	44.7	1.7	0
spleen_56_001_001.fcs	7.59	38.3	0.4
spleen_57_002_002.fcs	5.4	26.7	0.6
spleen_58_003_003.fcs	4.82	18.8	0.52
spleen_59_004_004.fcs	1.96	9.38	0.34
spleen_60_005_005.fcs	3.77	13.7	0.52
spleen_61_006_006.fcs	3.78	21.4	0.4
spleen_62_007_007.fcs	2.48	14.4	0.24
Mean	13.3	15.3	0.74
SD	15.5	11.4	1
Figure 2j
Sample	Lymphocytes/Single Cells/live 19/IGM HIGH IGD HIGH/MZP | Freq. of Parent
FMOs_FMO APC_038.fcs	1.5
FMOs_FMO FITC_035.fcs	0
FMOs_FMO 395_034.fcs	0
FMOs_FMO 421_037.fcs	1.69
FMOs_FMO 737_036.fcs	2.67
fl fl cre_creminus_001_012.fcs	6.95
fl fl cre_creminus_002_013.fcs	6.2
fl fl cre_creplus_003_014.fcs	1.08
fl fl cre_creplus_004_015.fcs	1.68
Mean	2.42
SD	2.51
