# Supplementary material for: Glutathione-dependent redox balance characterizes the distinct metabolic properties of follicular and marginal zone B cells
Source: Nat Commun. 2022 Apr 4;13:1789. doi: 10.1038/s41467-022-29426-x (PMC8980022; doi:10.1038/s41467-022-29426-x)
Supplement: Supplementary file 8 — Source Data [file 41467_2022_29426_MOESM8_ESM.zip › source data figure 1.xlsx]

## Sheet: Figure 1a
Figure 1a
Well	Fluor	Target	Content	Sample	Cq	SQ
A01	SYBR		Unkn		22.6695
A02	SYBR		Unkn		24.1006
A03	SYBR		Unkn		22.6549
A04	SYBR		Unkn		22.7364
A05	SYBR		Unkn		22.4298
A06	SYBR		Unkn		22.2983
A07	SYBR		Unkn		21.9166
A08	SYBR		Unkn		22.0927
A09	SYBR		Unkn		23.4002
A10	SYBR		Unkn		22.7803
A11	SYBR		Unkn		22.5506
A12	SYBR		Unkn		23.4752
A13	SYBR		Unkn		34.7316
A14	SYBR		Unkn
A15	SYBR		Unkn
A16	SYBR		Unkn
A17	SYBR		Unkn
A18	SYBR		Unkn
A19	SYBR		Unkn
A20	SYBR		Unkn
A21	SYBR		Unkn
A22	SYBR		Unkn
A23	SYBR		Unkn
A24	SYBR		Unkn
B01	SYBR		Unkn		27.889
B02	SYBR		Unkn		28.3186
B03	SYBR		Unkn		28.2664
B04	SYBR		Unkn		28.3544
B05	SYBR		Unkn		28.682
B06	SYBR		Unkn		28.546
B07	SYBR		Unkn		29.741
B08	SYBR		Unkn		29.9907
B09	SYBR		Unkn		28.5325
B10	SYBR		Unkn		28.7146
B11	SYBR		Unkn		27.9453
B12	SYBR		Unkn		28.4528
B13	SYBR		Unkn
B14	SYBR		Unkn
B15	SYBR		Unkn
B16	SYBR		Unkn
B17	SYBR		Unkn
B18	SYBR		Unkn
B19	SYBR		Unkn
B20	SYBR		Unkn
B21	SYBR		Unkn
B22	SYBR		Unkn
B23	SYBR		Unkn
B24	SYBR		Unkn
C01	SYBR		Unkn		24.7737
C02	SYBR		Unkn		24.0775
C03	SYBR		Unkn		25.8668
C04	SYBR		Unkn		25.5552
C05	SYBR		Unkn		29.9728
C06	SYBR		Unkn		29.0111
C07	SYBR		Unkn		29.5522
C08	SYBR		Unkn		30.1718
C09	SYBR		Unkn		27.6779
C10	SYBR		Unkn		27.1315
C11	SYBR		Unkn		28.3808
C12	SYBR		Unkn		28.0153
C13	SYBR		Unkn
C14	SYBR		Unkn
C15	SYBR		Unkn
C16	SYBR		Unkn
C17	SYBR		Unkn
C18	SYBR		Unkn
C19	SYBR		Unkn
C20	SYBR		Unkn
C21	SYBR		Unkn
C22	SYBR		Unkn
C23	SYBR		Unkn
C24	SYBR		Unkn
D01	SYBR		Unkn		26.6052
D02	SYBR		Unkn		27.7425
D03	SYBR		Unkn		26.087
D04	SYBR		Unkn		27.3936
D05	SYBR		Unkn		27.1152
D06	SYBR		Unkn		28.4655
D07	SYBR		Unkn		31.4294
D08	SYBR		Unkn		31.1407
D09	SYBR		Unkn		26.3282
D10	SYBR		Unkn		25.6752
D11	SYBR		Unkn		26.8897
D12	SYBR		Unkn		26.6724
D13	SYBR		Unkn
D14	SYBR		Unkn
D15	SYBR		Unkn
D16	SYBR		Unkn
D17	SYBR		Unkn
D18	SYBR		Unkn
D19	SYBR		Unkn
D20	SYBR		Unkn
D21	SYBR		Unkn
D22	SYBR		Unkn
D23	SYBR		Unkn
D24	SYBR		Unkn
E01	SYBR		Unkn		25.4876
E02	SYBR		Unkn		25.8103
E03	SYBR		Unkn		24.7554
E04	SYBR		Unkn		25.2059
E05	SYBR		Unkn		24.6114
E06	SYBR		Unkn		24.7707
E07	SYBR		Unkn		25.4355
E08	SYBR		Unkn		24.5813
E09	SYBR		Unkn		25.2131
E10	SYBR		Unkn		24.6387
E11	SYBR		Unkn		25.0056
E12	SYBR		Unkn		25.5193
E13	SYBR		Unkn
E14	SYBR		Unkn
E15	SYBR		Unkn
E16	SYBR		Unkn
E17	SYBR		Unkn
E18	SYBR		Unkn
E19	SYBR		Unkn
E20	SYBR		Unkn
E21	SYBR		Unkn
E22	SYBR		Unkn
E23	SYBR		Unkn
E24	SYBR		Unkn
F01	SYBR		Unkn		26.8147
F02	SYBR		Unkn		27.0732
F03	SYBR		Unkn		27.7939
F04	SYBR		Unkn		26.905
F05	SYBR		Unkn		28.2085
F06	SYBR		Unkn		28.5369
F07	SYBR		Unkn		28.4067
F08	SYBR		Unkn		27.6608
F09	SYBR		Unkn		27.8217
F10	SYBR		Unkn		28.0741
F11	SYBR		Unkn		28.2885
F12	SYBR		Unkn		29.3293
F13	SYBR		Unkn
F14	SYBR		Unkn
F15	SYBR		Unkn
F16	SYBR		Unkn
F17	SYBR		Unkn
F18	SYBR		Unkn
F19	SYBR		Unkn
F20	SYBR		Unkn
F21	SYBR		Unkn
F22	SYBR		Unkn
F23	SYBR		Unkn
F24	SYBR		Unkn
G01	SYBR		Unkn		34.7187
G02	SYBR		Unkn		36.2168
G03	SYBR		Unkn		32.7594
G04	SYBR		Unkn		36.3284
G05	SYBR		Unkn
G06	SYBR		Unkn		36.1525
G07	SYBR		Unkn
G08	SYBR		Unkn		34.8548
G09	SYBR		Unkn		40.9254
G10	SYBR		Unkn		32.8931
G11	SYBR		Unkn		38.6801
G12	SYBR		Unkn		35.0658
G13	SYBR		Unkn
G14	SYBR		Unkn
G15	SYBR		Unkn
G16	SYBR		Unkn
G17	SYBR		Unkn
G18	SYBR		Unkn
G19	SYBR		Unkn
G20	SYBR		Unkn
G21	SYBR		Unkn
G22	SYBR		Unkn
G23	SYBR		Unkn
G24	SYBR		Unkn
H01	SYBR		Unkn		17.5318
H02	SYBR		Unkn		17.7219
H03	SYBR		Unkn		17.374
H04	SYBR		Unkn		17.2085
H05	SYBR		Unkn		18.6122
H06	SYBR		Unkn		19.3871
H07	SYBR		Unkn		18.2217
H08	SYBR		Unkn		18.4103
H09	SYBR		Unkn		18.5591
H10	SYBR		Unkn		19.0555
H11	SYBR		Unkn		19.171
H12	SYBR		Unkn		18.5681
H13	SYBR		Unkn		36.8352
H14	SYBR		Unkn
H15	SYBR		Unkn
H16	SYBR		Unkn
H17	SYBR		Unkn
H18	SYBR		Unkn
H19	SYBR		Unkn
H20	SYBR		Unkn
H21	SYBR		Unkn
H22	SYBR		Unkn
H23	SYBR		Unkn
H24	SYBR		Unkn
I01	SYBR		Unkn		21.114
I02	SYBR		Unkn		21.2527
I03	SYBR		Unkn		21.0873
I04	SYBR		Unkn		21.1807
I05	SYBR		Unkn		22.002
I06	SYBR		Unkn		21.7448
I07	SYBR		Unkn		21.8079
I08	SYBR		Unkn		21.7223
I09	SYBR		Unkn		21.5445
I10	SYBR		Unkn		21.4477
I11	SYBR		Unkn		21.5921
I12	SYBR		Unkn		21.5735
I13	SYBR		Unkn		36.1643
I14	SYBR		Unkn
I15	SYBR		Unkn
I16	SYBR		Unkn
I17	SYBR		Unkn
I18	SYBR		Unkn
I19	SYBR		Unkn
I20	SYBR		Unkn
I21	SYBR		Unkn
I22	SYBR		Unkn
I23	SYBR		Unkn
I24	SYBR		Unkn
J01	SYBR		Unkn		19.213
J02	SYBR		Unkn		18.2543
J03	SYBR		Unkn		18.3154
J04	SYBR		Unkn		18.8109
J05	SYBR		Unkn		19.4035
J06	SYBR		Unkn		20.2072
J07	SYBR		Unkn		20.0761
J08	SYBR		Unkn		19.9564
J09	SYBR		Unkn		20.2073
J10	SYBR		Unkn		20.2353
J11	SYBR		Unkn		20.2616
J12	SYBR		Unkn		19.3201
J13	SYBR		Unkn		37.1709
J14	SYBR		Unkn
J15	SYBR		Unkn
J16	SYBR		Unkn
J17	SYBR		Unkn
J18	SYBR		Unkn
J19	SYBR		Unkn
J20	SYBR		Unkn
J21	SYBR		Unkn		9.34783
J22	SYBR		Unkn
J23	SYBR		Unkn
J24	SYBR		Unkn
K01	SYBR		Unkn		24.8797
K02	SYBR		Unkn		24.9677
K03	SYBR		Unkn		24.7863
K04	SYBR		Unkn		25.2889
K05	SYBR		Unkn		26.3928
K06	SYBR		Unkn		27.076
K07	SYBR		Unkn		28.0611
K08	SYBR		Unkn		28.3951
K09	SYBR		Unkn		26.0949
K10	SYBR		Unkn		24.9461
K11	SYBR		Unkn		25.8123
K12	SYBR		Unkn		25.5393
K13	SYBR		Unkn
K14	SYBR		Unkn
K15	SYBR		Unkn
K16	SYBR		Unkn
K17	SYBR		Unkn
K18	SYBR		Unkn
K19	SYBR		Unkn
K20	SYBR		Unkn
K21	SYBR		Unkn		18.2346
K22	SYBR		Unkn
K23	SYBR		Unkn
K24	SYBR		Unkn
L01	SYBR		Unkn		16.2293
L02	SYBR		Unkn		17.0286
L03	SYBR		Unkn		17.0281
L04	SYBR		Unkn		16.0614
L05	SYBR		Unkn		19.1122
L06	SYBR		Unkn		19.2452
L07	SYBR		Unkn		18.7702
L08	SYBR		Unkn		18.9792
L09	SYBR		Unkn		18.6267
L10	SYBR		Unkn		17.5883
L11	SYBR		Unkn		18.1343
L12	SYBR		Unkn		18.6879
L13	SYBR		Unkn
L14	SYBR		Unkn
L15	SYBR		Unkn
L16	SYBR		Unkn
L17	SYBR		Unkn
L18	SYBR		Unkn
L19	SYBR		Unkn
L20	SYBR		Unkn
L21	SYBR		Unkn
L22	SYBR		Unkn
L23	SYBR		Unkn
L24	SYBR		Unkn
M01	SYBR		Unkn		20.4012
M02	SYBR		Unkn		20.0061
M03	SYBR		Unkn		20.3363
M04	SYBR		Unkn		20.029
M05	SYBR		Unkn		21.6287
M06	SYBR		Unkn		22.2631
M07	SYBR		Unkn		21.6863
M08	SYBR		Unkn		22.0572
M09	SYBR		Unkn		21.9186
M10	SYBR		Unkn		21.3092
M11	SYBR		Unkn		21.2079
M12	SYBR		Unkn		21.3522
M13	SYBR		Unkn		40.2473
M14	SYBR		Unkn
M15	SYBR		Unkn
M16	SYBR		Unkn
M17	SYBR		Unkn
M18	SYBR		Unkn
M19	SYBR		Unkn
M20	SYBR		Unkn
M21	SYBR		Unkn
M22	SYBR		Unkn
M23	SYBR		Unkn
M24	SYBR		Unkn
N01	SYBR		Unkn
N02	SYBR		Unkn
N03	SYBR		Unkn
N04	SYBR		Unkn
N05	SYBR		Unkn
N06	SYBR		Unkn
N07	SYBR		Unkn
N08	SYBR		Unkn
N09	SYBR		Unkn
N10	SYBR		Unkn
N11	SYBR		Unkn
N12	SYBR		Unkn
N13	SYBR		Unkn
N14	SYBR		Unkn
N15	SYBR		Unkn
N16	SYBR		Unkn
N17	SYBR		Unkn
N18	SYBR		Unkn
N19	SYBR		Unkn
N20	SYBR		Unkn
N21	SYBR		Unkn
N22	SYBR		Unkn
N23	SYBR		Unkn
N24	SYBR		Unkn
O01	SYBR		Unkn
O02	SYBR		Unkn
O03	SYBR		Unkn
O04	SYBR		Unkn
O05	SYBR		Unkn
O06	SYBR		Unkn
O07	SYBR		Unkn
O08	SYBR		Unkn
O09	SYBR		Unkn
O10	SYBR		Unkn
O11	SYBR		Unkn
O12	SYBR		Unkn
O13	SYBR		Unkn
O14	SYBR		Unkn
O15	SYBR		Unkn
O16	SYBR		Unkn
O17	SYBR		Unkn
O18	SYBR		Unkn
O19	SYBR		Unkn
O20	SYBR		Unkn
O21	SYBR		Unkn
O22	SYBR		Unkn
O23	SYBR		Unkn
O24	SYBR		Unkn
P01	SYBR		Unkn
P02	SYBR		Unkn
P03	SYBR		Unkn
P04	SYBR		Unkn
P05	SYBR		Unkn
P06	SYBR		Unkn
P07	SYBR		Unkn
P08	SYBR		Unkn
P09	SYBR		Unkn
P10	SYBR		Unkn
P11	SYBR		Unkn
P12	SYBR		Unkn
P13	SYBR		Unkn
P14	SYBR		Unkn
P15	SYBR		Unkn
P16	SYBR		Unkn
P17	SYBR		Unkn
P18	SYBR		Unkn
P19	SYBR		Unkn
P20	SYBR		Unkn
P21	SYBR		Unkn
P22	SYBR		Unkn
P23	SYBR		Unkn
P24	SYBR		Unkn

## Sheet: Figure 1b
Figure 1b
14.10.2019	17:57:13	DF100 191014 GSH GSSG B6
Sample
E01	E02	E03	E04	E05	E06	E07	E08	E09	E10
F01	F02	F03	F04	F05	F06	F07	F08	F09	F10
Reader
541195	545899	561713	474592	457533	423188	202969	414330	494917	104170
111556	117934	106760	105250	104417	101837	101535	117806	122995	94836
Average
541195	545899	561713	474592	457533	423188	202969	414330	494917	104170
111556	117934	106760	105250	104417	101837	101535	117806	122995	94836
----- General Data -----
Measurement	Type: Nonequidistance Kinetic, Time: 14.10.2019 / 17:57:13, State: Valid Measurement
	3 measurements included, measurement No.3 at 30.580 sec. selected, 0.015 sec. average interval time
Template	Template loaded during measurement time : c:\programdata\...\luminescence.par; Modified template adjustments
Files	Data file : DF100 191014 GSH GSSG cre-test.dat - 14.10.2019 / 17:58:13 - Operator was Unknown User - Created with Version 5.19
	Template file : Luminescence.par - 15.11.2016 / 11:46:57 - Created by Unknown User - Created with Version 5.19
Reader	BertholdTech Mithras, Driver Version: 1.12, (1.0.12.0), S/N: 55-7002, Embedded Version: 1.29
	Plate Type: Berthold 96 - No:23300/23302
	Name ..................... Shake
	Duration [s] ............. 2.0 Speed .................... Normal
	Diameter ................. 2.0 Type ..................... Orbital
	Measurement Mode ......... by Plate Repeated operation ....... No
	Name ..................... Lumin. Repeated
	Total Time [s] ........... 30.0 Counting Time [s] ........ 0.50
	Cycle Time [s] ........... 15.0 Measurement Mode ......... by Plate
	Repeats .................. 3
	Emission Filter .......... No Filter
Calculation	Calculation Status : Valid Assay, Calculation Time : 14.10.2019 / 17:58:13
Program	MikroWin, Version 5.19; License No. : 115382
	Assembly Code A : 0006 0000 0000 0000 0000 FFFF
	Assembly Code B : 00E6 F715 C08F FC45 2DC0 B7AF
System	Operating System Name : Windows 7 Enterprise Edition Service Pack 1, 64-bit, System User : dfranchina
Printer	Printer Name : Brady IP 300
----- Threshold Statistics -----
Group	Assay	Set	Threshold Limits
Group 1	Default	1	+oo > Overload >= 2.1475E9 > #Value >= 0.0000 > _ > -oo
----- Kinetics Statistics -----
Description	Settings
Kinetic time setup:	Entire measurement time = 00:00:30, Interval time = 00:00:15
Readings to calculate	Kinetics Minimum = 1, Kinetics Maximum = 1, Maximal Slope = 2
Onsettime	KMIN(MES) + 0.5

## Sheet: Figure 1c-e
Figure 1c
Sample	Lymphocytes/Single Cells/live 19/FOB | Mean (Comp-FITC-A :: null)	Lymphocytes/Single Cells/live 19/MZB | Mean (Comp-FITC-A :: null)	Lymphocytes/Single Cells/live 19/TB | Mean (Comp-FITC-A :: null)	Lymphocytes/Single Cells/live 19/TB/T1 | Mean (Comp-FITC-A :: null)	Lymphocytes/Single Cells/live 19/TB/T2 | Mean (Comp-FITC-A :: null)	Lymphocytes/Single Cells/live 19/TB/T3 | Mean (Comp-FITC-A :: null)
DCFDA_FITC_FMO_013.fcs	251	343	289	283	281	294
DCFDA_Tube_001_009.fcs	404	620	506	533	501	454
DCFDA_Tube_002_010.fcs	397	610	508	536	515	447
DCFDA_Tube_003_011.fcs	387	571	498	518	505	442
DCFDA_Tube_004_012.fcs	404	600	518	542	513	465
Mean	369	549	464	482	463	420
SD	66.1	116	98	112	102	71.2
Figure 1d
Sample	Lymphocytes/Single Cells/live 19/FOB | Mean (Comp-FITC-A :: null)	Lymphocytes/Single Cells/live 19/MZB | Mean (Comp-FITC-A :: null)	Lymphocytes/Single Cells/live 19/TB | Mean (Comp-FITC-A :: null)	Lymphocytes/Single Cells/live 19/TB/T1 | Mean (Comp-FITC-A :: null)	Lymphocytes/Single Cells/live 19/TB/T2 | Mean (Comp-FITC-A :: null)	Lymphocytes/Single Cells/live 19/TB/T3 | Mean (Comp-FITC-A :: null)
mitosox_Tube_001_001.fcs	236	476	388	468	434	274
mitosox_Tube_002_002.fcs	250	439	452	584	482	308
mitosox_Tube_003_003.fcs	291	505	554	526	566	351
mitosox_fmo_fitc_004.fcs	28.8	75.3	25.4	10.5	28.8	37.6
Mean	201	374	355	466	378	243
SD	117	201	230	334	239	140
Figure 1e
Sample	MITO/CD19NEG/TOM20POS | Mean (BV421-A :: null)
Specimen_001_FOB_003_008.fcs	205	215	1	1
Specimen_001_FOB_004_009.fcs	225		1
Specimen_001_MBBsingle mito_004.fcs	n/a
Specimen_001_MZB_005_010.fcs	309	339	1.50732	1.57366
Specimen_001_MZB_006_011.fcs	369		1.64
Specimen_001_PEsingle mito_003.fcs	-0.45
Specimen_001_TB_001_006.fcs	316
Specimen_001_TB_002_007.fcs	299
Specimen_001_UNST mito_005.fcs	n/a
Specimen_001_780single cells_001.fcs	n/a
Specimen_001_780single mito_002.fcs	n/a
Mean
SD

## Sheet: Figure 1f
Figure 1c
	aIgM CD40L IL4						LPS							DF231	4 Days
	f	f	f	m	m	m	f	f	f	m	m	m		B6	FoB vs mzb aigm 40l il4 / lps plus bso
Temperature(¡C)	1	2	3	4	5	6	7	8	9	10	11	12
AiGm 40l IL4	0.3131	0.2779	0.268	0.1801	0.2668	0.2411	0.7344	0.6322	0.6915	0.6385	0.7148	0.7951	0.06675
BSO 2.5	0.0913	0.106	0.1013	0.0732	0.0857	0.0896	0.1536	0.1156	0.1187	0.2513	0.2458	0.2981
1TO2	0.0981	0.0955	0.0944	0.0685	0.0845	0.0833	0.2523	0.2332	0.3049	0.2409	0.306	0.3425
1TO4	0.1379	0.1218	0.131	0.0576	0.0994	0.0998	0.4175	0.402	0.4633	0.3682	0.3966	0.4458
1TO8	0.1727	0.1426	0.1594	0.0885	0.1156	0.1182	0.5183	0.4696	0.4665	0.4928	0.5152	0.54
1TO16	0.191	0.1548	0.1677	0.0855	0.1356	0.1354	0.5217	0.5063	0.504	0.4988	0.5258	0.6766
1TO32	0.2544	0.1945	0.1995	0.108	0.1397	0.1391	0.5119	0.5029	0.5262	0.5355	0.5743	0.5766
1TO64	0.2608	0.2705	0.2821	0.1159	0.1686	0.2172	0.5716	0.5703	0.5688	0.6542	0.7276	0.7462
