# Supplementary material for: Glutathione-dependent redox balance characterizes the distinct metabolic properties of follicular and marginal zone B cells
Source: Nat Commun. 2022 Apr 4;13:1789. doi: 10.1038/s41467-022-29426-x (PMC8980022; doi:10.1038/s41467-022-29426-x)
Supplement: Supplementary file 8 — Source Data [file 41467_2022_29426_MOESM8_ESM.zip › source data figure 7.xlsx]

## Sheet: Figure 5a
Figure 5a
21.04.202113:46:30Unknown UserDF214 FOB 0hLuminescence
Default, [ RLU ]
Time [hh:mm:ss]	H01	H02	H03	H04	H05	H06	H07	H08
SID
00:00:00	1174829	1150670	1157359	1268045	1371063	1607883	302	183
00:00:06	1176733	1154586	1161075	1271248	1375538	1614014	275	192
00:00:12	1181546	1153799	1163783	1273289	1376856	1620054	293	192
----- General Data -----
Measurement	Type: Nonequidistance Kinetic, Time: 21.04.2021 / 13:46:30, State: Valid Measurement
	3 measurements included, measurement No.3 at 12.240 sec. selected, 0.006 sec. average interval time
Template	Template loaded during measurement time : c:\programdata\...\luminescence.par; Modified template adjustments
Files	Data file : DF214 FOB 0h.dat - 21.04.2021 / 13:47:02 - Operator was Unknown User - Created with Version 5.24
	Template file : Luminescence.par - 15.11.2016 / 11:46:57 - Created by Unknown User - Created with Version 5.19 - Modified!
Reader	BertholdTech Mithras, Driver Version: 1.14, (1.0.14.0), S/N: 55-7002, Embedded Version: 1.29
	Plate Type: Berthold 96 - No:23300/23302
	Name ..................... Shake
	Duration [s] ............. 2.0 Speed .................... Normal
	Diameter ................. 2.0 Type ..................... Orbital
	Measurement Mode ......... by Plate Repeated operation ....... No
	Name ..................... Lumin. Repeated
	Total Time [s] ........... 30.0 Counting Time [s] ........ 0.50
	Cycle Time [s] ........... 3.8 Measurement Mode ......... by Plate
	Repeats .................. 3
	Emission Filter .......... No Filter
Calculation	Calculation Status : Valid Assay, Calculation Time : 21.04.2021 / 13:47:02
Program	MikroWin, Version 5.24; License No. : 115382
	Assembly Code A : 0006 0000 0000 0000 0000 FFFF
	Assembly Code B : 00E6 F715 C08F FC45 2DC0 B7AF
System	Operating System Name : Windows 10, System User : dfranchina
Printer	Printer Name : Brady IP 300
----- Threshold Statistics -----
Group	Assay	Set	Threshold Limits
Group 1	Default	1	+oo > Overload >= 2,1475E9 > #Value >= 0,0000 > _ > -oo
----- Kinetics Statistics -----
Description	Settings
Kinetic time setup:	Entire measurement time = 00:00:30, Interval time = 00:00:03
Readings to calculate	Kinetics Minimum = 1, Kinetics Maximum = 1, Maximal Slope = 2
Onsettime	KMIN(MES) + 0.5

## Sheet: Figure 5b-c
Figure 5b
FOB wt	FOB ko	MZB
122.744	142.081	148.439
117.064	155.833	153.862
125.39	148.015	149.752
120.346	139.894	149.956
Figure 5c
Measurement number	BatchName	WellId	NetPlateauTempAdj	Concentration (mM)
10	DF188_01	P96_A10	19.1874	11.4376
11	DF188_02	P96_A11	19.1548	11.4033
12	DF188_03	P96_A12	19.3687	11.5157
13	DF188_04	P96_B01	19.3409	11.4843
14	DF188_05	P96_B02	19.1435	11.3522
15	DF188_06	P96_B03	19.0215	11.2653
16	DF188_07	P96_B04	19.4202	11.4867
17	DF188_08	P96_B05	19.0858	11.2742
18	DF188_09	P96_B06	19.0655	11.2478
19	DF188_10	P96_B07	19.4268	11.4462
20	DF188_11	P96_B08	19.23	11.3158
21	DF188_12	P96_B09	19.0969	11.2231
22	DF188_13	P96_B10	19.2713	11.3111
23	DF188_14	P96_B11	19.2641	11.2924
24	DF188_15	P96_B12	19.3978	11.3562
25	DF188_16	P96_C01	19.8174	11.5869
26	DF188_17	P96_C02	19.368	11.3099
27	DF188_18	P96_C03	19.6147	11.4393
28	DF188_19	P96_C04	20.322	11.8362
29	DF188_20	P96_C05	19.8036	11.52
30	DF188_21	P96_C06	20.1574	11.7107

## Sheet: Figure 5d-e
Figure 5d
	DF175_IGC_Gclc_Mb1_1_1	DF175_IGC_Gclc_Mb1_1_2	DF175_IGC_Gclc_Mb1_1_3	DF175_IGC_Gclc_Mb1_2_1	DF175_IGC_Gclc_Mb1_2_2	DF175_IGC_Gclc_Mb1_2_3	DF175_IGC_Gclc_Mb1_3_1	DF175_IGC_Gclc_Mb1_3_2	DF175_IGC_Gclc_Mb1_3_3	DF175_IGC_Gclc_Mb1_4_1	DF175_IGC_Gclc_Mb1_4_2	DF175_IGC_Gclc_Mb1_4_3	DF175_IGC_Gclc_Mb1_5_1	DF175_IGC_Gclc_Mb1_5_2	DF175_IGC_Gclc_Mb1_5_3	DF175_IGC_Gclc_Mb1_6_1	DF175_IGC_Gclc_Mb1_6_2	DF175_IGC_Gclc_Mb1_6_3	DF175_IGC_Gclc_Mb1_7_1	DF175_IGC_Gclc_Mb1_7_2	DF175_IGC_Gclc_Mb1_7_3	DF175_IGC_Gclc_Mb1_8_1		CI (DF175_IGC_Gclc_Mb1_1_1)	CI (DF175_IGC_Gclc_Mb1_1_2)	CI (DF175_IGC_Gclc_Mb1_1_3)	CI (DF175_IGC_Gclc_Mb1_2_1)	CI (DF175_IGC_Gclc_Mb1_2_2)	CI (DF175_IGC_Gclc_Mb1_2_3)	CI (DF175_IGC_Gclc_Mb1_3_1)	CI (DF175_IGC_Gclc_Mb1_3_2)	CI (DF175_IGC_Gclc_Mb1_3_3)	CI (DF175_IGC_Gclc_Mb1_4_1)	CI (DF175_IGC_Gclc_Mb1_4_2)	CI (DF175_IGC_Gclc_Mb1_4_3)	CI (DF175_IGC_Gclc_Mb1_5_1)	CI (DF175_IGC_Gclc_Mb1_5_2)	CI (DF175_IGC_Gclc_Mb1_5_3)	CI (DF175_IGC_Gclc_Mb1_6_1)	CI (DF175_IGC_Gclc_Mb1_6_2)	CI (DF175_IGC_Gclc_Mb1_6_3)	CI (DF175_IGC_Gclc_Mb1_7_1)	CI (DF175_IGC_Gclc_Mb1_7_2)	CI (DF175_IGC_Gclc_Mb1_7_3)	CI (DF175_IGC_Gclc_Mb1_8_1)		R2 (DF175_IGC_Gclc_Mb1_1_1)	R2 (DF175_IGC_Gclc_Mb1_1_2)	R2 (DF175_IGC_Gclc_Mb1_1_3)
Lactate_261;-1;501582
261 (M0)	0.719294	0.628722	0.800293	0.761167	0.838429	0.747015	0.826979	0.793614	0.808605	0.8328	0.805517	0.789192	0.588212	0.654822	0.572717	0.626356	0.721059	0.707491	0.804958	0.713509	0.720992	0.874936		0.00122877	0.00150767	0.000959727	0.00104294	0.000683869	0.00124413	0.000837652	0.00103936	0.000840872	0.00076615	0.00086177	0.000953848	0.00157087	0.00147046	0.00188425	0.0016263	0.00114478	0.00120768	0.00086563	0.00126172	0.00122253	0.0004003		0.999996	0.999992	0.999998
262 (M1)	0.0041463	0.00518983	0.00211771	0.00273647	0.00196744	0.00290925	0.00208487	0.00240988	0.00298197	0.0016603	0.00235994	0.00210145	0.00204995	0.00199893	0.00254595	0.00167742	0.000598706	0.000481425	-0.000303333	0.000309355	-0.00029572	-0.00136387		0.00124626	0.00152914	0.000973393	0.00105779	0.000693606	0.00126185	0.00084958	0.00105416	0.000852845	0.00077706	0.000874041	0.00096743	0.00159324	0.00149139	0.00191108	0.00164946	0.00116108	0.00122487	0.000877956	0.00127969	0.00123993	0.000405999		0.999996	0.999992	0.999998
263 (M2)	0.0147517	0.0191823	0.00980363	0.0118876	0.00789567	0.0127772	0.0085817	0.0102808	0.00946448	0.00834596	0.00953486	0.010289	0.0181914	0.0153785	0.01918	0.0165513	0.0124303	0.01298	0.00839823	0.012278	0.0120713	0.00468903		0.00122965	0.00150876	0.00096042	0.00104369	0.000684363	0.00124503	0.000838257	0.00104011	0.000841479	0.000766704	0.000862392	0.000954537	0.001572	0.00147152	0.00188561	0.00162747	0.00114561	0.00120855	0.000866256	0.00126264	0.00122341	0.000400589		0.999996	0.999992	0.999998
264 (M3)	0.263532	0.349108	0.189129	0.225709	0.152687	0.23901	0.16355	0.195118	0.180179	0.158291	0.183772	0.199712	0.393975	0.329909	0.408168	0.357809	0.267562	0.280922	0.188248	0.275682	0.268982	0.122389		0.00119192	0.00146246	0.000930947	0.00101167	0.000663361	0.00120682	0.000812533	0.00100819	0.000815656	0.000743175	0.000835927	0.000925245	0.00152376	0.00142636	0.00182775	0.00157753	0.00111045	0.00117146	0.000839672	0.00122389	0.00118586	0.000388295		0.999996	0.999992	0.999998
Measurement number	BatchName	WellId	NetPlateauTempAdj	Concentration (mM)
9	DF175_01	P96_B01	3.21805	0.855427
10	DF175_02	P96_B02	3.22391	0.883955
11	DF175_03	P96_B03	3.31394	0.955477
12	DF175_04	P96_B04	3.31261	0.980271
13	DF175_05	P96_B05	3.25668	0.977172
14	DF175_06	P96_B06	3.29492	1.02214
15	DF175_07	P96_B07	3.27881	1.03935
16	DF175_08	P96_B08	3.30217	1.07667
17	DF175_09	P96_B09	3.31868	1.11048
18	DF175_10	P96_B10	3.28026	1.11626
19	DF175_11	P96_B11	3.279	1.14097
20	DF175_12	P96_B12	3.39209	1.2239
21	DF175_13	P96_C01	3.52357	1.31613
22	DF175_14	P96_C02	3.45053	1.30421
23	DF175_15	P96_C03	3.5061	1.35772
24	DF175_16	P96_C04	3.34811	1.3026
25	DF175_17	P96_C05	3.20492	1.25504
26	DF175_18	P96_C06	3.21192	1.28383
27	DF175_19	P96_C07	3.2178	1.31203
28	DF175_20	P96_C08	3.20344	1.32993
29	DF175_21	P96_C09	3.20588	1.35636
30	DF175_22	P96_C10	3.30818	1.43343
31	DF175_23	P96_C11	3.19693	1.40212
32	DF175_24	P96_C12	3.17879	1.41805
Figure 5e
Glycolytic PDC flux (M3 LACTATE/M2 CITRATE)
	0.267256	0.205802	0.179615	0.180592	0.377351	0.302098	0.244304	0.122389
	0.0261217	0.0278519	0.0241215	0.0163374	0.00925945	0.00738602	0.00556762	0.00882658
	10.2312	7.38915	7.44626	11.0539	40.7531	40.9013	43.8794	13.866
[truncated: 19 more columns]

## Sheet: Figure 7a-b
Figure 7a
	FoB	FoB	FoB	FoB	FoB	FoB	FoB	FoB	FoB
Temperature(¡C)	1	2	3	4	5	6	7	8	9
activated	0.3756	0.3268	0.3162	0.328	0.3717	0.3308	0.3307	0.3186	0.3504
	0.0618	0.0624	0.0581	0.0572	0.0877	0.0857	0.0768	0.0809	0.1418
1to2	0.0703	0.0615	0.057	0.0595	0.1995	0.1906	0.1053	0.1048	0.2242
1to4	0.0702	0.079	0.0593	0.0604	0.3135	0.2888	0.1977	0.1716	0.3366
1to8	0.1568	0.1229	0.0877	0.0925	0.2933	0.2921	0.2608	0.2389	0.3144
1to16	0.2067	0.1857	0.2894	0.2668	0.3161	0.3356	0.2754	0.2899	0.3041
1to32	0.2526	0.242	0.302	0.3299	0.3016	0.291	0.2956	0.3034	0.3494
1to64	0.2968	0.269	0.3708	0.3386	0.3232	0.3109	0.3352	0.3492	0.3349
	bso 2.5mM		oligomicyn 10nM		antimycin 25nM		rotenone 10nM		meformin 1mM
Figure 7b
Well	Fluor	Target	Content	Sample	Cq			29.09.202013:09:29Unknown User290920 FOB MZB B6 ROS H2O2Luminescence
A01	SYBR		Unkn		22.663			Default, [ RLU ]
A02	SYBR		Unkn		22.8509			Time [hh:mm:ss]	A01	B01	C01	D01	E01	F01	G01	H01	A02	B02	C02	D02	E02	F02	G02	H02	A03	B03	C03	D03	E03	F03	G03	H03
A03	SYBR		Unkn		22.5829			SID
A07	SYBR		Unkn		22.355			00:00:00	265226	215342	163096	155089	173758	170179	169887	165704	231576	217648	89363	88878	92036	93985	101269	100977	204570	165476	155784	226250	165128	170692	160424	168184
A08	SYBR		Unkn		22.2283			00:00:23	273627	220357	167599	160058	179459	174709	175661	171790	238138	223422	92173	90654	94150	95632	104189	103237	211443	169383	160040	232784	168294	175094	164808	172522
A09	SYBR		Unkn		22.4726			00:00:47	283556	227101	173154	165100	184565	180932	181747	178178	246218	227028	94598	93427	96099	99201	106852	107218	218362	174737	164506	239437	172907	180273	169887	178013
C01	SYBR		Unkn		26.2398			00:01:10	293266	234367	176860	170362	191511	186808	187457	184648	254336	234642	97051	96071	99265	101581	110247	109798	225756	178114	168358	245743	178342	184154	174581	185499
C02	SYBR		Unkn		26.5637			00:01:34	306828	241533	183650	175780	197981	193351	193012	192664	263176	239721	99219	97545	101645	103475	112690	113981	233626	182735	173108	251480	183467	189782	180145	191328
C03	SYBR		Unkn		26.3467
C07	SYBR		Unkn		26.1919
C08	SYBR		Unkn		26.022			----- General Data -----
C09	SYBR		Unkn		26.4572			Measurement	Type: Nonequidistance Kinetic, Time: 29.09.2020 / 13:09:29, State: Valid Measurement
									5 measurements included, measurement No.5 at 01:34 selected, 0.024 sec. average interval time
								Template	Template loaded during measurement time : c:\programdata\...\luminescence.par; Modified template adjustments
								Files	Data file : 290920 FOB MZB B6 ROS H2O2.dat - 29.09.2020 / 13:11:41 - Operator was Unknown User - Created with Version 5.24
									Template file : Luminescence.par - 15.11.2016 / 11:46:57 - Created by Unknown User - Created with Version 5.19 - Modified!
								Reader	BertholdTech Mithras, Driver Version: 1.14, (1.0.14.0), S/N: 55-7002, Embedded Version: 1.29
									Plate Type: Berthold 96 - No:23300/23302
									Name ..................... Shake
									Duration [s] ............. 2.0 Speed .................... Normal
									Diameter ................. 2.0 Type ..................... Orbital
									Measurement Mode ......... by Plate Repeated operation ....... No
									Name ..................... Lumin. Repeated
									Total Time [s] ........... 30.0 Counting Time [s] ........ 0.50
									Cycle Time [s] ........... 3.8 Measurement Mode ......... by Plate
									Repeats .................. 5
									Emission Filter .......... No Filter
								Calculation	Calculation Status : Valid Assay, Calculation Time : 29.09.2020 / 13:11:41
								Program	MikroWin, Version 5.24; License No. : 115382
									Assembly Code A : 0006 0000 0000 0000 0000 FFFF
									Assembly Code B : 00E6 F715 C08F FC45 2DC0 B7AF
								System	Operating System Name : Windows 10, System User : dfranchina
								Printer	Printer Name : Brady IP 300
								----- Threshold Statistics -----
								Group	Assay	Set	Threshold Limits
								Group 1	Default	1	+oo > Overload >= 2,1475E9 > #Value >= 0,0000 > _ > -oo
								----- Kinetics Statistics -----
								Description	Settings
								Kinetic time setup:	Entire measurement time = 00:00:30, Interval time = 00:00:03
								Readings to calculate	Kinetics Minimum = 1, Kinetics Maximum = 1, Maximal Slope = 2
								Onsettime	KMIN(MES) + 0.5

## Sheet: Figure 7c
Figure 7c
IgM
EXP48 D4												D8
20	21	22	23	23	25	BLANK			28	29	30	20	21	22	23	23	25	28	29	BLANK				D12
6	7	8	9	10	11	12																	30	20	21	22
0.0545	0.0511	0.0601	0.1832	0.182	0.1711	0.0569		A	0.2018	0.0567	0.058	0.0569	0.0546	0.0638	0.1604	0.139	0.1692	0.1568	0.0538	0.053		A	0.0574	0.0541	0.0581	0.0651
0.0574	0.0561	0.069	0.1132	0.097	0.0807	0.0543		B	0.1055	0.0573	0.0597	0.0557	0.0551	0.0553	0.0972	0.0913	0.1022	0.1047	0.0546	0.0544		B	0.0615	0.0583	0.0559	0.0568
0.0507	0.0569	0.0536	0.0772	0.0713	0.0655	0.0592		C	0.0798	0.056	0.0533	0.0535	0.0567	0.0524	0.0698	0.0656	0.0559	0.0715	0.0529	0.0403		C	0.0606	0.0548	0.0587	0.0598
0.0613	0.0608	0.0587	0.063	0.0628	0.0664	0.0592		D	0.0717	0.0578	0.0561	0.0632	0.0576	0.0576	0.0765	0.0695	0.0642	0.0657	0.0436	0.0588		D	0.0666	0.0601	0.0591	0.0574
0.0539	0.0533	0.0621	0.0558	0.0588	0.0676	0.0648		E	0.0572	0.0563	0.056	0.0556	0.0536	0.0544	0.0558	0.0555	0.0547	0.0572	0.0539	0.0539		E	0.0547	0.0555	0.0562	0.0556
0.0648	0.0633	0.0524	0.0533	0.0573	0.0637	0.0533		F	0.0559	0.0547	0.0528	0.0562	0.055	0.0542	0.0535	0.0579	0.0554	0.0546	0.056	0.0407		F	0.0546	0.0549	0.0561	0.0816
0.0552	0.0681	0.0613	0.0576	0.054	0.0574	0.0531		G	0.0608	0.0628	0.0529	0.0575	0.0644	0.0554	0.0547	0.0527	0.0555	0.0615	0.0534	0.0486		G	0.0541	0.0535	0.0554	0.0546
0.0612	0.0685	0.0556	0.0539	0.0563	0.0577	0.0538		H	0.0676	0.0568	0.0585	0.0579	0.0625	0.0577	0.0577	0.0543	0.054	0.0455	0.0542	0.0546		H	0.0709	0.0587	0.0578	0.0562
IgG
	EXP48 D4									D8												D12			WT				wt
	20	21	22	23	23	25	28	29	30	20	21	BLANK			22	23	23	25	28	29	30	20	21	22	23	BLANK			23	25	28	29	30
	1	2	3	4	5	6	7	8	9	10	11	12			1	2	3	4	5	6	7	8	9	10	11	12			1	2	3	4	5
A	0.0629	0.0597	0.0571	0.0633	0.0615	0.0624	0.102	0.0636	0.0613	0.0601	0.0587	0.044		A	0.0429	0.1401	0.1469	0.2223	0.2477	0.0441	0.0576	0.0603	0.0584	0.063	0.3478	0.0578		A	0.4204	0.4514	0.3489	0.0608	0.0586
B	0.0581	0.0606	0.0575	0.0624	0.0764	0.0607	0.0693	0.0585	0.061	0.0578	0.0674	0.057		B	0.0578	0.0816	0.1013	0.1398	0.0979	0.0584	0.0583	0.0591	0.0632	0.0609	0.1734	0.0505		B	0.3227	0.3276	0.2268	0.062	0.0621
C	0.0567	0.0574	0.0543	0.0598	0.0579	0.0596	0.06	0.0572	0.0584	0.0514	0.0577	0.0541		C	0.0493	0.0723	0.0723	0.0785	0.0702	0.0725	0.0564	0.0581	0.0569	0.057	0.1371	0.0504		C	0.1923	0.1734	0.1413	0.0593	0.0559
D	0.0612	0.0591	0.0585	0.0592	0.0583	0.0609	0.0595	0.0571	0.0587	0.0584	0.0618	0.0556		D	0.0564	0.0637	0.0683	0.068	0.0622	0.0571	0.0607	0.0577	0.0579	0.0593	0.0921	0.0573		D	0.1396	0.0904	0.0841	0.059	0.0577
E	0.0566	0.0551	0.0579	0.0563	0.0551	0.0553	0.0574	0.056	0.0566	0.0571	0.0556	0.0566		E	0.0547	0.0566	0.0573	0.0598	0.0605	0.0558	0.0554	0.0557	0.0556	0.0591	0.07	0.0544		E	0.0889	0.066	0.0666	0.0601	0.0556
F	0.0556	0.0546	0.0571	0.0584	0.0557	0.0566	0.0567	0.0558	0.0574	0.0603	0.0559	0.055		F	0.0554	0.0548	0.0561	0.0578	0.0546	0.0563	0.0548	0.0566	0.0555	0.0553	0.0591	0.0563		F	0.0792	0.0628	0.0647	0.0578	0.0556
G	0.0567	0.0587	0.0561	0.0564	0.0585	0.0553	0.0435	0.0549	0.0577	0.0442	0.0571	0.0594		G	0.0554	0.0547	0.0592	0.0576	0.0475	0.0534	0.055	0.056	0.0561	0.0596	0.058	0.0432		G	0.0686	0.0666	0.0616	0.0593	0.0562
H	0.0446	0.0559	0.0575	0.0575	0.0574	0.0569	0.0461	0.0586	0.0571	0.0585	0.0579	0.055		H	0.057	0.063	0.0574	0.0594	0.0577	0.0562	0.0566	0.0579	0.0558	0.0561	0.0584	0.0536		H	0.0566	0.068	0.0591	0.057	0.058
	exp 30 d12																		d20																		d40
	16	17	18	19	20	21	65	66	67	68	32	BLANK			33	34	35	36	16	17	18	19	20	21	65	BLANK			66	67	68	32	33	34	35	36	17	18	19	BLANK			20	21	65	66	67	68	32
	1	2	3	4	5	6	7	8	9	10	11	12			1	2	3	4	5	6	7	8	9	10	11	12			1	2	3	4	5	6	7	8	9	10	11	12			1	2	3	4	5	6	7
A	0.0545	0.0551	0.1182	0.0576	0.1303	0.1037	0.097	0.0999	0.2501	0.1318	0.0534	0.0531		A	0.0727	0.0538	0.0545	0.055	0.0535	0.0547	0.1188	0.0537	0.1364	0.0933	0.1125	0.0539		A	0.1263	0.2439	0.1398	0.0529	0.0623	0.0537	0.0538	0.0549	0.0569	0.0875	0.0612	0.0532		A	0.1202	0.1456	0.0887	0.1253	0.1366	0.1405	0.0544
B	0.0541	0.0546	0.0823	0.0554	0.0791	0.0743	0.0849	0.0762	0.1361	0.0868	0.0534	0.0526		B	0.0596	0.0538	0.0534	0.0545	0.0537	0.0535	0.0729	0.0535	0.0789	0.068	0.0726	0.0533		B	0.0805	0.1273	0.1264	0.055	0.0551	0.0524	0.0538	0.0586	0.0547	0.0668	0.0563	0.0531		B	0.0651	0.1314	0.0711	0.0767	0.1037	0.118	0.052
C	0.0531	0.0541	0.0679	0.0535	0.0629	0.0603	0.0628	0.0633	0.0929	0.0729	0.054	0.0542		C	0.056	0.0547	0.0548	0.0518	0.053	0.0532	0.0608	0.0529	0.0635	0.0595	0.0641	0.0596		C	0.0624	0.0782	0.0895	0.0537	0.0558	0.054	0.0523	0.0534	0.054	0.0584	0.054	0.0531		C	0.0601	0.0966	0.0607	0.059	0.0719	0.0896	0.053
D	0.0555	0.0549	0.0576	0.0568	0.0565	0.0559	0.057	0.0563	0.0657	0.061	0.0637	0.0586		D	0.0542	0.0537	0.0561	0.0558	0.0535	0.0539	0.0568	0.0545	0.0585	0.0587	0.0593	0.0537		D	0.0552	0.0645	0.0762	0.0524	0.0535	0.0525	0.0569	0.0522	0.0531	0.0541	0.0551	0.0539		D	0.0569	0.0809	0.0686	0.0545	0.0608	0.0745	0.0527
E	0.0654	0.0543	0.0547	0.0535	0.0546	0.0543	0.055	0.0556	0.061	0.0565	0.0527	0.0551		E	0.0535	0.0531	0.0534	0.0531	0.0563	0.053	0.0544	0.0728	0.0547	0.0544	0.0568	0.0547		E	0.0599	0.0576	0.0755	0.0532	0.0533	0.0529	0.0531	0.0527	0.0535	0.0455	0.0537	0.0538		E	0.0558	0.063	0.0537	0.0528	0.0545	0.062	0.0592
F	0.0533	0.0556	0.0542	0.0584	0.0547	0.0548	0.054	0.0547	0.058	0.0541	0.0542	0.0555		F	0.0562	0.0569	0.0573	0.0601	0.0587	0.057	0.0554	0.0557	0.0572	0.0588	0.0477	0.0563		F	0.0557	0.0552	0.057	0.0534	0.0529	0.0535	0.0531	0.0535	0.0528	0.0543	0.0542	0.0539		F	0.0547	0.0547	0.0554	0.0577	0.0525	0.0567	0.0551
G	0.0526	0.0534	0.0524	0.054	0.0542	0.0535	0.0545	0.0531	0.0537	0.055	0.0527	0.0546		G	0.058	0.0562	0.0556	0.057	0.0575	0.0575	0.0562	0.0577	0.0578	0.0559	0.055	0.0576		G	0.0522	0.0537	0.0563	0.0529	0.0535	0.0525	0.0525	0.0531	0.0541	0.0532	0.0542	0.0526		G	0.0526	0.0548	0.0537	0.0538	0.053	0.0544	0.0533
H	0.0533	0.0553	0.0553	0.0541	0.0564	0.0619	0.0584	0.059	0.0608	0.0592	0.0579	0.0549		H	0.0552	0.0543	0.0555	0.0552	0.0611	0.0555	0.0529	0.0529	0.0542	0.0539	0.0541	0.0552		H	0.0547	0.0549	0.054	0.0547	0.0537	0.0537	0.0531	0.0536	0.0534	0.0535	0.0528	0.0528		H	0.0531	0.0541	0.0533	0.0522	0.0549	0.0541	0.0544
[truncated: 44 more columns]

## Sheet: Figure 7d-e
Figure 7d
spleen			liver			lung			kidney
Gclc-Mb1-cre-	Gclc-Mb1-cre+		Gclc-Mb1-cre-	Gclc-Mb1-cre+		Gclc-Mb1-cre-	Gclc-Mb1-cre+		Gclc-Mb1-cre-	Gclc-Mb1-cre+
0	700		0	3000		0	30000		700	30000
0	300		0	17000		0	50000		3000	30000
140	2000		0	6000		5000	7000		6000	100000
0	500		0	10000		0	20000		200	20000
0	10000		0	7000		0	200000		500	80000
900*	800		9000*	10000		30000*	40000		50000*	60000
0			0			0			500
Figure 7e
Sample	Lymphocytes/Single Cells/Comp-PerCP-Cy5-5-A, FSC-H subset/Comp-BV510-A, Comp-BV786-A subset/gc | Count	beads | Count
spleen_mouse_001_001.fcs	474	31639
spleen_mouse_002_002.fcs	332	16465
spleen_mouse_003_003.fcs	310	24400
spleen_mouse_004_004.fcs	295	26209
spleen_mouse_005_005.fcs	313	27325
spleen_mouse_006_006.fcs	127	33680
spleen_mouse_007_007.fcs	82	30019
spleen_mouse_008_008.fcs	50	46269
spleen_mouse_009_009.fcs	241	24501
spleen_mouse_010_010.fcs	90	30819
Mean	231	29133
SD	138	7749

## Sheet: Figure 7f-g
Figure 7f
Time (days)	fl/fl Mb1 Creneg	fl/fl Mb1 Crepos
6	1
8		1
9		1
9		1
10		1
20	0
20	0
20	0
20	0
Figure 7g
days	fl/fl Mb1 Creneg					fl/fl Mb1 Crepos						days	fl/fl Mb1 Creneg					fl/fl Mb1 Crepos
2	1	1	1	1	1	1	1	1	1			2	1	1	1	1	1	1	1	1	1
4	10	10	9	9	10	1	1	1	1			4	1	1	1	1	1	1	1	1	1
6	10	9	9	10	10	1	1	1				6	7	5	4	7	5	1	1	1
8	11	11	12	11	11	6	4	5				8	11	9	9	9	9	1	1	1
12	10	11	10	11								12	9	11	10
