# Supplementary material for: Glutathione-dependent redox balance characterizes the distinct metabolic properties of follicular and marginal zone B cells
Source: Nat Commun. 2022 Apr 4;13:1789. doi: 10.1038/s41467-022-29426-x (PMC8980022; doi:10.1038/s41467-022-29426-x)
Supplement: Supplementary file 8 — Source Data [file 41467_2022_29426_MOESM8_ESM.zip › source data supp figure 6.xlsx]

## Sheet: Figure S6a-e
Figure S6a
MZB	FOB
148.439	122.744
153.862	117.064
149.752	125.39
Figure S6b
Sample	Lymphocytes/Single Cells/LIVE 19/FoB | Mean (Comp-FITC-A :: null)	Lymphocytes/Single Cells/LIVE 19/MZB | Mean (Comp-FITC-A :: null)
cre minus_Tube_fitc fmo_007.fcs	39.8	53.6
cre minus_Tube_001_001.fcs	736	1232
cre minus_Tube_002_002.fcs	857	1471
cre minus_Tube_003_003.fcs	852	1402
cre minus_Tube_004_004.fcs	824	1368
cre minus_Tube_005_005.fcs	761	1253
cre minus_Tube_006_006.fcs	720	1189
cre plus_Tube_001_008.fcs	1104	1497
cre plus_Tube_002_009.fcs	1094	1353
cre plus_Tube_003_010.fcs	1207	1600
cre plus_Tube_004_011.fcs	1129	1401
Mean	848	1256
SD	320	417
Figure S6c
Compound	RT	Type	PK	IP	Isotopic Pattern Score (%)	Filename	Actual RT	Area	ISTD Response	m/z (Delta)	Adduct	Lib Match Name	Library Score (%)	Final Units	m/z (Expected)	% CV	%RSD	%Diff	Response Ratio	Calculated Amt	Theoretical Amt	Sample Name	Protein Name	Batch Order	Status	Peak Label	Group	Sample Type	Level	Sample ID	Comments	Height	RT Delta	Formula	Sample Amt	Std Add Amount	m/z (Apex)	ISTD Amt	Integration Mode	Active	Excluded	Channel	IR	LS	FI	Confirm	Num Isotopes Matched	Library Match Rank	SI/Dot Product
Glucose-6-phosphate	8.12	Target Compound	Pass	Fail	100	DF193_LC-pHILIC-EnergyMet_FOB_ko_3_2	7.96	6688	N/A	.5521 (ppm)	M-H	N/A	N/A		2590224	N/A	N/A	N/A	0	N/A	N/A			8	Processed	T1		Unknown				7103	-0.16	C6H13O9P	N/A	N/A	2590226	0	Method	TRUE	FALSE		N/A	Fail	N/A	Identified	1 of 1
Glucose-6-phosphate	8.12	Target Compound	Pass	Fail	90	DF193_LC-pHILIC-EnergyMet_FOB_ko_3_1	7.88	8263	N/A	3.2619 (ppm)	M-H	N/A	N/A		2590224	N/A	N/A	N/A	0	N/A	N/A			11	Processed	T1		Unknown				6907	-0.24	C6H13O9P	N/A	N/A	2590233	0	Method	TRUE	FALSE		N/A	Fail	N/A	Identified	1 of 1
Glucose-6-phosphate	8.12	Target Compound	Pass	Fail	100	DF193_LC-pHILIC-EnergyMet_FOB_ko_3_3	8	7356	N/A	2.0837 (ppm)	M-H	N/A	N/A		2590224	N/A	N/A	N/A	0	N/A	N/A			12	Processed	T1		Unknown				7820	-0.12	C6H13O9P	N/A	N/A	259023	0	Method	TRUE	FALSE		N/A	Fail	N/A	Identified	1 of 1
Glucose-6-phosphate	8.12	Target Compound	Pass	Fail	87	DF193_LC-pHILIC-EnergyMet_FOB_wt_2_2	8.03	6150	N/A	3.3797 (ppm)	M-H	N/A	N/A		2590224	N/A	N/A	N/A	0	N/A	N/A			15	Processed	T1		Unknown				6189	-0.09	C6H13O9P	N/A	N/A	2590233	0	Method	TRUE	FALSE		N/A	Fail	N/A	Identified	1 of 1
Glucose-6-phosphate	8.12	Target Compound	Pass	Fail	100	DF193_LC-pHILIC-EnergyMet_FOB_wt_2_1	7.88	5854	N/A	.9056 (ppm)	M-H	N/A	N/A		2590224	N/A	N/A	N/A	0	N/A	N/A			16	Processed	T1		Unknown				6235	-0.24	C6H13O9P	N/A	N/A	2590227	0	Method	TRUE	FALSE		N/A	Fail	N/A	Identified	1 of 1
Glucose-6-phosphate	8.12	Target Compound	Pass	Fail	100	DF193_LC-pHILIC-EnergyMet_FOB_wt_2_1	7.87	6886	N/A	2.4372 (ppm)	M-H	N/A	N/A		2590224	N/A	N/A	N/A	0	N/A	N/A			18	Processed	T1		Unknown				8543	-0.25	C6H13O9P	N/A	N/A	2590231	0	Method	TRUE	FALSE		N/A	Fail	N/A	Identified	1 of 1
Glucose-6-phosphate	8.12	Target Compound	Pass	Fail	100	DF193_LC-pHILIC-EnergyMet_FOB_wt_2_2	7.88	6069	N/A	-1.6864 (ppm)	M-H	N/A	N/A		2590224	N/A	N/A	N/A	0	N/A	N/A			19	Processed	T1		Unknown				6447	-0.24	C6H13O9P	N/A	N/A	259022	0	Method	TRUE	FALSE		N/A	Fail	N/A	Identified	1 of 1
Figure S6d
Compound	RT	Type	PK	IP	Isotopic Pattern Score (%)	Filename	Actual RT	Area	ISTD Response	m/z (Delta)	Adduct	Lib Match Name	Library Score (%)	Final Units	m/z (Expected)	% CV	%RSD	%Diff	Response Ratio	Calculated Amt	Theoretical Amt	Sample Name	Protein Name	Batch Order	Status	Peak Label	Group	Sample Type	Level	Sample ID	Comments	Height	RT Delta	Formula	Sample Amt	Std Add Amount	m/z (Apex)	ISTD Amt	Integration Mode	Active	Excluded	Channel	IR	LS	FI	Confirm	Num Isotopes Matched	Library Match Rank	SI/Dot Product
Pyruvate	2.47	Target Compound	Fail	N/A	N/A	DF193_LC-pHILIC-EnergyMet_FOB_exbl_1	N/F	N/F	N/A	N/F	N/A	N/A	N/A		870088	N/A	N/A	N/A	N/F	N/F	N/A			1	Processed	T1		Unknown				N/F	N/F	C3H4O3	N/F	N/A	N/F	0	Method	TRUE	FALSE		N/A	N/A	N/A	NotFound	N/A
Pyruvate	2.47	Target Compound	Fail	N/A	N/A	DF193_LC-pHILIC-EnergyMet_FOB_exbl_2	N/F	N/F	N/A	N/F	N/A	N/A	N/A		870088	N/A	N/A	N/A	N/F	N/F	N/A			2	Processed	T1		Unknown				N/F	N/F	C3H4O3	N/F	N/A	N/F	0	Method	TRUE	FALSE		N/A	N/A	N/A	NotFound	N/A
Pyruvate	2.47	Target Compound	Fail	N/A	N/A	DF193_LC-pHILIC-EnergyMet_FOB_ko_1_1	N/F	54237.6	N/A	N/F	N/A	N/A	N/A		870088	N/A	N/A	N/A	N/F	N/F	N/A			3	Processed	T1		Unknown				N/F	N/F	C3H4O3	N/F	N/A	N/F	0	Method	TRUE	FALSE		N/A	N/A	N/A	NotFound	N/A
Pyruvate	2.47	Target Compound	Fail	N/A	N/A	DF193_LC-pHILIC-EnergyMet_FOB_ko_1_2	N/F	81279	N/A	N/F	N/A	N/A	N/A		870088	N/A	N/A	N/A	N/F	N/F	N/A			4	Processed	T1		Unknown				N/F	N/F	C3H4O3	N/F	N/A	N/F	0	Method	TRUE	FALSE		N/A	N/A	N/A	NotFound	N/A
Pyruvate	2.47	Target Compound	Fail	N/A	N/A	DF193_LC-pHILIC-EnergyMet_FOB_ko_2_1	N/F	82138.6	N/A	N/F	N/A	N/A	N/A		870088	N/A	N/A	N/A	N/F	N/F	N/A			5	Processed	T1		Unknown				N/F	N/F	C3H4O3	N/F	N/A	N/F	0	Method	TRUE	FALSE		N/A	N/A	N/A	NotFound	N/A
Pyruvate	2.47	Target Compound	Fail	N/A	N/A	DF193_LC-pHILIC-EnergyMet_FOB_wt_1_1	N/F	12083.3	N/A	N/F	N/A	N/A	N/A		870088	N/A	N/A	N/A	N/F	N/F	N/A			12	Processed	T1		Unknown				N/F	N/F	C3H4O3	N/F	N/A	N/F	0	Method	TRUE	FALSE		N/A	N/A	N/A	NotFound	N/A
Pyruvate	2.47	Target Compound	Fail	N/A	N/A	DF193_LC-pHILIC-EnergyMet_FOB_wt_1_2	N/F	16862.5	N/A	N/F	N/A	N/A	N/A		870088	N/A	N/A	N/A	N/F	N/F	N/A			13	Processed	T1		Unknown				N/F	N/F	C3H4O3	N/F	N/A	N/F	0	Method	TRUE	FALSE		N/A	N/A	N/A	NotFound	N/A
Pyruvate	2.47	Target Compound	Fail	N/A	N/A	DF193_LC-pHILIC-EnergyMet_FOB_wt_2_1	N/F	47668.6	N/A	N/F	N/A	N/A	N/A		870088	N/A	N/A	N/A	N/F	N/F	N/A			14	Processed	T1		Unknown				N/F	N/F	C3H4O3	N/F	N/A	N/F	0	Method	TRUE	FALSE		N/A	N/A	N/A	NotFound	N/A
Figure S6e
M3 lactate			M2 citrate
Gclc Mb1 Cre-	Gclc Mb1 Cre+		Gclc Mb1 Cre-	Gclc Mb1 Cre+
0.205802	0.377351		0.299352
0.179615	0.302098			0.249205
0.180592	0.244304		0.307403
				0.188372
			0.306207
				0.175961
[truncated: 17 more columns]

## Sheet: Figure S6f-h
Figure S6f
MZB	FOB
290.83	423.37
331.12	325.818
332.728	391.577
298.503
	388.059
	445.013
	450.884
	405.507
	415.307
	421.347
	413.19
Figure S6g
wt	KO
1	0.04898
1	0.060875
1	0.068397
Figure S6h
FOB	MZB
1.13109	0.738076
1.20525	0.455423
1.45348	0.762432
	0.574526

## Sheet: Figure S6i-l
Figure S6i
	wt			ko
nt 5h	1.04883	1.01641	1.08125	1.03554	1.04595	1.05636
+5mM	1.14284	1.18978	1.18409	0.948831	0.917936	0.98779
+10mM	1.03977	1.1134	1.1134	0.949041	0.885999	0.890923
+20mM	0.992695	0.970106	0.997865	0.887437	0.883956	0.970106
Figure S6j
	wt			ko
nt 5h	0.971218	1.02878	1	1.05181	0.965153	0.983032
+5mM	0.888004	0.845069	0.711141	1.05702	0.971741	1.1423
+10mM	0.815198	0.742685	0.897616	1.03705	1.04236	1.0397
+20mM	0.941904	0.848176	0.941904	0.953862	1.07576	1.01481
Figure S6k
M2 succinate
Gclc Mb1 Cre-	Gclc Mb1 Cre+
0.0500819	0.0998135
0.0548894	0.0796011
0.0586819	0.0711601
Figure S6l
M2 Fum/Suc
Gclc Mb1 Cre-	Gclc Mb1 Cre+
6.6737	1.43595
7.01405	1.65169
8.59457	2.47865

## Sheet: Figure S6n-q
Figure S6n-p
Time (minutes)	Gclc Mb1 Cre-															Gclc Mb1 Cre+
1.31055	101.896	107.575	106.528	103.803	97.5231	94.3562	95.006	100.764	94.3699	84.1055	93.9705	99.9662	105.928	87.6425	89.1702	81.5014	75.5289	92.6147	67.8905	67.8983	70.461	64.2303
8.31364	96.23	103.471	107.636	100.522	89.5408	91.804	90.2855	99.5438	89.1408	80.6048	81.9714	90.4812	104.955	75.926	82.2092	76.3665	72.6089	90.4302	62.8186	61.9689	66.9944	56.6218
15.3139	95.5536	103.781	108.059	99.8657	90.1354	91.434	89.7072	101.008	87.8213	80.1304	35.624131*	89.0772	104.335	69.9716	81.5473	73.4242	70.1587	59.628116*	59.914	60.9935	65.4774	36.9102
22.4188	38.7252	48.0189	53.9576	42.8333	38.1233	42.0175	38.19	52.0398	36.2751	31.5817	32.0108	30.1758	55.3591	30.7121	36.5287	32.7293	28.3316	55.954	23.5728	23.8687	38.1581	21.5389
29.4258	35.5554	44.434	49.3012	39.2551	34.5199	38.2863	34.9343	48.7401	33.6487	28.7846	29.4453	28.6015	51.2456	26.4812	33.2218	30.9761	26.7464	52.9121	21.9	23.0228	35.4636	20.9153
36.4322	33.466	42.4605	46.8124	37.2822	31.7968	36.7753	33.5931	47.2667	32.2153	27.075	28.3706	27.2657	49.8204	24.6144	31.5275	31.0594	27.3499	51.9856	21.5684	23.045	34.5015	20.2055
43.5151	258.322	308.724	282.427	292.931	270.729	276.495	270.665	278.495	283.824	249.869	262.801	288.044	272.213	246.081	276.948	80.1709	89.2313	85.5452	65.6336	69.4797	62.8221	50.9496
50.5205	269.39	323.71	301.29	301.103	298.748	293.283	276.111	294.793	316.79	267.526	280.031	291.511	294.836	263.509	289.38	70.9439	80.9954	83.1401	62.3278	65.7267	61.2403	44.886
57.53	237.27	287.424	278.369	266.328	269.116	278.027	238.562	282.838	283.338	235.869	253.015	239.081	277.701	221.576	258.995	62.6255	68.4591	73.028	56.9865	59.2637	55.4528	39.8297
64.6162	58.3001	73.6022	56.4417	82.2737	60.7674	46.4892	57.1871	48.401	81.5155	43.7557	50.0519	38.0694	50.4086	55.0369	42.1493	22.6165	19.9689	23.9523	20.1948	21.0268	21.2186	17.2356
71.6177	39.9132	49.8183	45.0864	56.0552	47.1932	37.3514	38.5885	41.3583	56.0948	37.6811	36.7641	33.4872	41.3913	43.4297	38.3681	19.4769	19.1761	22.6573	17.9213	19.9231	19.1552	16.1736
78.6218	36.9444	41.3912	40.9217	47.1299	41.4963	34.4066	33.7313	38.0013	47.2268	35.4483	33.5955	31.0176	38.6876	38.1478	37.4681	18.3086	17.3509	21.5468	18.1344	17.896	18.1427	15.966
Figure S6q
Time (minutes)	Gclc Mb1 Cre-												Gclc Mb1 Cre+
1.30873	80.5496	38.056	66.9297	74.1565	92.7584	90.3474	80.6465	75.4831	89.2147	91.0186	82.1129	83.2254	63.5675	65.8556		95.7484	56.0047	58.9293		82.5356	60.1691	86.71
8.31025	76.2137	32.7065	63.9852	71.1049	88.9623	85.6347	76.8349	71.9532	85.087	86.474	78.227	79.0038	59.6874	59.7859		89.669	51.979	54.2842		77.9014	54.6678	81.1367
15.3099	75.5941	33.5177	64.7504	71.5193	87.9736	85.742	78.3348	72.6372	84.8425	86.2512	77.439	78.5351	57.5796	59.6408		88.5466	49.8652	52.7703		76.1745	53.5839	80.2261
22.3962	25.3341	-12.0309	25.0491	29.2927	36.4669	35.8294	34.2508	30.0145	34.1879	36.1306	33.6457	36.0446	30.1754	24.6902	67.4958	48.4948	21.7444	21.1944	65.6696	44.8081	20.7141	34.0664
29.3954	23.7999	-12.1533	23.1643	26.28	33.6841	34.6999	30.1738	27.0385	33.3644	37.0604	34.0061	34.4647	21.851	24.389	46.1514	37.1841	19.2756	22.2272	44.3116	31.753	19.5407	30.9406
36.3951	23.5508	-9.93007	23.4633	26.1392	33.3713	35.0455	29.7558	26.3787	33.2708	37.4339	33.818	34.5722	21.339	24.5945	40.0244	34.4406	18.4679	21.8653	40.0371	32.0185	18.8389	31.351
43.4709	216.266	183.477	154.818	191.798	241.618	223.896	185.862	196.487	245.16	249.658	176.23	187.174	62.9194	81.7464	91.7408	81.2197	50.3178	72.8024	83.7414	67.2524	72.4482	74.861
50.4664	232.389	182.417	152.415	192.164	251.565	220.682	185.664	200.829	250.723	237.752	173.23	185.064	57.332	76.0408	81.7194	73.3615	46.9401	65.6734	79.5675	59.666	64.7764	69.0188
57.4666	218.158	167.865	148.368	183.762	220.902	202.618	172.878	185.665	228.08	219.76	160.773	173.898	48.6155	68.4313	72.9718	64.2932	40.3627	58.7398	72.948	55.5616	56.4689	59.993
64.5394	16.1179	-21.3446	19.7964	17.3542	26.4481	33.0582	22.3339	18.1294	25.1834	27.4528	25.7541	25.1618	23.4698	20.3075	26.1834	20.6411	13.6585	15.1926	20.1762	23.0631	15.1298	17.792
71.5443	15.7	-21.3381	16.7904	17.2405	24.8122	27.4459	21.4449	17.6502	24.8843	28.969	24.0903	26.9886	17.8817	21.0861	24.7013	19.7574	11.678	15.0535	19.6005	22.3795	12.7341	16.0448
78.544	14.6284	-22.1828	15.8968	17.0005	23.7119	25.1624	19.8315	15.4414	23.934	27.0829	22.2252	27.1383	16.4706	20.6479	24.1221	18.4896	10.2957	16.5925	18.6637	20.8251	11.8207	16.2228

## Sheet: Figure S6t-u
Figure S6t
Time (minutes)	WT_CI								KO_CI
1.30925	32.0997	40.6724	38.4469	42.053	35.9271	43.0085	46.2137	50.9901	40.911	41.9169	38.3718	43.4502	40.3836	34.6848
8.79807	29.4397	36.6755	34.1422	36.067	29.5572	35.807	39.1518	42.9609	37.0136	38.0598	34.7175	39.3097	36.8099	31.6107
16.2871	26.5831	33.9452	30.4627	31.9908	26.5942	32.5714	35.7248	38.5861	34.0232	34.4832	32.6012	35.4451	33.5213	29.5847
23.8687	39306077	37.1007	34.1721	40.31	43062908	37.3967	40.5119	45.9061	35.0331	35.4246	33.2777	36.7886	34.0605	30.1658
31.3622	38806031	35.3543	33.1683	40.0988	29916662	36.3121	38.8396	46.8061	35.0165	34.2374	33.0835	36.9494	31.5255	30.5482
38.9388	16.1005	21.079	21.0453	20.697	16.7561	22.6891	22.6937	22.2217	19.9649	20.3963	18.9962	20.9336	19.8589	18.0156
46.4336	14.6561	20.2386	19.666	20.0316	14.5627	20.1459	21.6391	21.8257	18.3719	18.5295	17.7977	18.946	18.113	16.8508
54.0125	10.3185	15.6105	15.4351	14.3192	10.0336	12.0932	16.5144	15.4685	12.4641	12.3083	11.954	12.9742	11.6424	12.1101
61.511	10.7463	14.0404	14.0834	13.4351	10.9986	12.0223	15.4807	14.4566	11.4256	10.6921	11.5144	11.3368	10.0473	11.463
Time (minutes)	WT_CII								KO_CI
1.30925	36.359	35.0901	38.5342	43.3582	42.4735	42.1105	43.2742	44.1203		47.7958	39.9774	39.8538	35.8382	27.8563
8.79807	33.0799	32.0921	31.7762	38.5491	35.0388	35.7284	37.2593	35.2184		44.0886	36.7935	36.3028	32.9565	26.1499
16.2871	30.8021	29.4783	27.7351	35.8112	31.7549	31.5423	33.2055	31.2263		42.3507	32.642	33.2998	30.0063	25.2587
23.8687	33.3411	35032739	35.7981	44.5165	38.2604	43.0256	38.5882	38.5078		25.641062*	27.692458*	35.135	31.5221	29.8271
31.3622	34709563	31766802	28.2069	36.233	30.2821	33.9475	29.5862	30.044		28.3747	23.145882*	27.0209	25.8602	21.6177
38.9388	20.0638	17.9751	25.0058	30.9742	28.3188	28.2012	28.4554	26.9153		20.8843	21.0488	21.2328	19.3093	14.8247
46.4336	23.2427	21.8165	29.0893	35.6264	33.1557	33.5744	33.1114	32.5757		22.8624	23.0962	23.929	20.2162	15.5248
54.0125	-7.00941	-9.23379	-8.43968	-0.073604	-6.30888	-7.20285	-5.30782	-12.0723		-6.53226	-7.47925	-8.18633	-9.19242	-11.2754
61.511	-6.25721	-8.33859	-7.16103	0.64897	-6.33498	-6.94503	-5.19854	-10.1921		-6.71593	-6.46335	-8.24897	-8.24789	-10.2912
Time (minutes)	WT_CIII								KO_CIII
1.30925	38.6102		43.7114	47.7359	44.653	41.1201		46.1906	53.8396	54.686	40.4168	43.8047	58.9363	61.1958	42.9666	36.3659
8.79807	34.2341		34.3763	37.6973	35.2138	32.7255		37.9892	47.5698	47.5994	34.624	37.7082	52.3132	52.8249	37.414	28.4951
16.2871	31.3123		31.4162	36.1776	32.4364	31.4911		34.8197	44.6002	45.7443	32.5651	36.0141	48.938	49.9562	34.9773	25.1756
23.8687	42.2446		41.92	50.9558	42.748	57.4865		57.2691	72.2747	75.5147	51.6716	56.0586	69.2493	73.9806	71.0274	60.2589
31.3622	45.1999		43.9242	50.2749	47.5189	50.6432		53.8696	70.5875	69.6242	49.8711	54.0103	68.0674	69.3967	71.4415	62.9277
38.9388	26.2452		28.1511	37.7894	29.8048	42.4499		39.6094	42.089	50.6182	29.9503	43.2279	38.9761	51.8301	46.8339	40.181
46.4336	27.2836		31.5883	39.4004	31.9308	38.0898		39.0807	44.0883	49.8438	31.0948	39.9768	41.9708	48.665	44.0608	42.3078
54.0125	3.41393		4.12421	22.1694	6.56693	20.9628		18.1642	11.2421	25.9967	4.11878	20.5482	10.4209	26.4134	10.884	20.6512
61.511	1.61335		2.1585	29.6013	3.9121	19.1595		15.2275	8.15852	22.2873	1.01966	17.0513	6.55162	22.2352	5.61212	18.018
Time (minutes)	WT_CIV								KO_CIV
1.30925				42.881	41.6626	38.7213	42.2718	43.8477	52.7633	50.2803	42.2015	37.7833	58.1896	55.0233	30.4824
8.79807				34.9505	34.5088	32.1244	34.7297	36.4609	45.4999	45.2886	37.2059	34.5202	51.905	49.4124	26.9763
16.2871				32.3093	31.5806	29.3307	31.9449	32.9022	43.5029	42.6288	35.1771	30.6911	48.9943	46.8318	26.4362
23.8687				82.9243	76.8183	86.0585	79.8713	90.2158	92.3348	92.3953	89.9299	87.3631	94.0567	87.3737	81.3313
31.3622				63.2385	63.16844*	63.8525	63.2385	72.0546			84.3937	81.1638	82.6466	78.7051	77.3466
38.9388				40.8171	43.6364	47.172584*	42.2268	46.4374	58.572				56.4003	22.3462	57.8559
46.4336				39.4406	42.1352	39.751358*	40.7879	44.1926	54.0485				53.3059	25.1885	52.4744
54.0125				17.9093	24.1377	18.0663	21.0235	22.3214	25.3538	25.7094	24.6836	22.7599	24.1096	25.8191	17.0922
61.511				17.6812	22.1033	16.8799	19.8923	20.9395	24.2285	25.6763	25.4541	22.5377	25.1409	24.4815	19.0506
Figure S6u
