# Supplementary material for: Glutathione-dependent redox balance characterizes the distinct metabolic properties of follicular and marginal zone B cells
Source: Nat Commun. 2022 Apr 4;13:1789. doi: 10.1038/s41467-022-29426-x (PMC8980022; doi:10.1038/s41467-022-29426-x)
Supplement: Supplementary file 8 — Source Data [file 41467_2022_29426_MOESM8_ESM.zip › source data supp figure 7.xlsx]

## Sheet: Figure S6a-e
Figure S6a
MZB	FOB
148.439	122.744
153.862	117.064
149.752	125.39
Figure S6b
Sample	Lymphocytes/Single Cells/LIVE 19/FoB | Mean (Comp-FITC-A :: null)	Lymphocytes/Single Cells/LIVE 19/MZB | Mean (Comp-FITC-A :: null)
cre minus_Tube_fitc fmo_007.fcs	39.8	53.6
cre minus_Tube_001_001.fcs	736	1232
cre minus_Tube_002_002.fcs	857	1471
cre minus_Tube_003_003.fcs	852	1402
cre minus_Tube_004_004.fcs	824	1368
cre minus_Tube_005_005.fcs	761	1253
cre minus_Tube_006_006.fcs	720	1189
cre plus_Tube_001_008.fcs	1104	1497
cre plus_Tube_002_009.fcs	1094	1353
cre plus_Tube_003_010.fcs	1207	1600
cre plus_Tube_004_011.fcs	1129	1401
Mean	848	1256
SD	320	417
Figure S6c
Compound	RT	Type	PK	IP	Isotopic Pattern Score (%)	Filename	Actual RT	Area	ISTD Response	m/z (Delta)	Adduct	Lib Match Name	Library Score (%)	Final Units	m/z (Expected)	% CV	%RSD	%Diff	Response Ratio	Calculated Amt	Theoretical Amt	Sample Name	Protein Name	Batch Order	Status	Peak Label	Group	Sample Type	Level	Sample ID	Comments	Height	RT Delta	Formula	Sample Amt	Std Add Amount	m/z (Apex)	ISTD Amt	Integration Mode	Active	Excluded	Channel	IR	LS	FI	Confirm	Num Isotopes Matched	Library Match Rank	SI/Dot Product
Glucose-6-phosphate	8.12	Target Compound	Pass	Fail	100	DF193_LC-pHILIC-EnergyMet_FOB_ko_3_2	7.96	6688	N/A	.5521 (ppm)	M-H	N/A	N/A		2590224	N/A	N/A	N/A	0	N/A	N/A			8	Processed	T1		Unknown				7103	-0.16	C6H13O9P	N/A	N/A	2590226	0	Method	TRUE	FALSE		N/A	Fail	N/A	Identified	1 of 1
Glucose-6-phosphate	8.12	Target Compound	Pass	Fail	90	DF193_LC-pHILIC-EnergyMet_FOB_ko_3_1	7.88	8263	N/A	3.2619 (ppm)	M-H	N/A	N/A		2590224	N/A	N/A	N/A	0	N/A	N/A			11	Processed	T1		Unknown				6907	-0.24	C6H13O9P	N/A	N/A	2590233	0	Method	TRUE	FALSE		N/A	Fail	N/A	Identified	1 of 1
Glucose-6-phosphate	8.12	Target Compound	Pass	Fail	100	DF193_LC-pHILIC-EnergyMet_FOB_ko_3_3	8	7356	N/A	2.0837 (ppm)	M-H	N/A	N/A		2590224	N/A	N/A	N/A	0	N/A	N/A			12	Processed	T1		Unknown				7820	-0.12	C6H13O9P	N/A	N/A	259023	0	Method	TRUE	FALSE		N/A	Fail	N/A	Identified	1 of 1
Glucose-6-phosphate	8.12	Target Compound	Pass	Fail	87	DF193_LC-pHILIC-EnergyMet_FOB_wt_2_2	8.03	6150	N/A	3.3797 (ppm)	M-H	N/A	N/A		2590224	N/A	N/A	N/A	0	N/A	N/A			15	Processed	T1		Unknown				6189	-0.09	C6H13O9P	N/A	N/A	2590233	0	Method	TRUE	FALSE		N/A	Fail	N/A	Identified	1 of 1
Glucose-6-phosphate	8.12	Target Compound	Pass	Fail	100	DF193_LC-pHILIC-EnergyMet_FOB_wt_2_1	7.88	5854	N/A	.9056 (ppm)	M-H	N/A	N/A		2590224	N/A	N/A	N/A	0	N/A	N/A			16	Processed	T1		Unknown				6235	-0.24	C6H13O9P	N/A	N/A	2590227	0	Method	TRUE	FALSE		N/A	Fail	N/A	Identified	1 of 1
Glucose-6-phosphate	8.12	Target Compound	Pass	Fail	100	DF193_LC-pHILIC-EnergyMet_FOB_wt_2_1	7.87	6886	N/A	2.4372 (ppm)	M-H	N/A	N/A		2590224	N/A	N/A	N/A	0	N/A	N/A			18	Processed	T1		Unknown				8543	-0.25	C6H13O9P	N/A	N/A	2590231	0	Method	TRUE	FALSE		N/A	Fail	N/A	Identified	1 of 1
Glucose-6-phosphate	8.12	Target Compound	Pass	Fail	100	DF193_LC-pHILIC-EnergyMet_FOB_wt_2_2	7.88	6069	N/A	-1.6864 (ppm)	M-H	N/A	N/A		2590224	N/A	N/A	N/A	0	N/A	N/A			19	Processed	T1		Unknown				6447	-0.24	C6H13O9P	N/A	N/A	259022	0	Method	TRUE	FALSE		N/A	Fail	N/A	Identified	1 of 1
Figure S6d
Compound	RT	Type	PK	IP	Isotopic Pattern Score (%)	Filename	Actual RT	Area	ISTD Response	m/z (Delta)	Adduct	Lib Match Name	Library Score (%)	Final Units	m/z (Expected)	% CV	%RSD	%Diff	Response Ratio	Calculated Amt	Theoretical Amt	Sample Name	Protein Name	Batch Order	Status	Peak Label	Group	Sample Type	Level	Sample ID	Comments	Height	RT Delta	Formula	Sample Amt	Std Add Amount	m/z (Apex)	ISTD Amt	Integration Mode	Active	Excluded	Channel	IR	LS	FI	Confirm	Num Isotopes Matched	Library Match Rank	SI/Dot Product
Pyruvate	2.47	Target Compound	Fail	N/A	N/A	DF193_LC-pHILIC-EnergyMet_FOB_exbl_1	N/F	N/F	N/A	N/F	N/A	N/A	N/A		870088	N/A	N/A	N/A	N/F	N/F	N/A			1	Processed	T1		Unknown				N/F	N/F	C3H4O3	N/F	N/A	N/F	0	Method	TRUE	FALSE		N/A	N/A	N/A	NotFound	N/A
Pyruvate	2.47	Target Compound	Fail	N/A	N/A	DF193_LC-pHILIC-EnergyMet_FOB_exbl_2	N/F	N/F	N/A	N/F	N/A	N/A	N/A		870088	N/A	N/A	N/A	N/F	N/F	N/A			2	Processed	T1		Unknown				N/F	N/F	C3H4O3	N/F	N/A	N/F	0	Method	TRUE	FALSE		N/A	N/A	N/A	NotFound	N/A
Pyruvate	2.47	Target Compound	Fail	N/A	N/A	DF193_LC-pHILIC-EnergyMet_FOB_ko_1_1	N/F	54237.6	N/A	N/F	N/A	N/A	N/A		870088	N/A	N/A	N/A	N/F	N/F	N/A			3	Processed	T1		Unknown				N/F	N/F	C3H4O3	N/F	N/A	N/F	0	Method	TRUE	FALSE		N/A	N/A	N/A	NotFound	N/A
Pyruvate	2.47	Target Compound	Fail	N/A	N/A	DF193_LC-pHILIC-EnergyMet_FOB_ko_1_2	N/F	81279	N/A	N/F	N/A	N/A	N/A		870088	N/A	N/A	N/A	N/F	N/F	N/A			4	Processed	T1		Unknown				N/F	N/F	C3H4O3	N/F	N/A	N/F	0	Method	TRUE	FALSE		N/A	N/A	N/A	NotFound	N/A
Pyruvate	2.47	Target Compound	Fail	N/A	N/A	DF193_LC-pHILIC-EnergyMet_FOB_ko_2_1	N/F	82138.6	N/A	N/F	N/A	N/A	N/A		870088	N/A	N/A	N/A	N/F	N/F	N/A			5	Processed	T1		Unknown				N/F	N/F	C3H4O3	N/F	N/A	N/F	0	Method	TRUE	FALSE		N/A	N/A	N/A	NotFound	N/A
Pyruvate	2.47	Target Compound	Fail	N/A	N/A	DF193_LC-pHILIC-EnergyMet_FOB_wt_1_1	N/F	12083.3	N/A	N/F	N/A	N/A	N/A		870088	N/A	N/A	N/A	N/F	N/F	N/A			12	Processed	T1		Unknown				N/F	N/F	C3H4O3	N/F	N/A	N/F	0	Method	TRUE	FALSE		N/A	N/A	N/A	NotFound	N/A
Pyruvate	2.47	Target Compound	Fail	N/A	N/A	DF193_LC-pHILIC-EnergyMet_FOB_wt_1_2	N/F	16862.5	N/A	N/F	N/A	N/A	N/A		870088	N/A	N/A	N/A	N/F	N/F	N/A			13	Processed	T1		Unknown				N/F	N/F	C3H4O3	N/F	N/A	N/F	0	Method	TRUE	FALSE		N/A	N/A	N/A	NotFound	N/A
Pyruvate	2.47	Target Compound	Fail	N/A	N/A	DF193_LC-pHILIC-EnergyMet_FOB_wt_2_1	N/F	47668.6	N/A	N/F	N/A	N/A	N/A		870088	N/A	N/A	N/A	N/F	N/F	N/A			14	Processed	T1		Unknown				N/F	N/F	C3H4O3	N/F	N/A	N/F	0	Method	TRUE	FALSE		N/A	N/A	N/A	NotFound	N/A
Figure S6e
M3 lactate			M2 citrate
Gclc Mb1 Cre-	Gclc Mb1 Cre+		Gclc Mb1 Cre-	Gclc Mb1 Cre+
0.205802	0.377351		0.299352
0.179615	0.302098			0.249205
0.180592	0.244304		0.307403
				0.188372
			0.306207
				0.175961
[truncated: 17 more columns]

## Sheet: Figure S6f-h
Figure S6f
MZB	FOB
290.83	423.37
331.12	325.818
332.728	391.577
298.503
	388.059
	445.013
	450.884
	405.507
	415.307
	421.347
	413.19
Figure S6g
wt	KO
1	0.04898
1	0.060875
1	0.068397
Figure S6h
FOB	MZB
1.13109	0.738076
1.20525	0.455423
1.45348	0.762432
	0.574526

## Sheet: Figure S7
Figure S7a
	cre-				cre+				PBS ctrl
FOB	2273	2311	1706	1697	1661	1674	1580	1503			910	804
MZB	9286	9575	7311	7567	3388	3071	2868	2614			1495	1298
Figure S7c
	Cre-				CRE+
d-1	0.204738	0.115338	0.150544		0.031738	0.011638	0.011938	0.099438
d3	0.157138	0.140838	0.167173		0.024038	0.011138	0.023238	0.095238
d5	0.434738	0.437738	0.639838		0.019038	0.012838	0.029438	0.084238
d7	0.452838	0.502538	0.551438		0.020138	0.010638	0.030438	0.053338
Figure S7d
	Gclc Mb1 Cre-				Gclc Mb1 Cre+
CD25	1690	1479	1549		676	657	717	586
CD69	3724	3334	3461		1344	1071	1355	1110
GL-7	1495	1681	1800		443	637	349	302
CD86	2287	2336	2178		855	860	927	758
CD80	1339	952	936		499	424	515	384
Figure S7e
	gclc mb1 cre-				gclc mb1 cre+
nt	1952	991	1195		673	939	386
αIgM 40L IL4	20647	21730	20419		154	394	418
