# Supplementary material for: Glutathione-dependent redox balance characterizes the distinct metabolic properties of follicular and marginal zone B cells
Source: Nat Commun. 2022 Apr 4;13:1789. doi: 10.1038/s41467-022-29426-x (PMC8980022; doi:10.1038/s41467-022-29426-x)
Supplement: Supplementary file 8 — Source Data [file 41467_2022_29426_MOESM8_ESM.zip › source data supp figure 2.xlsx]

## Sheet: Figure S2a-d
Figure S2a
Sample	Lymphocytes/Single Cells/alive/19/FoB | Mean (Comp-FITC-A)
nt_ko_001_004.fcs	1482
nt_ko_002_005.fcs	1234
nt_ko_003_006.fcs	1289
nt_wt_001_001.fcs	1059
nt_wt_002_002.fcs	960
nt_wt_003_003.fcs	938
Mean	1160
SD	212
Figure S2b
Sample	Lymphocytes/Single Cells/live 19/FOB | Mean (Comp-FITC-A :: null)
Specimen_001_FMO_FITC_015.fcs	163
Specimen_001_Tube_001_007.fcs	497
Specimen_001_Tube_002_008.fcs	579
Specimen_001_Tube_003_009.fcs	570
Specimen_001_Tube_004_010.fcs	546
Specimen_001_Tube_005_011.fcs	764
Specimen_001_Tube_006_012.fcs	820
Specimen_001_Tube_007_013.fcs	741
Specimen_001_Tube_008_014.fcs	840
Mean	613
SD	211
Figure S2d
Sample	Lymphocytes/Single Cells/live 19/fob | Mean (Comp-FITC-A :: null)
Specimen_001_Tube_creminus_h2o2_001_009.fcs	5476
Specimen_001_Tube_creminus_h2o2_008.fcs	7462
Specimen_001_Tube_fmo FITC_007.fcs	213
Specimen_001_Tube_ko1_003.fcs	786
Specimen_001_Tube_ko2_004.fcs	761
Specimen_001_Tube_ko3_006.fcs	849
Specimen_001_Tube_wt1_001.fcs	584
Specimen_001_Tube_wt2_002.fcs	521
Specimen_001_Tube_wt3_005.fcs	586
Mean	1915
SD	2636

## Sheet: Figure S2e
Figure S2e
Sample			Lymphocytes/Single Cells/live 19 | Freq. of Parent	Lymphocytes/Single Cells/live 19/Comp-BUV 395-A, Comp-FITC-A subset-1/MZ3 | Freq. of Parent	Lymphocytes/Single Cells/live 19/Comp-BUV 395-A, Comp-FITC-A subset-2/MZ7 | Freq. of Parent	Lymphocytes/Single Cells/live 19/MZ + T2/MZ4 | Freq. of Parent	Lymphocytes/Single Cells/live 19/MZ1 | Freq. of Parent	Lymphocytes/Single Cells/live 19/MZ6 | Freq. of Parent
spleen_FMO_APC_025.fcs			35.7	5.94	73.6	0	0	11.8
spleen_FMO_395_022.fcs			39.6	19.8	84.2	69.8	9.51	14.7
spleen_FMO_421_024.fcs			39.9	5.96	79.8	66.6	0.00927	13.5
spleen_FMO_737_023.fcs			36.9	5.74	71.8	63.6	6.99	12
spleen_tube_001_012.fcs			54.2	3.78	59.5	66.2	9.42	7.95
spleen_tube_002_013.fcs			38.7	9.06	82.4	81.2	7.28	7.05
spleen_tube_003_014.fcs			49.5	4.67	71.7	71.2	7.52	7.79
spleen_tube_004_015.fcs			48.5	3.97	65.2	71.1	5.73	6.61
spleen_tube_005_016.fcs			54.4	4.83	63.1	63.1	6.28	7.19
spleen_tube_006_017.fcs			30.6	11.8	32.4	34.5	0.54	2.05
spleen_tube_007_018.fcs			34	4.52	18.5	13.5	0.49	1.67
spleen_tube_008_019.fcs			34.5	6.39	25.1	20.7	0.53	1.64
spleen_tube_009_020.fcs			34.5	16	57.2	48.5	0.46	1.4
spleen_tube_010_021.fcs			32.6	4.15	15.8	8.2	0.3	0.92
Mean			40.3	7.62	57.2	48.4	3.93	6.88
SD			8.04	4.92	24.1	27.5	3.87	4.81
