# Supplementary material for: Glutathione-dependent redox balance characterizes the distinct metabolic properties of follicular and marginal zone B cells
Source: Nat Commun. 2022 Apr 4;13:1789. doi: 10.1038/s41467-022-29426-x (PMC8980022; doi:10.1038/s41467-022-29426-x)
Supplement: Supplementary file 8 — Source Data [file 41467_2022_29426_MOESM8_ESM.zip › source data supp figure 3.xlsx]

## Sheet: Figure S3a-b
Figure S2a
Sample	Lymphocytes/Single Cells/live | Mean (Comp-APC-A :: null)	Lymphocytes/Single Cells/live | Mean (Comp-PE-A :: null)
spleen_ko1_005_009.fcs	2059	330
spleen_ko1_006_010.fcs	2054	345
spleen_ko2_007_011.fcs	2175	266
spleen_ko2_008_012.fcs	2151	259
spleen_wt1_001_005.fcs	2124	257
spleen_wt1_002_006.fcs	2156	262
spleen_wt2_003_007.fcs	1974	276
spleen_wt2_004_008.fcs	1940	268
Mean	2079	283
SD	87.6	34.5
Figure S2b
CXCL13			S1p
Gclc Cre-	Gclc Cre+		Gclc Cre-	Gclc Cre+
1.55645	1.29388		0.268095	0.422483
1.52455	0.984686		0.381951	1.85688
0.94297	2.0644		0.135135	0.766456
	1.33805			0.874001
0.859537	0.714757
0.675495	0.957693		0.770844	0.571761
0.739296	0.751566		1.46101	0.099854
	0.476728		0.715707	0.522843
3.00916	1.22271		0.532888	0.887409
2.38587	2.29998
1.42148	0.72948		0.428149	0.154097
1.41657	2.4104		0.260055	0.407481
0.915977	0.756473		0.244227	0.069955
1.06812
2.5331	4.95756
1.49755	1.29142
1.72331

## Sheet: Figure S3d-e
Figure S2d
Well	Fluor	Target	Content	Sample	Cq
A01	SYBR		Unkn		24.0586
A02	SYBR		Unkn		22.0894
A03	SYBR		Unkn		22.9233
A04	SYBR		Unkn		23.237
A05	SYBR		Unkn		21.9039
A06	SYBR		Unkn		22.3467
A07	SYBR		Unkn		32.0635
B01	SYBR		Unkn		27.9848
B02	SYBR		Unkn		25.3265
B03	SYBR		Unkn		30.2778
B04	SYBR		Unkn		29.2864
B05	SYBR		Unkn		28.6721
B06	SYBR		Unkn		27.8086
Figure S2e
Well	Fluor	Target	Content	Sample	Cq
A14	SYBR		Unkn		24.7237
A15	SYBR		Unkn		24.845
A16	SYBR		Unkn		24.782
A17	SYBR		Unkn		23.4981
A18	SYBR		Unkn		23.9708
A19	SYBR		Unkn		23.3396
A20	SYBR		Unkn		23.6733
A21	SYBR		Unkn		24.4775
A22	SYBR		Unkn		24.1871
A23	SYBR		Unkn		35.5162
B14	SYBR		Unkn		30.4419
B15	SYBR		Unkn		28.5598
B16	SYBR		Unkn		28.827
B17	SYBR		Unkn		29.1248
B18	SYBR		Unkn		29.2132
B19	SYBR		Unkn		29.5039
B20	SYBR		Unkn		28.6485
B21	SYBR		Unkn		28.5116
B22	SYBR		Unkn		28.2107
B23	SYBR		Unkn

## Sheet: Figure S3f-g
Figure S3f
Sample	Lymphocytes/Single Cells/LIVE B220/TB | Freq. of Parent	Lymphocytes/Single Cells/LIVE B220/TB/T1 | Freq. of Parent	Lymphocytes/Single Cells/LIVE B220/TB/T2 | Freq. of Parent	Lymphocytes/Single Cells/LIVE B220/TB/T3 | Freq. of Parent
FMOs_FMO APC_038.fcs	22.5	59.1	29.2	6.72
FMOs_FMO FITC_035.fcs	17.6	51.4	31.2	11.6
FMOs_FMO 395_034.fcs	20.8	0.13	0.27	44.1
FMOs_FMO 737_036.fcs	0.066	0	0	33.3
fl fl cre_creminus_001_012.fcs	14.6	38.2	25.5	24.4
fl fl cre_creminus_002_013.fcs	15	38.5	25.8	23.9
fl fl cre_creplus_003_014.fcs	25.8	45.3	17.1	18.2
fl fl cre_creplus_004_015.fcs	24.1	43.9	21	19.3
Mean	17.6	34.6	18.8	22.7
SD	8.17	22.4	12.3	11.9
Figure S3g
Sample	Lymphocytes/Single Cells/live 19/TB/T1 | Mean (Comp-BV421-A :: null)	Lymphocytes/Single Cells/live 19/TB/T2 | Mean (Comp-BV421-A :: null)	Lymphocytes/Single Cells/live 19/TB/T3 | Mean (Comp-BV421-A :: null)
MBB_Tube_CREMINUS_H2O2_008.fcs	n/a	747	690
MBB_Tube_fmo_421_007.fcs	-4.03	-1.03	-6.52
MBB_Tube_001_001.fcs	4982	4643	4330
MBB_Tube_002_002.fcs	4596	4244	3912
MBB_Tube_003_003.fcs	4331	4037	3727
MBB_Tube_004_004.fcs	1472	1559	1521
MBB_Tube_005_005.fcs	1344	1505	1505
MBB_Tube_006_006.fcs	1469	1556	1527
Mean		2286	2151
SD		1762	1618
