# Supplementary material for: Glutathione-dependent redox balance characterizes the distinct metabolic properties of follicular and marginal zone B cells
Source: Nat Commun. 2022 Apr 4;13:1789. doi: 10.1038/s41467-022-29426-x (PMC8980022; doi:10.1038/s41467-022-29426-x)
Supplement: Supplementary file 8 — Source Data [file 41467_2022_29426_MOESM8_ESM.zip › source data supp figure 1.xlsx]

## Sheet: Figure S1a
Figure S1a
Sample	Lymphocytes/Single Cells/LIVE/19 B220 | Freq. of Parent	Lymphocytes/Single Cells/LIVE/19 B220/mature3 | Freq. of Parent	Lymphocytes/Single Cells/LIVE/19 B220/TB2 | Freq. of Parent	Lymphocytes/Single Cells/LIVE/19 B220/TB2/T1 3 | Freq. of Parent	Lymphocytes/Single Cells/LIVE/19 B220/TB2/T2 3 | Freq. of Parent	Lymphocytes/Single Cells/LIVE/19 B220/TB2/T3 | Freq. of Parent	Lymphocytes/Single Cells/live 19 | Freq. of Parent	Lymphocytes/Single Cells/live 19/Comp-BUV 395-A, Comp-FITC-A subset/T1 2 | Freq. of Parent	Lymphocytes/Single Cells/live 19/Comp-BUV 395-A, Comp-FITC-A subset/T2 2 | Freq. of Parent	Lymphocytes/Single Cells/live 19/Comp-BUV 395-A, Comp-FITC-A subset-1/FO1 1 | Freq. of Parent	Lymphocytes/Single Cells/live 19/Comp-BUV 395-A, Comp-FITC-A subset-1/FOII 2 | Freq. of Parent	Lymphocytes/Single Cells/live 19/Comp-BUV 395-A, Comp-FITC-A subset-1/MZ3 | Freq. of Parent	Lymphocytes/Single Cells/live 19/Comp-BUV 395-A, Comp-FITC-A subset-1/MZP2 | Freq. of Parent	Lymphocytes/Single Cells/live 19/Comp-BUV 395-A, Comp-FITC-A subset-2/MZ7 | Freq. of Parent	Lymphocytes/Single Cells/live 19/Comp-BUV 395-A, Comp-FITC-A subset-2/MZP1 | Freq. of Parent	Lymphocytes/Single Cells/live 19/Comp-FITC-A, Comp-PE-A subset/TB1 | Freq. of Parent	Lymphocytes/Single Cells/live 19/FO | Freq. of Parent	Lymphocytes/Single Cells/live 19/immature1 | Freq. of Parent	Lymphocytes/Single Cells/live 19/mature1 | Freq. of Parent	Lymphocytes/Single Cells/live 19/mature2 | Freq. of Parent	Lymphocytes/Single Cells/live 19/MZ + T2 | Freq. of Parent	Lymphocytes/Single Cells/live 19/MZ + T2/MZ4 | Freq. of Parent	Lymphocytes/Single Cells/live 19/MZ + T2/T2 1 | Freq. of Parent	Lymphocytes/Single Cells/live 19/MZ1 | Freq. of Parent	Lymphocytes/Single Cells/live 19/MZ6 | Freq. of Parent	Lymphocytes/Single Cells/live 19/naive | Freq. of Parent	Lymphocytes/Single Cells/live 19/naive mature | Freq. of Parent	Lymphocytes/Single Cells/live 19/recent | Freq. of Parent	Lymphocytes/Single Cells/live 19/T1 1 | Freq. of Parent
spleen_FMO_APC_025.fcs	36.9	70.2	7.05	35	36.3	15.2	35.7	28.9	33.8	50.8	40.5	5.94	90.6	73.6	22.5	31.2	75	0.027	96.5	23.2	0	0	0	0	11.8	19.2	74.1	0.013	0.013
spleen_FMO_395_022.fcs	40.8	77.5	5.31	0	0.18	39.1	39.6	50	0	82.9	0.15	19.8	75	84.2	12.3	27.5	72	43.2	41.8	27.2	18.4	69.8	30.2	9.51	14.7	0.076	77.4	2.46	16.3
spleen_FMO_421_024.fcs	41.3	77.4	4.61	40.3	31.2	13.4	39.9	29.9	26.6	57	34.9	5.96	90.2	79.8	16.4	24.7	74.7	61	36.4	20.3	17.2	66.6	33.4	0.00927	13.5	19.7	74.2	2.69	15.8
spleen_FMO_737_023.fcs	38.1	96.6	0.39	59.5	10.8	5.41	36.9	5.27	3.66	42.7	49.5	5.74	91.4	71.8	23.5	1.58	74.9	49.7	37.6	22.6	16.2	63.6	36.4	6.99	12	21.9	72	0.15	17.1
spleen_tube_001_012.fcs	55.5	85.7	4.44	35.2	43.4	7.58	54.2	35.3	35.6	58.6	33.6	3.78	94.3	59.5	34.2	31.6	83.3	11.7	76.1	66.7	10.2	66.2	33.8	9.42	7.95	13.9	80.1	0.16	7.99
spleen_tube_002_013.fcs	46.2	86.2	4.37	44	32.3	9.59	38.7	18.8	24.3	61.3	30.7	9.06	87.3	82.4	13.3	18.3	76.1	15.8	73.8	64.3	5.67	81.2	18.8	7.28	7.05	15.5	78.1	0.3	13.7
spleen_tube_003_014.fcs	52.8	89.1	2.88	38.8	32.4	13.1	49.5	22.8	27.9	59.4	33.6	4.67	92.3	71.7	23.6	21.6	82.5	14.8	74.8	64.9	9.07	71.2	28.8	7.52	7.79	13.1	81	0.18	9.27
spleen_tube_004_015.fcs	50.4	88	2.84	40.9	29.8	12.9	48.5	27.4	25.4	59.6	33.7	3.97	93.3	65.2	29.4	23.5	84.6	9.68	82	73.7	7.25	71.1	28.9	5.73	6.61	11.3	83.1	0.054	6.34
spleen_tube_005_016.fcs	56.8	84.1	5.33	42.1	32	10.6	54.4	32.5	28.6	58.1	33.4	4.83	92.5	63.1	31.1	29.4	81.7	19.7	71	60.2	10	63.1	36.9	6.28	7.19	14.8	78.1	0.34	11.4
spleen_tube_006_017.fcs	32.2	50.4	18.8	35.6	34.3	13.7	30.6	33.6	39.3	49.7	34.1	11.8	82	32.4	57.1	40	70.5	53.5	42.6	31.2	3.02	34.5	65.5	0.54	2.05	27.1	59.2	1.67	38
spleen_tube_007_018.fcs	34.7	63.5	12.6	28.7	46.3	8.88	34	25.8	42	47.4	40.8	4.52	93.3	18.5	72.7	40.7	85.1	51.9	44.6	31.9	5.2	13.5	86.5	0.49	1.67	19	70.4	3.54	27.9
spleen_tube_008_019.fcs	35.8	63.1	12.8	34.6	32.7	15.4	34.5	30.3	36.1	53.5	33.3	6.39	91	25.1	64.6	39.8	82.2	46.8	50.1	39.1	3.7	20.7	79.3	0.53	1.64	18.1	69.6	1.96	28.4
spleen_tube_009_020.fcs	36.5	36	27.7	46.3	29.5	10.3	34.5	39.5	34.9	52.8	28.3	16	76.6	57.2	34.6	37.8	56.5	74.3	22.8	14.3	1.52	48.5	51.5	0.46	1.4	39.3	46.3	3.2	62.8
spleen_tube_010_021.fcs	33.3	61.1	12.7	28.7	36.9	13.9	32.6	22.8	37.8	55.7	30.2	4.15	92.5	15.8	72.7	36.9	84.3	61.7	35.1	22	3.42	8.2	91.8	0.3	0.92	20.8	66.5	4.06	38.2
Mean	42.2	73.5	8.7	36.4	30.6	13.5	40.3	28.8	28.3	56.4	32.6	7.62	88.7	57.2	36.3	28.9	77.4	36.7	56.1	40.1	7.92	48.4	44.4	3.93	6.88	18.1	72.2	1.48	20.9
SD	8.51	17	7.48	13	11.9	7.93	8.04	10.3	12.5	9.28	10.8	4.92	6.29	24.1	21.5	10.7	7.82	23.8	22.2	21	5.91	27.5	26.9	3.87	4.81	8.72	9.79	1.48	16.7
Sample	mitochondria/tom20 | Mean (Comp-BV421-A :: null)
1697623.fcs	656
1697624.fcs	543
1697625.fcs	516
1697626.fcs	28
1697627.fcs	34.8
1697628.fcs	39.1
1697648.fcs	2.38
Mean	250
SD	289

## Sheet: Figure S1b
Figure S1b
