# Supplementary material for: Glutathione-dependent redox balance characterizes the distinct metabolic properties of follicular and marginal zone B cells
Source: Nat Commun. 2022 Apr 4;13:1789. doi: 10.1038/s41467-022-29426-x (PMC8980022; doi:10.1038/s41467-022-29426-x)
Supplement: Supplementary file 8 — Source Data [file 41467_2022_29426_MOESM8_ESM.zip › source data supp figure 5.xlsx]

## Sheet: Figure S5a
Figure S5a

## Sheet: Figure S5b-f
Figure S5b
Sample	Lymphocytes/Single Cells/live 19/FOB | Mean (Comp-FITC-A :: null)	Lymphocytes/Single Cells/live 19/FOB | Mean (Comp-PE-CF594-A :: null)	Lymphocytes/Single Cells/live 19/MZB | Mean (Comp-FITC-A :: null)	Lymphocytes/Single Cells/live 19/MZB | Mean (Comp-PE-CF594-A :: null)
spleen_mouse_001_001.fcs	1499	1313	2387	2552
spleen_mouse_002_002.fcs	1471	1265	2352	2414
spleen_mouse_003_003.fcs	1407	1225	2244	2380
Mean	1629	1606	2267	2430
SD	215	402	117	187
Figure S5c
Sample	Lymphocytes/Single Cells/live 19/fob | Mean (Comp-PE-A :: null)	Lymphocytes/Single Cells/live 19/mzb | Mean (Comp-PE-A :: null)
Specimen_001_Tube_001_007.fcs	155	179
Specimen_001_Tube_002_008.fcs	149	193
Specimen_001_Tube_003_009.fcs	167	175
Specimen_001_pe fmo_014.fcs	136	170
Mean	220	264
SD	107	153
Figure S5f
	5MIL CELLS
	WT	WT	WT	WT	WT
	FOB	FOB	FOB	MZB	MZB
	966.835	914.468	988.017	946.83	979.779
1:2	424.928	395.215	434.343	422.869	414.632
1:4	326.079	314.9	365.795	346.967	356.381
1:8	191.632	206.342	209.284	208.401	206.342
1:16	114.847	111.611	137.5	133.087	171.039

## Sheet: Figure S5g
Figure S5g
Sample	Lymphocytes/Single Cells/live 19/FOB | Mean (Comp-FITC-A :: null)	Lymphocytes/Single Cells/live 19/FOB | Mean (Comp-PE-CF594-A :: null)	Lymphocytes/Single Cells/live 19/MZB | Mean (Comp-FITC-A :: null)	Lymphocytes/Single Cells/live 19/MZB | Mean (Comp-PE-CF594-A :: null)
spleen_mouse_001_001.fcs	1499	1313	2387	2552
spleen_mouse_002_002.fcs	1471	1265	2352	2414
spleen_mouse_003_003.fcs	1407	1225	2244	2380
spleen_mouse_004_004.fcs	1986	2225	2357	2720
spleen_mouse_005_005.fcs	1715	1802	2114	2178
spleen_mouse_006_006.fcs	1697	1806	2147	2334
Mean	1629	1606	2267	2430
SD	215	402	117	187
Figure S5h
Sample	Lymphocytes/Single Cells/live 19/fob | Mean (Comp-PE-A :: null)	Lymphocytes/Single Cells/live 19/mzb | Mean (Comp-PE-A :: null)
Specimen_001_Tube_001_007.fcs	155	179
Specimen_001_Tube_002_008.fcs	149	193
Specimen_001_Tube_003_009.fcs	167	175
Specimen_001_Tube_004_010.fcs	276	310
Specimen_001_Tube_005_011.fcs	461	626
Specimen_001_Tube_006_012.fcs	200	218
Specimen_001_Tube_007_013.fcs	220	240
Specimen_001_pe fmo_014.fcs	136	170
Mean	220	264
SD	107	153

## Sheet: Figure S5k
Figure S5k
	2.5MILL CELLS
	WT	WT	WT	KO	KO	KO	KO
DF252	2	3	4	5	6	7	8
	468.469	693.822	519.365	770.901	770.313	834.742	791.985
1:2	186.042	276.066	199.575	319.607	328.433	360.794	336.278
1:4	133.087	221.934	187.513	253.413	238.409	313.135	268.319
1:8	136.029	259.591	109.846	161.624	158.094	181.63	167.116
1:16	76.3079	112.494	81.6034	122.496	123.379	121.908	122.594
